# Supplementary material for: Parallel comparative proteomics and phosphoproteomics reveal that cattle myostatin regulates phosphorylation of key enzymes in glycogen metabolism and glycolysis pathway
Source: Oncotarget. 2018 Jan 13;9(13):11352–70. doi: 10.18632/oncotarget.24250 (PMC5834288; doi:10.18632/oncotarget.24250)
Supplement: Supplementary file 2 [file oncotarget-09-11352-s002.xlsx]

## Sheet: DetectedAllProteins
Accession	Description	Score	Coverage	# Proteins	# Unique Peptides	# Peptides	# PSMs	126/129	126/129 Count	126/129 Variability [%]	126/130	126/130 Count	126/130 Variability [%]	126/131	126/131 Count	126/131 Variability [%]	127/129	127/129 Count	127/129 Variability [%]	127/130	127/130 Count	127/130 Variability [%]	127/131	127/131 Count	127/131 Variability [%]	128/129	128/129 Count	128/129 Variability [%]	128/130	128/130 Count	128/130 Variability [%]	128/131	128/131 Count	128/131 Variability [%]	# AAs	MW [kDa]	calc. pI
741916099	PREDICTED: LOW QUALITY PROTEIN: titin isoform X2 [Bos taurus]	19220.5	68.55	1	49	2425	6345	0.911099	91	61.8764	0.926736	91	39.1608	0.971266	91	28.4473	1.08161	91	27.9156	1.16161	92	27.4446	1.27071	92	51.8369	0.972665	92	37.3186	1.02484	92	20.5179	1.11409	92	35.0237	35221	3907.72	6.23975
741872547	PREDICTED: LOW QUALITY PROTEIN: titin isoform X1 [Bos taurus]	18975.7	67.94	1	16	2390	6242	1.10059	29	49.9725	1.2554	29	35.7793	1.09121	29	44.0515	0.857808	29	40.2431	0.877791	29	62.2233	0.920076	29	91.9681	1.08394	29	43.1749	0.990765	29	75.9839	0.901137	29	122.752	35390	3925.94	6.25244
41386691	myosin-1 [Bos taurus]	12614.5	80.19	1	45	312	4318	1.5148	469	82.2242	1.39322	468	52.1954	1.6281	467	60.4123	1.58919	475	57.8693	1.47339	476	47.1944	1.70412	473	66.5817	1.41308	475	62.4902	1.38551	476	39.8383	1.63485	473	53.1138	1938	222.851	5.71924
261245063	myosin-2 [Bos taurus]	11651.6	80.57	1	72	305	3985	0.715122	720	59.7574	0.651534	719	55.9701	0.676359	718	53.4916	0.806157	724	38.7614	0.758587	724	48.3711	0.778298	722	64.2892	0.785065	724	40.7933	0.734311	724	36.4461	0.76782	723	46.9706	1940	223.194	5.79541
41386711	myosin-7 [Bos taurus]	9313.7	79.07	1	112	289	3239	0.662095	1021	66.7228	0.691098	1018	49.1284	0.611292	1015	53.1623	0.84399	1025	33.5935	0.888422	1022	31.2032	0.779923	1019	52.6562	0.794566	1026	40.5349	0.883056	1023	26.798	0.760571	1021	39.8302	1935	223.091	5.73193
297486816	PREDICTED: myosin-4 isoform X2 [Bos taurus]	7824.46	61.92	2	10	213	2721	0.742536	27	105.828	0.776762	27	74.419	0.943006	27	73.5811	0.813258	27	47.5906	1.00006	27	42.8318	1.33355	27	59.3889	0.798294	27	69.5741	0.830412	27	45.8205	0.863486	27	43.4181	1938	222.826	5.79541
528995059	PREDICTED: myosin-8 isoform X1 [Bos taurus]	7188.36	56.69	1	8	191	2474	0.834195	12	45.9804	1.09428	12	49.066	1.1949	12	31.4652	1.39336	12	48.7855	1.37744	12	47.015	1.36878	12	62.7665	1.1171	12	102.896	1.20625	12	36.8176	1.41591	12	50.5238	1937	222.613	5.77002
741939627	PREDICTED: myosin-6 [Bos taurus]	6406.46	54.08	1	8	192	2186	1.38363	17	65.6514	0.981995	17	41.582	1.02672	17	74.945	1.08339	17	35.3149	0.971856	17	37.7456	0.748408	16	85.2244	1.14827	17	38.0681	0.883376	17	27.7907	0.674931	17	77.6737	1938	223.899	5.79541
741916725	PREDICTED: LOW QUALITY PROTEIN: nebulin isoform X2 [Bos taurus]	5196.65	78.86	1	652	656	1802	0.948939	1680	50.175	0.954597	1665	33.0962	0.990029	1651	25.0838	1.0845	1687	24.6227	1.10742	1677	24.8901	1.17732	1660	42.6083	1.00279	1690	33.3691	1.01821	1684	17.4603	1.0674	1670	31.9379	7488	867.747	9.08545
529010327	PREDICTED: actin, alpha skeletal muscle isoform X1 [Bos taurus]	3965.12	94.16	2	4	46	1644	0.891941	255	33.273	0.940965	255	29.1544	1.01392	255	31.0764	0.977359	256	22.8698	0.981277	256	31.4847	1.04268	256	36.8394	0.886674	256	32.0459	0.926796	256	26.5423	1.00946	256	26.1076	377	42.0239	5.38916
77736117	actin, alpha cardiac muscle 1 [Bos taurus]	3280.65	94.16	1	4	46	1327	0.915452	24	33.1167	1.02972	24	38.2694	1.14532	24	24.4708	1.12797	24	26.0014	1.164	24	17.5353	1.26008	24	21.8165	1.05633	24	35.6892	1.08011	24	27.3265	1.20017	24	32.3843	377	41.9919	5.38916
156120319	myosin-3 [Bos taurus]	3164.15	43.35	1	20	126	1174	0.845568	30	42.9059	0.931743	30	28.4786	1.00258	30	38.4474	1.42539	30	51.0133	1.78558	30	49.5101	1.87866	30	59.4311	1.79006	30	64.782	2.18351	30	81.7424	2.41102	30	92.8241	1940	223.549	5.80811
75812932	actin, cytoplasmic 2 [Bos taurus]	2445.01	80.27	2	10	35	967	1.00229	41	60.9462	1.03404	41	49.281	1.0978	41	24.6663	0.951909	41	27.8037	0.979335	41	32.2517	0.987918	41	29.4894	0.957024	41	35.6441	0.942745	41	20.2229	1.0272	41	17.4852	375	41.7658	5.47803
60097925	creatine kinase M-type [Bos taurus]	2334.5	91.34	1	54	56	950	0.923336	832	55.9994	0.932854	830	37.6442	0.981264	827	26.8771	1.0589	836	36.5068	1.09839	834	33.2145	1.11771	829	49.1217	0.994736	839	44.2878	1.00655	838	23.8868	1.03765	834	35.41	381	42.9618	7.12256
741896245	PREDICTED: myosin-13 [Bos taurus]	2273.43	28.95	1	6	87	825	0.673798	14	52.5798	0.767778	14	41.8247	0.827357	14	47.0848	1.01253	14	27.8992	1.21727	14	33.0149	1.34739	14	44.1291	1.19254	14	49.7702	1.27669	14	21.5708	1.65484	14	51.5444	1938	223.312	5.75732
27819608	hemoglobin subunit beta [Bos taurus]	1726.43	100	1	26	32	672	1.08391	507	58.0717	1.00009	503	36.7107	1.23711	498	37.4422	0.746625	513	39.4434	0.665853	511	45.0762	0.791115	508	42.2145	0.767863	513	45.1353	0.685846	512	39.9775	0.80573	509	32.6465	145	15.9443	7.59131
77404273	glyceraldehyde-3-phosphate dehydrogenase [Bos taurus]	1690.11	95.8	1	38	38	605	1.27062	559	60.6944	1.27009	554	40.6974	1.34026	550	33.5019	1.34885	563	39.4821	1.37356	557	38.5277	1.41867	554	47.9842	1.23352	565	45.0771	1.25076	561	33.6784	1.30421	558	34.8958	333	35.8453	8.35303
118601750	myosin light chain 1/3, skeletal muscle isoform [Bos taurus]	1688.85	92.19	1	22	25	799	1.03194	523	64.4244	0.96458	524	37.6639	1.05258	522	28.8753	1.14985	528	30.8671	1.07995	527	27.8775	1.14646	525	35.8758	1.00528	526	35.5011	0.962847	529	22.4055	1.02647	527	31.1155	192	20.9185	5.021
528958681	PREDICTED: tropomyosin beta chain isoform X1 [Bos taurus]	1645.63	92.96	1	9	61	571	1.28659	50	72.5413	1.01723	49	51.5827	0.935736	49	30.726	1.06493	51	27.5262	0.849047	50	32.005	0.730361	49	58.9865	1.1004	51	37.1578	0.871854	50	22.7237	0.758966	49	48.9773	284	32.8166	4.70361
77736349	beta-enolase [Bos taurus]	1625.95	74.65	2	43	50	621	1.16572	382	86.6051	1.21057	381	54.9142	1.31148	375	43.6683	1.39612	381	52.1376	1.43102	380	39.9396	1.42721	372	51.5791	1.24239	382	57.8829	1.26248	383	36.3195	1.2884	376	40.3889	434	47.0664	7.72314
77736221	alpha-actinin-2 [Bos taurus]	1603.47	84.56	1	77	103	539	0.781081	385	59.6291	0.759946	386	42.6025	0.762155	383	36.2038	0.883302	389	28.4329	0.896822	389	36.7609	0.876044	387	54.8612	0.858239	391	39.38	0.87812	391	21.9456	0.90846	389	34.3845	894	103.713	5.45264
61888866	tropomyosin alpha-1 chain [Bos taurus]	1533.57	95.42	1	26	62	535	1.00063	185	76.0275	0.928543	183	53.7426	1.20364	179	28.465	1.46225	186	26.7628	1.36131	184	37.0714	1.63805	180	64.6681	1.18582	188	33.0523	1.15052	186	27.379	1.42454	182	50.5074	284	32.6747	4.7417
87196510	tropomyosin beta chain [Bos taurus]	1491.31	87.32	1	2	53	518	1.94631	2	19.3497	1.94466	2	71.1974	3.346	2	237.662	1.0248	2	18.5495	1.02038	2	26.9413	1.74634	2	131.23	1.0964	2	29.3847	1.09505	2	16.1898	1.87269	2	111.141	284	32.9916	4.69092
332801058	filamin-C [Bos taurus]	1435.66	66.51	1	135	150	489	0.879379	423	45.7974	0.882346	420	35.2963	0.896205	417	30.3828	0.956631	425	21.5665	0.923759	422	27.5432	0.953822	420	36.9473	0.923729	425	27.9219	0.913964	423	20.7928	0.951496	421	28.637	2693	287.216	6.01123
156120479	fructose-bisphosphate aldolase A [Bos taurus]	1405.44	92.58	1	37	44	638	1.25758	481	58.0108	1.32619	478	40.8933	1.33979	474	36.6096	1.35879	488	43.5844	1.43752	486	41.4515	1.44413	481	50.3121	1.2499	489	52.1064	1.31921	488	44.5548	1.28573	484	36.4792	364	39.4113	8.19189
28461197	glycogen phosphorylase, muscle form [Bos taurus]	1312.14	73.28	1	87	87	440	1.40676	415	74.6926	1.12225	414	46.5906	1.07979	411	27.0929	1.77461	418	67.6261	1.34291	416	35.1824	1.2613	413	53.7357	1.69684	419	71.1157	1.35148	419	36.1352	1.26671	416	38.7218	842	97.2318	7.10791
741889261	PREDICTED: LOW QUALITY PROTEIN: plectin isoform X1 [Bos taurus]	1292.21	55.99	1	250	257	417	0.896347	391	47.0309	0.936094	390	31.7883	0.904035	388	27.6918	0.986432	391	24.2679	1.04906	390	26.1472	1.01405	388	41.8986	0.948762	391	30.4365	0.998759	391	20.0384	0.980298	389	28.5055	4676	531.389	5.98584
528949469	PREDICTED: myosin-binding protein C, slow-type isoform X1 [Bos taurus]	1291.09	76.12	1	112	113	455	0.90766	421	49.5713	0.802459	420	36.9175	0.759246	418	31.1609	0.928054	425	28.2998	0.837726	424	30.6366	0.811556	421	55.557	0.921024	426	35.3742	0.844918	426	25.2614	0.824343	425	36.6426	1227	137.051	5.78271
58652133	tropomyosin alpha-3 chain [Bos taurus]	1265.44	94.01	1	32	63	418	0.526762	146	109.894	0.659078	145	68.0711	0.588881	142	57.3036	0.741381	147	40.5507	0.879288	147	35.5756	1.02788	143	70.4564	0.66549	147	39.5179	0.790395	147	23.9357	0.907994	143	63.0213	284	32.7987	4.71631
115495613	alpha-actinin-3 [Bos taurus]	1246.44	87.79	1	69	89	409	1.36143	301	73.7754	1.25825	299	46.4111	1.3672	297	36.3763	1.39516	302	43.7167	1.26613	300	33.7994	1.40498	299	42.4915	1.22946	304	48.2411	1.15457	302	29.1155	1.20974	301	31.4711	901	103.086	5.45264
115495087	sarcoplasmic/endoplasmic reticulum calcium ATPase 1 [Bos taurus]	1222.02	57.2	1	54	71	424	1.29545	321	60.7325	1.20615	319	40.0092	1.33592	319	32.5818	1.23393	322	35.4209	1.13968	320	31.4014	1.24095	320	43.9077	1.15315	322	36.3095	1.09111	321	24.5574	1.15827	321	31.8464	993	109.22	5.2876
27806939	myoglobin [Bos taurus]	1197.41	88.96	1	26	26	435	0.741124	425	61.9569	0.720839	422	51.7258	0.717377	418	37.4182	0.793009	430	42.5284	0.817507	426	36.6138	0.823079	422	48.6165	0.767863	430	50.9294	0.773199	428	32.6921	0.809647	426	38.066	154	17.0669	7.45947
115497166	myosin regulatory light chain 2, skeletal muscle isoform [Bos taurus]	1165.66	95.29	1	30	30	466	1.11428	428	67.8753	0.943992	426	41.7456	1.11306	422	28.9969	1.38951	430	36.2003	1.12257	427	32.1069	1.33552	424	55.5093	1.25187	431	40.0339	1.04241	429	25.696	1.16	426	41.5365	170	19.0004	5.0083
30794280	serum albumin precursor [Bos taurus]	1070.46	84.84	1	72	72	365	1.14608	342	48.1108	1.10067	337	29.4503	1.43093	335	47.5633	0.841591	349	30.7242	0.808595	345	40.0004	1.02742	345	35.0427	0.838723	349	31.0146	0.829717	343	27.2863	1.03765	344	22.6031	607	69.2785	6.17627
528961976	PREDICTED: pyruvate kinase PKM isoform X1 [Bos taurus]	976.174	85.88	1	6	51	329	1.2398	31	30.4675	1.38146	29	41.414	1.22693	29	39.6939	1.41557	33	27.2827	1.48834	31	49.1393	1.31578	31	48.1145	1.19717	33	30.1555	1.37174	31	38.1691	1.24578	31	34.1281	531	58.0229	7.72314
528988521	PREDICTED: myosin regulatory light chain 2, ventricular/cardiac muscle isoform isoform X1 [Bos taurus]	966.52	95.78	1	33	33	406	0.629709	369	53.3323	0.646165	368	45.8101	0.54361	369	53.6881	0.811735	370	31.7193	0.809156	369	30.5429	0.686813	370	52.5038	0.781691	370	26.9449	0.803691	369	25.7581	0.699901	370	41.633	166	18.8924	4.93213
329664500	pyruvate kinase PKM [Bos taurus]	911.284	83.24	1	3	48	297	1.31125	4	27.5103	1.10223	4	18.8428	1.33495	4	24.4057	1.3477	4	36.8451	1.09961	4	23.7698	1.36003	4	36.3471	1.41096	4	32.8059	1.31989	4	33.4089	1.489	4	13.588	531	57.912	7.85498
741976990	PREDICTED: myomesin-2 isoform X1 [Bos taurus]	909.766	64.21	1	101	101	295	1.23092	285	69.6967	1.1383	282	38.134	1.08313	278	22.9447	1.25767	286	29.7512	1.15538	285	29.112	1.13272	281	43.4758	1.22732	287	40.1043	1.11098	286	22.8281	1.12639	282	29.9723	1495	167.988	6.37939
529005233	PREDICTED: myomesin-1 isoform X1 [Bos taurus]	863.922	66.71	2	118	118	280	1.12204	266	60.6478	1.00654	263	35.9985	0.960798	261	23.4182	1.11353	267	28.1224	1.03612	264	23.6152	0.964542	263	36.9155	1.08479	267	37.6384	0.997047	265	16.5782	0.949994	264	24.7155	1562	174.815	6.53662
528954499	PREDICTED: tropomyosin alpha-4 chain isoform X1 [Bos taurus]	756.74	70.16	1	9	33	255	1.23163	10	40.9609	1.20828	10	41.558	1.2732	10	48.1453	0.877671	10	8.8542	0.901475	10	20.9526	1.08683	10	27.0847	0.969966	10	32.3117	0.910118	10	22.072	1.05897	10	20.6775	248	28.5045	4.69092
741980534	PREDICTED: troponin T, fast skeletal muscle isoform X30 [Bos taurus]	751.199	58.2	25	4	28	247	0.702248	8	51.4284	0.769099	8	30.3392	0.782647	8	14.5429	0.748066	8	34.3583	0.770474	8	6.40215	0.936092	8	37.0959	0.715177	8	20.9155	0.733422	8	9.71301	0.929035	8	18.5289	244	29.0852	9.01221
741980538	PREDICTED: troponin T, fast skeletal muscle isoform X32 [Bos taurus]	746.241	56.97	8	3	27	243	4.24179	4	127.391	2.6598	3	30.2408	3.05812	3	39.9486	8.95936	4	63.7096	7.24958	3	27.0342	8.29089	3	36.6007	5.83709	4	76.44	4.81085	3	53.3301	5.49763	3	64.4333	244	28.9902	9.12939
61888856	triosephosphate isomerase [Bos taurus]	742.597	93.98	1	28	28	286	1.23824	255	51.9088	1.36479	252	37.1152	1.32083	251	30.7358	1.32423	255	28.0705	1.39671	252	32.3405	1.42614	252	41.624	1.15344	256	33.6812	1.26062	254	26.7474	1.25739	253	30.2203	249	26.6728	6.91748
741979957	PREDICTED: neuroblast differentiation-associated protein AHNAK isoform X4 [Bos taurus]	718.066	63.99	3	133	165	280	1.03834	201	45.7775	1.10174	199	26.2767	1.28205	197	20.9798	0.976653	201	19.6989	1.05776	199	21.3914	1.19312	197	31.9362	1.01687	201	25.7015	1.08837	200	17.9537	1.21013	198	26.797	5176	550.232	5.98584
359061887	PREDICTED: hemoglobin subunit alpha [Bos taurus]	695.674	95.07	1	15	16	294	1.09689	227	55.1229	1.01723	223	45.691	1.38421	220	30.855	0.79997	228	42.3788	0.670846	226	47.0306	0.951304	222	43.8045	0.767863	228	46.8419	0.707967	228	41.5779	0.91156	223	27.5136	142	15.1749	8.44092
270483786	myosin light chain 3 [Bos taurus]	662.28	84.92	1	19	22	275	0.509113	112	71.205	0.571354	111	39.5745	0.583931	111	37.0238	0.660127	112	41.1822	0.777977	111	31.1464	0.691213	111	47.6786	0.577369	112	46.9569	0.655181	111	24.8548	0.622364	111	39.3452	199	21.9249	5.07178
741894861	PREDICTED: LOW QUALITY PROTEIN: myosin-binding protein C, fast-type [Bos taurus]	655.053	75.18	1	81	82	218	1.85328	199	83.9912	1.50352	199	60.8729	1.67556	196	46.1429	1.96758	200	55.2461	1.68225	200	52.0032	1.82421	198	70.0679	1.77104	203	50.4524	1.49451	202	33.3599	1.60193	200	46.3558	955	106.943	6.44287
741931158	PREDICTED: obscurin isoform X35 [Bos taurus]	652.432	33.53	1	4	149	220	0.602939	4	13.1594	0.705981	4	15.8424	0.816976	4	15.4609	0.892813	4	17.1905	1.00272	4	17.5834	1.05015	4	7.54411	0.786483	4	9.58402	0.911182	4	1.51588	1.04854	4	14.3264	8092	876.539	5.89697
741931094	PREDICTED: obscurin isoform X3 [Bos taurus]	652.235	29.43	1	7	152	222	1.05164	7	4.0782	0.833218	7	25.8085	0.947399	7	21.7916	0.917234	7	20.574	0.826194	7	38.8125	1.08657	7	55.6022	0.828791	7	34.8429	0.896229	7	11.6095	0.837073	7	21.7231	9443	1022.26	6.02393
87196501	alpha-enolase [Bos taurus]	644.918	74.65	2	27	34	262	0.783772	78	78.0039	0.906862	77	28.004	1.02466	77	23.3432	1.03851	79	26.5941	1.21994	79	26.9817	1.29108	79	41.8338	0.950445	79	37.4716	1.12041	79	20.3141	1.21984	79	29.0508	434	47.2964	6.80029
528988837	PREDICTED: sarcoplasmic/endoplasmic reticulum calcium ATPase 2 isoform X1 [Bos taurus]	633.518	46.04	1	39	56	209	0.631379	117	44.794	0.715901	117	45.8349	0.693811	117	40.1828	0.827932	117	29.0361	0.891676	117	30.1361	0.882143	117	45.0554	0.702106	117	34.8847	0.791158	117	22.3107	0.750936	117	31.089	997	109.707	5.40186
741948775	PREDICTED: myosin-7B isoform X2 [Bos taurus]	632.714	7.94	3	3	20	250	0.5464	10	47.1693	0.684391	10	33.4264	0.609202	10	29.9485	0.745629	10	17.998	0.821388	10	8.24009	0.951828	10	19.5201	0.679863	10	19.3635	0.77438	10	19.5845	0.745962	10	42.8357	1712	195.536	5.84619
126158909	desmin [Bos taurus]	597.086	85.53	1	50	56	217	0.813935	160	64.9385	0.77326	160	43.1218	0.836919	160	35.6029	1.01809	160	23.6741	1.08901	159	28.6608	1.22162	159	52.5164	0.921628	160	34.5788	0.982698	160	20.0565	1.0528	160	38.3729	470	53.4992	5.2749
77735551	phosphoglycerate kinase 1 [Bos taurus]	583.08	84.41	1	39	39	203	1.3762	182	72.6532	1.43851	182	55.0577	1.36536	181	32.7469	1.51493	184	36.7919	1.55876	184	38.8382	1.62517	183	54.6215	1.35027	186	45.4828	1.41288	186	27.8663	1.42083	185	42.319	417	44.5091	8.26514
528993377	PREDICTED: troponin T, slow skeletal muscle isoform X4 [Bos taurus]	534.459	53.17	4	25	29	185	0.65471	137	48.9672	0.739951	137	40.5004	0.680686	137	46.0127	0.836726	137	29.7438	0.916	135	31.2941	0.885631	135	63.0143	0.767863	137	24.4407	0.864275	137	20.778	0.807304	137	41.8686	252	30.1476	6.59521
528945455	PREDICTED: collagen alpha-3(VI) chain isoform X4 [Bos taurus]	515.983	38.61	3	94	94	175	1.40715	170	66.6325	1.39928	168	47.244	1.79815	167	53.4362	0.811931	172	37.8546	0.797247	171	40.9982	1.01716	170	41.996	0.828284	172	45.6078	0.798292	171	29.4741	1.01212	170	24.4375	3025	326.172	7.37158
27806559	L-lactate dehydrogenase A chain [Bos taurus]	491.433	73.49	2	27	31	160	1.81755	129	97.7103	1.82156	127	64.0951	1.53894	126	35.7506	1.68971	129	49.6559	1.52525	127	38.001	1.38482	127	51.7832	1.82327	130	64.497	1.6441	129	40.7023	1.44125	128	44.0357	332	36.5743	8.00146
116004023	phosphoglucomutase-1 [Bos taurus]	486.854	82.92	1	50	50	174	1.53847	156	111.926	1.37406	155	57.4978	1.46793	153	34.6348	1.58911	161	52.6085	1.49075	160	37.9077	1.44011	160	66.0271	1.5426	161	77.7132	1.4299	160	44.0807	1.40442	158	45.6963	562	61.5508	6.81494
529004948	PREDICTED: ATP synthase subunit alpha, mitochondrial isoform X1 [Bos taurus]	482.849	63.83	1	43	43	158	0.869939	151	75.645	0.823518	151	48.0579	0.756804	149	26.5201	0.985664	152	36.0605	0.955719	152	30.1333	0.834382	151	68.3108	0.978311	152	52.8594	0.928779	152	24.0634	0.878395	151	37.9008	553	59.6527	9.18799
84000195	phosphoglycerate mutase 2 [Bos taurus]	481.246	77.08	1	17	23	170	1.2568	119	64.5275	1.1477	118	37.5804	1.24128	117	27.6456	1.35674	120	37.1758	1.22046	119	33.6312	1.37486	119	49.3431	1.26859	120	45.5802	1.13591	119	29.3599	1.27438	119	47.0319	253	28.6668	8.88037
40254806	heat shock 70 kDa protein 1A [Bos taurus]	475.125	62.56	1	28	45	153	0.75555	88	72.0829	0.777552	87	41.4689	0.862915	86	30.2326	0.907657	89	26.0745	0.953842	89	30.265	1.1269	88	48.0373	0.833126	89	35.8489	0.926796	89	14.6658	1.04345	88	23.9331	641	70.2071	5.74463
741884550	PREDICTED: tropomyosin alpha-1 chain-like isoform X2 [Bos taurus]	473.752	73.6	1	3	18	164	1.80891	4	10.0211	1.28309	4	17.6848	1.42175	4	14.7283	0.999758	4	10.9031	0.572603	4	22.2365	0.672964	4	19.5707	1.0348	4	21.3149	0.679765	4	27.8188	0.700974	4	12.8959	125	14.1483	4.75439
529011172	PREDICTED: LIM domain-binding protein 3 isoform X4 [Bos taurus]	467.294	43.9	2	12	23	193	0.890087	67	87.6737	0.885634	66	66.535	0.840062	65	48.5755	1.01777	69	44.5304	0.949325	68	47.9345	0.895804	67	76.903	0.835565	69	39.8358	0.8593	69	40.5766	0.889044	69	61.6863	615	66.4285	7.98682
528932472	PREDICTED: troponin I, fast skeletal muscle-like, partial [Bos taurus]	451.548	64.52	1	16	17	155	1.09224	151	34.2948	1.03029	151	24.1374	1.20497	151	25.8442	1.30507	152	26.8209	1.27172	152	17.4735	1.54847	152	42.1633	1.13755	152	24.6674	1.07424	152	14.2074	1.30339	152	31.6572	186	21.8204	9.34912
115496556	myosin light chain 6B [Bos taurus]	451.411	87.2	1	23	23	148	0.443691	138	72.352	0.603683	138	53.0499	0.487163	136	69.5049	0.652798	139	33.5245	0.863762	138	28.1717	0.677557	137	54.0625	0.761792	139	27.1951	1.0304	139	18.565	0.819286	137	30.1164	211	23.3882	5.52881
741954711	PREDICTED: troponin I, slow skeletal muscle isoform X1 [Bos taurus]	450.629	59.89	3	20	21	166	0.498974	159	45.2588	0.550306	157	39.4248	0.542149	157	39.9812	0.706897	159	19.5605	0.827171	158	20.5794	0.793973	158	28.2723	0.683234	159	21.6592	0.794203	158	19.5213	0.772427	158	25.644	187	21.6596	9.64209
300794727	glycogen debranching enzyme [Bos taurus]	435.084	58.29	1	78	78	156	1.18666	150	64.1037	1.15791	150	43.695	1.17771	150	27.3223	1.33537	152	41.6733	1.29078	152	36.8433	1.33137	152	43.9829	1.16098	152	48.4645	1.20583	152	30.2332	1.20081	152	30.6069	1532	173.975	6.771
77736255	creatine kinase S-type, mitochondrial precursor [Bos taurus]	408.056	66.35	1	28	28	137	0.726377	131	52.6866	0.916276	131	32.283	0.88903	130	26.2433	0.824709	131	24.3744	1.03377	131	27.6042	1.01903	130	50.3872	0.767863	131	25.6458	0.941036	131	17.9449	0.984209	130	32.7994	419	47.2012	8.19189
528991357	PREDICTED: ryanodine receptor 1 isoform X2 [Bos taurus]	400.051	21.77	3	90	90	139	1.06294	137	49.4848	1.14214	137	32.3739	1.11801	136	22.3873	1.10503	137	25.2004	1.11284	137	27.9609	1.10133	137	38.9011	1.03931	137	40.7478	1.07152	137	21.9211	1.06541	136	22.3541	5035	564.991	5.2749
28461221	ATP synthase subunit beta, mitochondrial precursor [Bos taurus]	399.713	73.67	1	30	30	137	0.899799	127	55.9677	0.864258	127	38.9388	0.803572	126	34.7071	1.03846	127	28.1725	1.00307	127	31.3835	0.955449	126	50.2851	1.01714	127	42.1662	0.984829	127	23.452	0.943388	125	31.6302	528	56.2486	5.2749
94966765	glucose-6-phosphate isomerase [Bos taurus]	396.492	63.55	1	35	35	152	1.35116	134	62.8857	1.32507	132	43.4923	1.25419	129	31.9722	1.5182	134	50.1194	1.48966	133	30.8399	1.40433	130	32.5431	1.37638	134	59.8881	1.41314	134	38.4112	1.35606	131	29.6624	557	62.831	7.7085
77735829	carbonic anhydrase 3 [Bos taurus]	395.647	71.54	1	20	20	119	0.64177	115	80.9992	0.54076	114	62.3996	0.496673	113	60.2657	0.840725	115	34.2169	0.688717	114	31.9603	0.672089	113	43.7088	0.920013	116	39.8995	0.863965	115	42.2576	0.791969	114	24.8193	260	29.3518	7.84033
741978258	PREDICTED: LOW QUALITY PROTEIN: myozenin-1 isoform X1 [Bos taurus]	370.592	66.34	1	17	17	152	0.880312	132	49.8711	0.890456	132	30.8304	0.936752	130	24.6361	1.02621	133	23.3107	1.07249	133	28.9388	1.11885	131	36.4122	0.960343	133	25.6725	0.953005	133	18.0125	0.998715	131	25.6755	306	32.3711	9.0415
114326282	serotransferrin precursor [Bos taurus]	369.992	74.01	1	59	59	154	1.19406	129	68.8469	1.08641	129	41.6038	1.42327	129	31.3871	0.883281	129	25.461	0.775952	129	31.0176	1.07366	129	52.9714	0.946887	129	33.2672	0.827798	129	24.6834	1.13212	129	34.8179	704	77.6887	7.07861
160333301	hemoglobin, gamma 2 [Bos taurus]	369.646	53.1	1	3	9	141	1.14722	5	68.2467	0.985439	5	35.0843	0.993005	5	13.9357	1.33363	5	22.1821	1.2435	5	27.0612	1.42476	5	21.9987	1.04039	5	16.5126	1.07453	5	14.0185	1.28297	5	9.47373	145	15.8493	7.03467
27805849	alpha-crystallin B chain [Bos taurus]	359.061	61.71	1	22	22	123	0.806321	120	57.5011	0.851011	120	48.1703	0.816733	119	46.5534	0.938582	120	33.446	1.05649	120	38.9096	1.12888	119	79.2926	0.845386	120	61.634	0.966031	120	21.2185	0.998254	119	46.7471	175	20.0244	7.32764
110347570	vimentin [Bos taurus]	356.245	77.47	1	41	48	126	1.26208	91	65.4072	1.25705	90	59.1689	1.56912	90	49.2544	0.857504	92	24.4713	0.913811	92	21.2464	1.16561	92	39.0751	0.881248	92	22.9089	0.981938	92	19.1415	1.17461	92	29.722	466	53.6951	5.12256
528966776	PREDICTED: alpha-actinin-1 isoform X2 [Bos taurus]	348.716	39.62	4	8	36	110	1.44787	9	27.6351	1.28014	9	21.7773	1.33738	9	8.59951	0.990118	9	22.8441	0.944143	9	20.1395	1.06679	9	23.1069	0.980957	9	30.6535	0.820233	9	30.6994	0.905485	9	13.5358	886	102.439	5.47803
76253709	heat shock cognate 71 kDa protein [Bos taurus]	336.636	59.08	1	25	38	109	0.920097	63	42.5173	1.00353	61	29.3722	0.903185	61	20.1648	1.12154	64	25.4834	1.1388	62	22.4621	1.07938	62	33.7945	1.03666	64	26.5045	1.07692	62	17.2725	0.974453	62	23.1866	650	71.2264	5.51611
115497288	ATP-dependent 6-phosphofructokinase, muscle type [Bos taurus]	334.11	55.33	2	40	40	112	1.28676	105	76.9939	1.16771	101	48.1946	1.19143	100	31.13	1.353	106	53.6508	1.30192	103	48.5754	1.36608	102	57.6672	1.27264	107	67.6541	1.2891	105	36.6117	1.24905	104	29.1427	779	85.2394	8.27979
529007234	PREDICTED: malate dehydrogenase, mitochondrial isoform X1 [Bos taurus]	322.441	68.64	1	26	26	106	0.94286	105	51.1792	0.857379	104	38.847	0.758976	101	25.9026	1.11113	105	30.0657	1.00855	105	22.4708	0.959993	103	43.4842	1.01845	105	41.2034	1.00333	105	18.0629	0.897986	102	20.2363	338	35.6458	8.54346
78365297	glycerol-3-phosphate dehydrogenase [NAD(+)], cytoplasmic [Bos taurus]	322.409	82.81	1	25	29	107	1.04757	91	67.6234	1.17421	91	44.7196	1.06204	89	24.7967	1.193	91	25.553	1.30337	91	33.0635	1.24623	89	50.2279	1.13697	91	30.3501	1.23924	91	30.5069	1.20158	89	33.552	349	37.6654	6.88818
27806769	aconitate hydratase, mitochondrial precursor [Bos taurus]	318.827	53.97	1	41	41	117	0.947401	109	49.2283	0.951357	109	38.0299	0.829385	108	30.9009	1.06356	109	23.9368	0.977962	109	27.7465	0.850357	108	41.6862	0.999075	109	34.9052	0.959337	109	24.1185	0.859954	108	31.3786	780	85.304	7.94287
300795444	myosin-9 [Bos taurus]	301.953	41.17	1	58	69	100	1.05806	79	44.6147	1.12632	79	25.3433	1.16758	78	22.6159	0.863019	79	25.1055	0.882177	79	28.9322	0.940966	79	35.4946	0.845614	79	19.564	0.922383	79	17.1804	0.97071	79	22.3825	1965	227.062	5.60498
528952518	PREDICTED: PDZ and LIM domain protein 5 isoform X12 [Bos taurus]	301.762	73.83	1	23	23	92	0.770765	86	74.0514	0.823695	85	43.7564	0.739923	85	28.9822	0.857981	86	25.4047	0.864334	85	24.1554	0.932608	85	44.9342	0.802226	86	24.3786	0.858755	85	16.6971	0.907285	85	26.2259	214	23.8355	9.99365
61888850	adenylate kinase isoenzyme 1 [Bos taurus]	301.748	86.08	1	26	26	100	1.16808	100	55.6393	1.23959	100	42.4685	1.24068	98	31.5045	1.35028	100	36.3781	1.42738	100	38.8318	1.41867	98	59.6504	1.19481	100	39.8607	1.28698	100	30.814	1.23016	99	41.6614	194	21.6503	8.32373
118150866	calsequestrin-1 precursor [Bos taurus]	301.27	41.27	1	17	17	109	1.43477	106	115.523	1.19213	104	53.4976	1.17421	103	28.84	1.24415	106	34.3682	1.09097	104	26.6139	1.17097	103	53.6823	1.27368	106	46.1008	1.0744	105	21.5458	1.09473	104	39.9763	395	44.9257	4.17041
78369256	LIM domain-binding protein 3 [Bos taurus]	297.303	46.06	1	5	16	112	2.52835	8	119.507	2.19349	8	189.57	1.83448	8	125.003	1.69343	8	107.689	1.6909	8	66.3542	2.45852	8	95.3828	1.84529	8	130.846	1.94508	8	72.1333	2.03487	8	97.8739	330	35.535	9.34912
300794839	synemin [Bos taurus]	293.152	46.93	1	5	65	97	0.812563	8	25.3964	1.06196	8	33.168	0.98047	8	25.673	0.918986	8	17.4677	1.11538	8	13.763	1.01615	8	24.3291	0.884805	8	16.6032	1.02638	8	13.9585	1.016	8	19.8999	1547	170.683	4.93213
529007450	PREDICTED: heat shock protein beta-1 isoform X1 [Bos taurus]	290.108	93.53	1	19	19	90	0.685765	88	66.8255	0.693401	87	45.8444	0.730068	86	30.0337	0.890094	89	29.9595	0.883781	89	31.1744	0.976935	87	33.1934	0.814529	89	34.3197	0.854472	89	22.7959	0.925263	87	32.7896	201	22.3793	6.40479
528998744	PREDICTED: synemin isoform X1 [Bos taurus]	278.94	53.31	1	2	62	92	0.969233	3	26.097	1.16111	3	13.2818	0.947507	3	44.7255	0.834005	3	3.21671	0.899422	3	2.77314	0.720443	3	14.1009	1.24274	3	11.2228	1.45409	3	3.43949	1.07873	3	54.1439	1240	138.484	4.91943
528956702	PREDICTED: myotilin isoform X2 [Bos taurus]	271.037	72.89	1	2	30	126	0.702964	9	69.9478	0.894016	9	29.4756	0.883127	9	37.1124	0.862304	9	30.1716	0.83906	9	49.9098	0.995546	9	35.9836	0.767863	9	39.0352	0.710213	9	53.5974	0.948412	9	31.6781	498	55.4888	8.96826
741933608	PREDICTED: myotilin isoform X1 [Bos taurus]	270.153	72.95	1	2	30	125	0.913406	7	37.9065	1.01723	7	41.1541	1.03326	7	17.8413	1.18247	7	31.0683	1.16482	7	43.4982	1.20504	7	39.8544	0.84745	7	21.7043	0.916227	7	39.1656	0.887335	7	25.0241	499	55.6169	8.96826
75832056	apolipoprotein A-I preproprotein [Bos taurus]	264.2	79.25	1	36	36	83	2.00783	83	84.8124	1.34782	81	57.838	1.42086	81	28.4466	1.22351	83	25.978	0.912757	81	36.457	1.01824	81	69.7506	1.24883	83	37.2877	0.944534	81	20.0158	1.00739	81	43.9396	265	30.2579	5.97314
148238309	fructose-bisphosphate aldolase C [Bos taurus]	257.145	24.73	1	1	10	128	0.842468	1		1.01723	1					1.05226	1		1.26613	1					0.767863	1		0.926796	1					364	39.3572	6.65381
157954061	alpha-2-macroglobulin precursor [Bos taurus]	255.532	39.34	2	44	45	98	1.28401	87	46.2423	0.963023	87	30.023	1.23326	87	25.0238	0.924728	87	27.2542	0.713466	87	32.1834	0.886166	87	30.2634	0.929183	87	27.6974	0.700519	87	31.0758	0.890951	87	23.0001	1510	167.47	6.02393
148238040	alpha-actinin-4 [Bos taurus]	249.048	46.65	1	14	37	90	1.02377	16	30.2177	1.11447	16	26.7578	1.17352	16	36.1936	0.845319	16	16.9292	0.847199	16	22.4652	0.972024	16	25.5557	0.862501	16	12.7695	0.882007	16	16.6612	0.954006	16	22.1323	911	104.862	5.43994
157151716	annexin A6 [Bos taurus]	249.022	60.48	1	46	46	83	1.00021	81	76.2809	1.00536	80	35.6036	0.862694	81	24.0785	1.1056	81	25.6253	1.21003	80	41.1576	1.05882	81	65.4167	1.10446	81	39.5204	1.23967	80	26.2402	1.03765	81	45.3882	673	75.8597	5.89697
528941529	PREDICTED: myomesin-3 isoform X2 [Bos taurus]	244.067	46.03	1	51	51	85	0.82482	84	42.4562	0.810403	84	42.5797	0.73304	84	40.9345	0.896528	84	26.5489	0.876526	84	31.9341	0.787337	84	57.9217	0.954563	84	32.4493	0.928762	84	26.2295	0.821274	84	34.9051	1460	164.705	5.98584
27807143	cytochrome b-c1 complex subunit 2, mitochondrial precursor [Bos taurus]	241.756	65.12	1	22	22	75	0.838294	68	49.3264	0.797041	68	34.9864	0.822934	68	31.0283	0.977405	68	28.5199	0.963109	68	28.2381	0.958298	68	49.1091	0.909345	68	33.961	0.902966	68	21.4028	0.913129	68	26.5576	453	48.1189	8.73389
741983434	PREDICTED: dystrophin isoform X3 [Bos taurus]	236.591	34.08	1	65	69	91	1.01249	85	44.1653	0.936601	85	27.3116	0.907748	85	18.9244	1.14701	85	18.9778	1.09456	85	25.0166	1.04952	85	34.0873	1.14921	85	26.836	1.08232	85	17.9757	1.0607	85	21.2365	2468	286.269	5.57959
528938641	PREDICTED: myc box-dependent-interacting protein 1 isoform X20 [Bos taurus]	235.187	71.43	5	30	30	105	0.98375	90	39.3908	0.984077	90	23.1432	0.934919	90	18.9972	1.16065	91	31.3373	1.16341	91	24.6788	1.0965	91	31.9762	1.03596	91	33.6108	1.06784	91	21.2369	0.99736	91	22.7681	448	49.8251	5.93506
297490059	PREDICTED: sarcalumenin isoform X2 [Bos taurus]	235.066	61.52	2	25	25	78	1.03375	78	47.2642	0.993587	77	30.7837	1.01152	76	21.8652	1.09365	78	30.758	1.04954	77	21.6475	1.06325	76	36.0319	1.08701	78	39.1756	1.09128	77	23.0788	1.01692	76	20.9153	473	54.4233	6.63916
330688463	filamin-A [Bos taurus]	232.39	22.78	1	36	49	79	1.38391	46	47.4918	1.15199	46	27.6456	1.30747	46	19.0155	0.862643	46	19.0183	0.680019	46	33.8713	0.79194	46	29.7002	0.94409	46	24.2629	0.766817	46	24.5038	0.879148	46	24.2831	2647	280.752	6.11279
529010993	PREDICTED: vinculin isoform X3 [Bos taurus]	225.714	63.6	4	55	55	92	1.11705	85	60.0796	1.02436	85	26.9557	1.10834	85	19.8942	1.04015	85	22.5048	0.943837	85	22.3287	1.02576	85	34.0841	1.07931	85	26.3078	0.954577	85	13.3755	1.07824	85	20.9184	1066	116.642	6.0874
164448592	four and a half LIM domains protein 1 isoform 1 [Bos taurus]	224.262	72.97	1	26	26	69	0.913515	67	46.6683	0.928728	65	39.5532	0.879747	63	40.7365	0.870982	67	28.5921	0.962123	65	44.4906	0.91242	64	74.4701	0.87312	67	27.9159	0.919208	66	17.6923	0.893794	65	57.0475	296	33.5707	8.45557
114050959	acetyl-CoA acetyltransferase, mitochondrial precursor [Bos taurus]	221.462	70.62	1	29	29	69	0.714841	67	81.6896	1.08629	67	47.6183	0.747547	67	38.3551	0.780639	67	33.4306	1.2635	67	28.8191	0.822427	67	65.2798	0.767863	67	26.4326	1.12702	67	24.1114	0.829619	67	43.9014	422	44.8604	8.85107
27806831	NAD(P) transhydrogenase, mitochondrial precursor [Bos taurus]	221.019	38.67	1	37	37	71	0.901153	69	48.2561	0.889646	68	41.1197	0.8026	68	28.4666	0.904466	69	16.5465	0.926099	68	25.9119	0.860922	68	47.9652	0.919949	69	25.1422	0.889227	68	24.1583	0.856718	68	30.6431	1086	113.78	8.1626
28461205	isocitrate dehydrogenase [NADP], mitochondrial precursor [Bos taurus]	217.7	52.21	1	29	29	72	0.898408	68	49.4387	0.843648	68	24.6307	0.640062	68	20.5501	0.940126	68	21.7425	0.880448	68	18.3111	0.675058	68	29.5253	1.03468	70	39.973	0.946214	70	19.5006	0.75371	70	24.2659	452	50.7919	8.79248
77404182	lamin [Bos taurus]	215.452	54.02	2	37	38	65	1.23194	62	50.6173	1.22288	61	35.5436	1.30197	59	26.9547	0.931443	62	20.3949	0.977199	62	26.2465	1.06919	60	38.1632	0.981289	62	25.671	0.991097	62	22.5556	1.0468	61	29.9675	572	65.0826	6.99072
27805909	trifunctional enzyme subunit alpha, mitochondrial precursor [Bos taurus]	209.841	43.08	1	33	33	70	0.778632	66	50.7159	0.956153	66	29.8248	0.676348	66	40.6963	0.865185	66	26.1493	1.07756	66	25.9318	0.717147	66	55.7292	0.898001	66	34.9981	1.14272	66	25.2853	0.811984	66	33.3549	773	84.7615	9.11475
27807377	aspartate aminotransferase, mitochondrial [Bos taurus]	204.231	61.16	1	28	29	64	0.894069	57	48.5794	0.818766	56	28.7371	0.717567	56	22.5909	0.993765	58	21.345	0.963788	58	23.4444	0.844435	58	36.5819	1.008	58	33.872	0.969199	58	18.2008	0.926967	58	33.5178	430	47.4832	9.0708
76253701	decorin precursor [Bos taurus]	203.03	50	1	23	23	78	1.31374	68	83.9147	1.28059	67	43.4875	1.86393	65	57.3987	0.806627	70	40.2193	0.84531	70	41.648	1.23176	68	42.0408	0.750779	70	50.4887	0.76888	70	39.5306	1.09727	68	27.0391	360	39.8539	8.51416
77736203	malate dehydrogenase, cytoplasmic [Bos taurus]	202.074	66.77	1	24	24	71	0.697871	68	55.0874	0.751706	67	39.9547	0.696887	67	34.8328	0.814355	68	26.9381	0.903472	67	29.2605	0.837986	66	53.3361	0.781747	68	32.6276	0.860632	68	21.9396	0.835337	67	42.8579	334	36.415	6.58057
139948281	synaptopodin-2 [Bos taurus]	201.541	30.42	2	28	28	67	0.745026	54	38.7805	0.820876	53	31.7804	0.884477	53	25.299	1.00237	56	19.7731	1.09854	55	24.7764	1.1565	55	35.4878	0.921342	57	22.2463	1.03337	57	23.898	1.06639	57	31.4279	1259	135.138	8.60205
528976597	PREDICTED: collagen alpha-1(XIV) chain isoform X3 [Bos taurus]	200.292	29.74	4	41	41	71	1.98019	66	95.5202	1.73138	66	64.6657	2.57097	65	79.8346	0.944583	67	25.0193	0.842585	67	32.685	1.26157	66	37.0081	0.938444	67	37.8548	0.886962	67	21.5449	1.20376	66	26.825	1789	192.697	5.33838
115496828	troponin C, skeletal muscle [Bos taurus]	198.639	80.12	1	10	11	117	1.3381	114	49.4722	1.09401	114	25.8839	1.19481	112	39.0319	1.36336	115	45.717	1.12476	115	27.7717	1.28363	113	36.0855	1.22275	115	32.7771	0.988132	115	24.3163	1.09893	114	29.4939	161	18.1994	4.1958
75812954	fibrinogen alpha chain precursor [Bos taurus]	194.509	47.48	2	33	33	70	1.05411	65	39.6834	0.752194	65	47.0876	1.455	65	29.6054	0.672616	67	48.1142	0.498872	67	71.2273	0.871774	67	37.5691	0.668456	67	38.4227	0.468761	67	46.8177	0.919124	67	24.5038	615	66.971	7.1665
528968734	PREDICTED: MICOS complex subunit MIC60 isoform X3 [Bos taurus]	189.669	56.31	3	34	34	56	0.733351	56	38.3419	0.848517	56	25.5942	0.746453	56	34.9766	0.869362	56	22.1189	0.938956	56	15.59	0.877719	56	26.5946	0.869016	56	24.9238	0.943522	56	17.1635	0.876358	56	26.1692	753	83.4073	6.69775
119917044	PREDICTED: tripartite motif-containing protein 72 [Bos taurus]	189.562	49.79	1	22	22	58	1.15869	57	70.1901	0.960884	57	29.0497	0.912712	56	29.9707	1.27858	57	39.018	1.02741	57	35.3328	0.932078	56	52.7293	1.30283	57	45.4919	1.08398	57	20.2955	1.01094	56	31.3609	482	53.1652	6.48096
134085687	kelch-like protein 41 [Bos taurus]	188.917	48.51	1	32	32	64	0.978885	60	77.2126	0.929068	60	46.4228	0.870913	59	32.6187	1.23408	60	25.4669	1.05609	60	27.3424	1.12026	60	60.3427	1.25657	60	46.6335	1.05881	60	21.9107	1.0176	60	36.3773	606	68.0669	5.24951
741911553	PREDICTED: neuroblast differentiation-associated protein AHNAK-like, partial [Bos taurus]	186.782	68.93	1	3	32	64	0.799937	5	25.7156	1.00937	5	8.91729	1.28147	5	12.6495	0.970746	5	11.3468	1.28131	5	20.7676	1.60773	5	57.2806	0.835127	5	17.6272	0.999304	5	10.9088	1.42074	5	39.7755	869	94.3033	6.04932
27806205	very long-chain specific acyl-CoA dehydrogenase, mitochondrial precursor [Bos taurus]	184.918	54.5	1	31	31	61	0.889342	59	67.8546	0.947984	58	35.6447	0.673805	57	27.7774	0.973157	59	26.5818	1.01706	58	21.8185	0.7824	57	43.4985	1.01175	59	42.664	1.05962	58	21.0291	0.771069	57	33.6859	655	70.4753	8.26514
741968832	PREDICTED: microtubule-associated protein 4 isoform X2 [Bos taurus]	184.307	33.65	1	56	56	72	0.887285	67	41.173	0.905645	67	22.6845	0.892833	67	23.2657	0.966403	67	24.4766	0.96678	67	30.4056	0.943597	67	42.6561	1.00617	67	23.1959	0.996673	67	19.5549	1.0126	67	22.7387	2208	233.955	5.41455
28461187	myosin light polypeptide 6 [Bos taurus]	182.308	50.33	2	5	7	61	1.22192	8	37.7819	1.30754	8	22.1215	1.33867	8	35.8341	0.906276	8	21.1881	0.862753	8	29.1289	1.06188	8	29.7988	0.852186	8	7.16036	0.905497	8	7.01287	1.03716	8	15.6186	151	16.9191	4.65283
741932316	PREDICTED: complement C3 isoform X1 [Bos taurus]	177.465	31.31	1	46	46	69	1.34852	65	61.412	0.982209	65	35.4014	1.29381	65	29.9895	0.967839	66	23.2339	0.684423	66	38.7611	0.935422	66	34.8928	0.929262	66	31.804	0.682378	66	36.6688	0.922593	66	20.8508	1661	187.135	6.84424
60592792	heat shock protein HSP 90-alpha [Bos taurus]	176.448	39.56	1	20	34	61	1.00717	33	26.945	0.962175	33	20.5938	0.919277	33	32.3987	1.10343	33	15.589	1.10763	33	20.0257	1.03862	33	48.2693	1.08491	33	25.3415	1.0634	33	23.3234	1.01995	33	27.857	733	84.6777	5.0083
741933580	PREDICTED: voltage-dependent anion-selective channel protein 1 isoform X1 [Bos taurus]	175.271	75.62	1	16	17	69	1.1485	52	33.3914	1.00127	51	22.0602	0.792048	51	23.4875	1.10455	52	23.562	1.02877	51	16.9109	0.828933	51	26.9556	1.15179	52	36.9767	1.11429	51	17.8378	0.912506	51	15.2684	283	30.7216	8.54346
154152079	AMP deaminase 1 [Bos taurus]	174.621	40.56	1	32	32	54	1.2497	54	81.2495	1.38428	54	54.3702	1.41775	53	38.8576	1.43976	54	36.3566	1.33271	54	36.4053	1.42937	53	58.1249	1.39103	54	48.0451	1.30819	54	29.7462	1.49426	53	48.3304	747	86.5751	7.32764
77404217	phosphoglycerate mutase 1 [Bos taurus]	174.325	40.16	1	4	10	50	0.911405	5	22.0018	1.10397	5	20.9806	1.16207	5	7.9561	0.883231	5	20.7865	1.09242	5	10.499	1.22665	5	12.8574	0.863044	5	11.7822	0.997306	5	12.2069	1.16959	5	19.806	254	28.8338	7.18115
27807355	NADH-ubiquinone oxidoreductase 75 kDa subunit, mitochondrial precursor [Bos taurus]	172.003	52.68	1	29	29	56	0.927463	54	73.7928	0.876597	54	40.1316	0.828013	54	35.4598	1.0066	54	24.8409	0.941835	54	19.7986	0.91528	54	31.3247	0.998138	54	35.11	0.933191	54	20.6507	0.904474	54	29.7004	727	79.3914	6.15088
27806561	L-lactate dehydrogenase B chain [Bos taurus]	172.002	47.9	1	12	16	53	0.842468	33	102.415	0.811506	33	60.9118	0.727261	32	38.7317	0.851969	33	35.7894	0.824753	33	43.908	0.953467	33	64.4156	0.770978	33	49.1084	0.804357	33	21.2409	0.866855	32	27.1446	334	36.6012	6.44287
528967007	PREDICTED: spectrin beta chain, erythrocytic [Bos taurus]	169.218	24.88	1	44	45	59	0.959518	58	40.6282	0.936166	58	25.5345	1.12801	58	25.7924	0.95038	58	21.6282	0.904333	58	24.5848	1.04045	58	34.123	0.93888	58	30.0076	0.856535	58	17.9665	1.02481	58	25.4901	2331	268.255	5.30029
330417948	collagen alpha-1(XII) chain precursor [Bos taurus]	162.061	19.22	2	43	43	60	1.09365	59	42.2382	1.13577	59	33.983	1.33947	59	36.4642	0.761858	59	33.1936	0.805315	59	37.3141	0.846806	59	39.9346	0.849821	59	29.3111	0.857477	59	19.4489	0.934539	59	24.2441	3065	332.794	5.52881
27807289	annexin A2 [Bos taurus]	161.561	69.62	1	28	28	50	1.46178	47	81.7473	1.46117	47	45.5392	1.83074	46	30.2626	0.983815	48	21.7742	0.887098	48	29.4508	1.11432	48	43.8112	1.06108	48	34.7598	0.995933	48	20.2313	1.18237	48	31.0415	339	38.5878	7.31299
529009763	PREDICTED: PDZ and LIM domain protein 3 isoform X1 [Bos taurus]	158.194	71.7	1	17	17	60	0.764908	60	45.3056	0.938259	60	33.8411	0.90098	60	34.6948	0.849337	60	22.0881	1.01356	60	34.3544	0.991541	60	37.2266	0.838477	60	22.9652	0.991502	60	17.2792	0.958179	60	33.5448	364	39.3245	7.02002
268607682	heat shock 70 kDa protein 1-like [Bos taurus]	157.92	31.67	1	2	18	56	0.802603	1		1.02209	1		0.908354	1		0.525324	1		0.666665	1		0.589327	1		0.657158	1		0.836557	1		0.738939	1		641	70.3452	6.20166
77735541	transitional endoplasmic reticulum ATPase [Bos taurus]	157.681	47.89	1	32	33	55	0.955677	53	43.5862	0.959225	53	23.9001	1.05848	52	28.786	1.0123	53	20.2785	1.04173	53	18.9273	1.08989	53	33.6413	0.954815	53	32.7188	0.987384	53	21.0112	1.03765	53	22.1163	806	89.2737	5.26221
134085671	histone H1.2 [Bos taurus]	156.209	47.89	1	5	21	44	0.6516	8	36.7626	1.00327	8	14.648	1.11696	8	13.8089	0.791346	8	11.9682	1.27415	8	19.2705	1.48104	8	22.8973	0.771272	8	16.0736	1.15596	8	20.9598	1.41318	8	25.8602	213	21.3427	11.0044
115497900	elongation factor 2 [Bos taurus]	156.131	48.25	1	34	34	58	1.10228	55	56.7824	1.09116	54	38.1915	1.0194	54	18.2125	1.11736	57	28.6077	1.18271	57	24.766	1.08138	57	39.8811	1.17633	57	46.3931	1.219	57	21.831	1.1405	57	26.622	858	95.307	6.82959
115496742	2-oxoglutarate dehydrogenase, mitochondrial precursor [Bos taurus]	153.458	39.2	2	34	34	56	0.860215	52	45.1438	0.823435	52	32.5863	0.749951	52	25.2603	1.00753	52	24.798	0.940763	52	24.9729	0.915104	52	42.8769	0.997772	52	27.6902	0.964666	52	17.7599	0.919989	52	21.3736	1023	115.734	6.75635
114052731	tubulin beta-5 chain [Bos taurus]	153.281	62.84	1	5	23	50	1.05903	11	28.7474	1.08535	11	14.8269	1.12356	11	11.9253	0.928353	11	22.6597	1.0614	11	18.8324	1.04542	11	23.9251	1.07454	11	12.7336	1.02483	11	8.76575	1.17869	11	16.3731	444	49.639	4.89404
77736271	tubulin beta-4B chain [Bos taurus]	152.07	62.92	1	6	24	56	0.835171	17	28.2362	0.813842	17	27.9214	0.90436	16	21.5935	0.909768	17	17.9947	1.06223	17	24.16	1.11967	16	30.4319	1.05669	17	9.37123	1.13949	17	20.0775	1.18621	16	31.9881	445	49.799	4.89404
329663954	dihydrolipoyl dehydrogenase, mitochondrial [Bos taurus]	148.276	48.92	1	21	21	49	0.913357	45	48.2876	0.818539	44	23.023	0.742114	44	26.9447	0.98906	45	23.3204	0.925544	44	23.3596	0.813267	44	29.603	1.03031	45	25.4956	0.951774	44	15.9294	0.853892	44	26.24	509	54.1531	7.6792
118151164	myozenin-3 [Bos taurus]	147.362	74.29	1	18	18	47	1.03582	47	44.9066	1.02096	46	39.5174	1.09521	46	18.3821	1.14812	47	34.2102	1.13736	47	30.142	1.24372	47	30.3765	1.02199	47	46.7582	0.997966	47	28.8018	1.06256	47	29.7122	245	26.9628	8.86572
32189340	ADP/ATP translocase 1 [Bos taurus]	146.782	52.68	1	13	22	53	1.42772	28	45.8053	1.03442	28	21.7384	0.750709	28	30.583	1.10028	28	38.5985	0.97689	28	42.4977	0.580783	28	45.0724	1.34334	28	45.8171	0.965048	28	23.4225	0.671776	28	35.5958	298	32.9463	9.83252
77735995	stress-70 protein, mitochondrial precursor [Bos taurus]	146.739	46.39	1	28	28	50	0.785683	48	34.0545	0.852999	48	22.4864	0.853619	48	23.3037	0.960471	48	18.8138	1.02103	48	17.9499	1.04351	48	24.8613	0.874577	48	20.1988	0.953829	48	16.1199	0.967759	48	22.4059	679	73.6958	6.30322
27807469	peroxiredoxin-2 [Bos taurus]	146.63	76.88	1	16	16	42	0.988263	41	41.3424	0.885861	41	40.5067	0.968355	40	19.4258	0.886831	41	25.7719	0.822969	41	31.1092	0.878695	40	49.3403	0.837604	41	30.3344	0.825629	41	21.169	0.868134	40	28.5508	199	21.9321	5.60498
297489427	PREDICTED: histone H1.4 [Bos taurus]	145.549	45.66	1	2	18	39	0.842468	3	28.7471	1.01723	3	28.9707	0.992253	3	18.1061	0.96432	3	12.9935	1.16197	3	12.7803	0.930941	3	13.4486	0.771674	3	0.733949	0.938857	3	1.91704	0.979597	3	8.55138	219	21.876	11.0337
113461977	citrate synthase, mitochondrial precursor [Bos taurus]	144.87	56.01	2	24	24	61	0.947425	52	46.7034	0.869353	51	32.9057	0.737323	50	31.2742	1.00804	52	22.414	0.93876	51	29.2682	0.782513	50	26.9951	1.11223	52	44.3787	0.947268	52	15.8104	0.842006	52	29.0763	466	51.7395	8.11865
219804724	collagen alpha-1(VI) chain precursor [Bos taurus]	141.654	27.56	1	26	26	47	1.39325	44	71.7823	1.40651	43	54.0576	1.74655	42	30.5184	0.811375	45	33.4752	0.776138	44	43.7553	1.02286	43	53.9177	0.88865	45	39.967	0.811847	44	17.5529	1.0245	43	21.0995	1027	108.603	5.40186
75812940	phosphatidylethanolamine-binding protein 1 [Bos taurus]	141.17	85.56	1	17	17	48	1.03363	43	73.1748	0.890992	42	32.7053	0.900678	42	18.9994	1.00999	43	34.0771	0.900685	42	12.3883	0.895132	42	25.7123	1.06445	43	49.2482	0.9384	42	24.6773	0.866908	42	23.1949	187	20.9917	7.95752
218931172	fibrinogen beta chain precursor [Bos taurus]	140.257	60.81	1	31	31	46	1.20612	41	56.9437	0.754251	40	36.0037	1.54493	39	24.3402	0.735393	43	40.8677	0.425024	42	59.371	0.956904	41	52.2456	0.755185	43	40.3036	0.441492	42	41.297	0.91922	41	27.0756	495	56.4047	8.22119
62752057	myozenin-2 [Bos taurus]	139.633	75.76	1	18	18	56	0.614072	51	51.9753	0.721713	51	42.9266	0.659415	51	51.8645	0.739369	51	23.4436	0.986577	51	38.2953	0.830251	51	72.348	0.800466	51	15.3085	0.979821	51	18.4525	0.872638	51	33.0105	264	30.1322	7.60596
528907217	PREDICTED: perilipin-4 isoform X2 [Bos taurus]	139.174	70.47	5	32	32	62	0.867399	54	29.3652	0.986258	54	23.8147	0.92963	53	27.46	0.929148	54	24.2771	1.05206	54	25.3399	1.04556	53	43.2744	0.897813	54	31.0746	1.00442	54	18.2272	0.950584	53	29.2064	1707	168.763	8.88037
741883017	PREDICTED: LOW QUALITY PROTEIN: triadin isoform X1 [Bos taurus]	137.65	28.73	1	32	32	52	0.935204	50	85.9944	0.980059	50	48.6511	1.19637	50	25.2547	1.26855	50	27.6244	1.27332	50	34.3241	1.50635	50	57.9812	1.07845	50	35.5682	1.09521	50	19.5622	1.30013	50	41.7322	724	81.4774	9.40771
115495377	fumarate hydratase, mitochondrial [Bos taurus]	134.863	54.71	1	20	20	53	0.846919	48	56.7478	0.811515	46	33.1955	0.781184	45	26.0725	1.05226	48	21.9342	1.08686	46	22.9283	1.0433	45	32.4724	0.998895	48	30.1557	0.958502	47	15.773	0.937656	46	32.3148	510	54.6564	8.99756
155371863	histone H1.3 [Bos taurus]	134.072	48.87	1	5	18	38	0.776361	6	15.8172	0.940549	6	19.4941	0.919185	6	33.574	0.978323	6	10.8333	1.15717	6	13.4008	1.04852	6	47.1737	0.868162	6	18.3533	1.02179	6	15.6215	1.02849	6	9.09877	221	22.1402	10.9604
82697357	elongation factor 1-alpha 2 [Bos taurus]	131.103	44.06	1	10	19	47	0.804706	25	35.0577	1.04536	25	40.9037	0.812184	25	35.7979	1.01526	25	16.58	1.16877	25	29.7706	1.08897	25	32.6347	0.883952	25	27.1549	1.04989	25	38.5583	0.95991	25	29.3973	463	50.4383	9.02686
262205495	60 kDa heat shock protein, mitochondrial [Bos taurus]	131.069	62.48	1	29	29	49	0.831659	48	47.1352	0.936355	48	38.1099	0.854099	48	24.1424	0.968529	48	22.3515	1.09803	48	34.7125	0.971294	48	37.8241	0.899818	48	20.7033	1.04375	48	24.6624	0.928444	48	35.1383	573	60.9394	5.87158
41386699	heat shock-related 70 kDa protein 2 [Bos taurus]	130.745	26.31	1	6	17	45	0.777157	8	13.6192	0.951542	8	16.2131	0.932646	8	17.4504	0.777843	8	9.44874	1.01038	8	32.2424	0.979086	8	43.4256	0.842897	8	26.8207	1.0395	8	22.0919	0.996161	8	10.1895	631	69.1564	5.45264
29135295	aspartate aminotransferase, cytoplasmic [Bos taurus]	130.548	64.16	1	25	25	45	0.876898	43	62.0931	0.868885	43	47.3579	0.783772	42	26.1975	0.879335	43	22.9992	0.957216	43	39.2942	0.879881	43	39.5458	0.816617	43	40.4658	0.913015	43	22.814	0.831562	43	29.5467	413	46.3837	7.48877
164420789	pyruvate dehydrogenase E1 component subunit beta, mitochondrial precursor [Bos taurus]	129.89	44.85	1	15	15	46	0.868726	46	32.7796	0.704227	46	30.4153	0.719131	46	34.6266	1.04193	46	16.4919	0.905277	46	29.8616	0.889419	46	37.597	1.09458	46	22.793	0.879762	46	16.5776	0.931213	46	25.1989	359	39.1012	6.65381
741911751	PREDICTED: LOW QUALITY PROTEIN: immunoglobulin-like and fibronectin type III domain-containing protein 1 isoform X1 [Bos taurus]	129.516	13.07	1	32	32	44	1.24992	43	48.3516	0.855269	43	45.4325	0.985919	43	28.0674	1.47894	43	35.9266	1.06209	43	19.0649	1.28847	43	34.5878	1.33463	43	35.7153	0.926469	43	18.2977	1.09713	43	34.289	3535	348.678	6.99072
741971345	PREDICTED: uncharacterized protein LOC528329 [Bos taurus]	128.045	42.99	3	15	15	41	1.45707	34	72.4387	1.51362	34	35.7339	1.47808	33	24.7221	1.27773	35	32.5605	1.12222	35	23.3347	1.23746	34	57.0333	1.35386	35	47.7866	1.14997	35	12.153	1.24818	34	32.5943	328	36.4664	11.356
741944489	PREDICTED: spectrin alpha chain, non-erythrocytic 1 isoform X8 [Bos taurus]	124.154	24.14	9	42	42	53	1.03558	49	31.3283	1.0887	49	20.112	1.19762	49	14.9058	0.938089	49	18.8315	0.925486	49	19.9443	0.975034	49	27.6748	0.966414	49	26.8829	0.983207	49	16.1265	1.06552	49	21.1989	2452	282.159	5.31299
156120901	myosin-11 [Bos taurus]	123.385	18.46	1	20	28	46	1.1081	22	45.9774	1.1144	22	31.3483	1.22987	21	17.0454	1.01717	22	20.0706	0.911124	22	26.8607	1.06003	22	23.2738	0.941953	22	45.2721	0.883742	22	22.3798	1.0635	22	24.9978	1972	227.514	5.46533
329664158	talin-1 [Bos taurus]	122.607	23.85	2	34	41	48	0.98726	39	33.8512	1.03489	39	18.9741	1.19964	39	25.9717	0.849433	39	20.2968	0.843992	39	19.8238	0.917127	39	29.3826	0.845114	39	16.4937	0.842211	39	16.0657	0.877128	39	19.4057	2541	269.612	6.11279
27805809	fatty acid-binding protein, heart [Bos taurus]	122.347	68.42	1	12	13	41	0.556086	32	47.0067	0.829451	31	23.4176	0.775077	31	49.7676	0.604067	33	25.6433	1.05492	32	32.9969	0.790378	32	107.6	0.688517	33	33.4157	1.03477	32	23.85	0.868655	32	59.43	133	14.7696	7.34229
741940716	PREDICTED: tropomodulin-2 isoform X1 [Bos taurus]	120.57	7.74	2	1	3	57																												310	34.9114	5.88428
62751849	protein deglycase DJ-1 [Bos taurus]	119.858	88.89	1	17	17	43	1.2709	41	70.0658	1.12179	41	39.6373	1.02838	41	24.2229	1.07092	41	19.7753	1.09013	41	25.4245	1.11097	41	55.1688	1.12581	41	43.8648	1.11508	41	27.2593	1.03765	41	37.7225	189	20.0226	7.32764
741918742	PREDICTED: basement membrane-specific heparan sulfate proteoglycan core protein isoform X16 [Bos taurus]	117.977	12.3	5	34	34	47	1.02609	46	44.9867	1.03282	46	35.8775	1.03661	46	25.9919	0.920853	46	21.8266	0.942951	46	21.6605	0.949859	46	24.7181	0.979796	46	28.5284	0.961932	46	19.4876	0.949909	46	18.8467	4399	468.152	6.48096
155372111	calcium-binding mitochondrial carrier protein Aralar1 [Bos taurus]	117.605	44	2	20	20	39	0.985868	36	37.9366	1.03213	35	31.0827	0.889668	35	29.1752	1.15402	36	37.3532	1.01365	36	26.6533	0.87085	36	39.0292	0.998399	36	35.7779	1.10285	36	25.1293	0.929535	36	27.2322	675	74.4828	8.26514
115495595	cofilin-2 [Bos taurus]	117.496	61.45	1	13	14	39	1.06622	35	42.6398	0.98802	35	36.4633	0.897857	35	36.3971	1.07579	35	26.5314	1.08112	35	18.8528	0.906743	35	30.1927	1.11889	35	27.5342	1.05123	35	18.6681	0.926026	35	23.9254	166	18.7249	7.88428
118601868	heat shock protein HSP 90-beta [Bos taurus]	117.409	25.28	1	8	22	38	1.17068	9	26.143	0.992619	9	18.5123	0.823589	9	10.6517	1.3138	9	26.4516	1.27244	9	9.69572	1.1865	9	35.1368	1.32521	9	31.5947	1.2562	9	12.0934	1.15998	9	10.9931	724	83.2011	5.03369
528949505	PREDICTED: nascent polypeptide-associated complex subunit alpha isoform X2 [Bos taurus]	117.237	29.16	3	29	29	47	0.91073	47	35.521	0.973037	47	18.8747	0.925542	47	21.7454	0.990312	47	27.9946	1.01582	47	24.5597	0.973983	47	27.2266	0.979252	47	23.7291	1.0267	47	16.3277	0.894653	47	18.7808	1756	175.645	9.20264
27885005	trifunctional enzyme subunit beta, mitochondrial precursor [Bos taurus]	117.156	52.42	4	22	22	46	0.775491	40	79.221	0.950818	40	36.9691	0.670881	40	37.1774	0.868172	41	31.7433	0.955171	41	33.3565	0.684342	41	40.5075	1.08278	41	48.2468	1.146	41	15.1141	0.84993	41	36.13	475	51.3125	9.31982
114053057	histone H2B type 1-D [Bos taurus]	115.983	50	7	2	8	41	2.25735	7	65.5999	1.47639	6	18.4082	1.41373	6	16.0577	1.47104	7	24.3441	1.11246	7	13.7032	0.980335	7	33.2553	1.63607	7	39.3441	1.35665	7	22.7862	1.29412	7	30.1136	126	13.9276	10.3159
115497270	long-chain-fatty-acid--CoA ligase 1 [Bos taurus]	115.756	45.78	1	25	25	43	0.834122	43	53.3141	0.961068	42	28.4788	0.762284	42	23.9855	0.997487	43	23.5767	0.994144	42	30.6466	0.800563	42	38.2917	1.03099	43	41.1234	1.03965	42	26.6746	0.808757	42	21.5564	699	78.2303	7.21045
56710317	keratin, type II cytoskeletal 5 [Bos taurus]	115.053	40.77	1	19	29	44	6.35208	28	110.435	4.22796	28	66.9129	5.5819	27	106.997	0.874454	29	32.2792	0.665414	29	39.1399	0.875712	29	26.5564	1.0593	29	41.3846	0.822154	29	34.2447	1.15421	29	31.3477	601	62.8983	7.81104
329665078	polyubiquitin-C [Bos taurus]	112.879	71.74	5	8	8	36	0.934392	32	34.6023	0.953476	32	20.1298	1.06708	32	24.3132	0.93749	32	14.0981	0.943925	32	14.2274	1.07497	32	18.5212	0.969915	32	14.6003	0.965567	32	11.1621	1.07893	32	14.7044	690	77.5228	7.66455
528938209	PREDICTED: collagen alpha-2(VI) chain isoform X1 [Bos taurus]	112.611	23.56	1	22	22	42	1.55014	37	61.7946	1.52672	36	35.5907	1.59065	36	42.7168	0.807842	37	31.8361	0.832082	37	28.3211	0.907575	37	44.4637	0.795994	37	24.8497	0.745963	37	30.327	0.958998	37	22.1398	1027	109.254	6.68311
528994478	PREDICTED: 14-3-3 protein epsilon isoform X1 [Bos taurus]	112.572	65	1	18	20	38	1.60003	30	123.305	1.20704	30	54.0845	0.962187	29	15.246	1.2247	31	32.9403	1.06108	31	25.9536	0.767644	31	45.7639	1.4347	31	52.2921	1.13168	31	28.0735	0.917076	31	23.7096	240	27.4016	4.89404
529013618	PREDICTED: apoptosis-inducing factor 1, mitochondrial isoform X1 [Bos taurus]	111.367	37.93	2	22	22	37	0.705444	37	52.7693	0.808731	37	30.0639	0.730527	37	22.6461	0.896732	37	18.8507	0.981821	37	13.5331	0.891832	37	26.9614	0.787833	37	26.3295	0.906067	37	17.9893	0.815777	37	22.5273	609	66.1837	9.11475
27806853	lumican precursor [Bos taurus]	110.67	50.58	1	17	17	46	2.09077	39	67.3501	1.58973	39	53.2669	2.62591	37	61.0611	0.914685	39	30.707	0.754212	39	35.5859	1.13074	39	40.9605	0.95737	39	22.0472	0.777337	39	27.1435	1.06256	38	34.0987	342	38.7319	6.354
150247079	histone H2B type 2-E [Bos taurus]	110.148	51.59	2	3	9	39	1.67635	5	8.33636	1.22376	5	11.3137	1.29721	5	10.1527	1.39389	5	11.6834	1.05622	5	14.0687	1.05587	5	8.71447	1.61127	5	22.2292	1.04291	5	12.9701	1.157	5	10.3481	126	13.9116	10.3159
300795972	spectrin beta chain, non-erythrocytic 1 [Bos taurus]	108.709	19.38	1	35	36	41	1.01265	40	45.0234	1.01706	40	24.1445	1.09357	40	21.197	0.946651	40	19.4056	0.962409	40	22.97	1.02493	40	23.0556	0.971454	40	19.4442	1.00423	40	16.6789	1.05816	40	16.7061	2363	274.221	5.56689
115496724	heat shock protein beta-6 [Bos taurus]	108.047	85.37	1	8	8	36	0.697304	26	40.4338	0.669591	26	46.5439	0.798542	26	44.6357	0.903505	26	21.877	0.914734	26	20.6375	0.966269	26	41.9509	0.924259	26	24.5372	0.965223	26	13.2289	0.897392	26	23.6592	164	17.4581	6.40479
27806501	protein disulfide-isomerase precursor [Bos taurus]	107.981	53.73	1	23	23	35	1.20146	34	39.1283	1.20027	34	24.9467	1.22231	34	16.3874	1.09974	34	20.1765	1.13339	34	22.1181	1.2102	34	35.2299	1.06802	34	24.4805	1.06664	34	16.3557	1.11555	34	18.6458	510	57.2298	4.90674
126722829	BAG family molecular chaperone regulator 3 [Bos taurus]	107.866	52.99	1	23	23	43	0.867301	37	54.4612	0.863954	37	28.5676	0.871433	37	31.018	0.9475	37	21.0046	0.958923	37	30.2951	0.885553	37	38.2497	1.00633	37	31.8967	1.02436	37	18.7265	0.941993	37	32.2834	585	62.0143	6.771
27806829	mimecan precursor [Bos taurus]	107.327	39.46	1	14	14	41	1.3796	40	80.3409	1.26542	40	54.6061	1.81315	39	56.292	0.813675	40	18.7241	0.675485	40	42.1862	1.03191	40	49.4957	0.864227	40	22.5284	0.707897	40	20.8476	1.10997	40	33.7274	299	34.1029	5.78271
62988302	PDZ and LIM domain protein 7 isoform 1 [Bos taurus]	106.507	60.36	1	3	12	38	1.24649	9	22.3185	1.13123	9	13.541	1.23219	9	32.1556	1.42572	9	20.8554	1.27441	9	14.4258	1.38077	9	39.6129	1.41114	9	20.0733	1.2361	9	19.1406	1.24318	9	25.1642	222	24.3855	9.61279
27807137	cytochrome b-c1 complex subunit 1, mitochondrial precursor [Bos taurus]	106.431	35.63	1	17	17	36	0.934125	32	43.6183	0.917399	32	45.064	0.793732	32	29.3633	0.956825	32	20.0332	0.929821	32	16.9044	0.85496	32	27.1732	0.950856	32	21.6515	0.955834	32	23.3337	0.836333	32	25.0135	480	52.7022	6.37939
77735655	troponin C, slow skeletal and cardiac muscles [Bos taurus]	106.024	57.14	1	8	8	52	0.576074	47	49.9351	0.664245	47	27.3899	0.592566	47	37.1373	0.788015	48	25.6882	0.820825	48	26.6847	0.810522	48	32.8884	0.675323	48	24.9944	0.746383	48	22.5413	0.737305	48	31.0129	161	18.4046	4.18311
297493013	PREDICTED: phosphorylase b kinase regulatory subunit alpha, skeletal muscle isoform isoform X5 [Bos taurus]	105.169	22.81	3	23	23	36	1.91115	35	72.9613	1.63269	35	41.0818	1.68511	35	17.8427	1.58556	36	39.2268	1.26979	36	24.0425	1.32883	36	29.5189	1.48256	36	69.129	1.34096	36	21.2748	1.23885	36	25.957	1210	135.474	6.27783
164420785	PDZ and LIM domain protein 7 isoform 2 [Bos taurus]	104.957	31.13	1	2	11	35	1.02968	6	16.2968	1.03301	6	22.2726	1.31982	6	12.2254	1.40454	6	23.141	1.30856	6	26.0952	1.7624	6	37.4359	1.13857	6	23.1199	1.05622	6	13.4269	1.36439	6	28.7709	424	46.4029	8.33838
115495027	78 kDa glucose-regulated protein precursor [Bos taurus]	104.401	42.29	1	22	24	34	0.976444	27	44.3701	1.05496	27	28.2344	1.0769	27	20.656	1.10934	27	16.8861	1.26176	27	24.8611	1.23962	27	44.6738	1.08301	27	21.2354	1.16324	27	15.1378	1.19517	27	30.6423	655	72.3555	5.16064
114051459	fructose-1,6-bisphosphatase isozyme 2 [Bos taurus]	104.355	58.7	1	19	19	33	1.69775	31	97.0506	1.81102	31	78.1897	1.36403	28	40.2391	1.47796	31	32.7443	1.64665	31	42.2452	1.2329	28	45.6338	1.55625	31	56.9565	1.6979	31	42.9579	1.29484	28	36.0267	339	36.744	7.66455
78369436	3-ketoacyl-CoA thiolase, mitochondrial [Bos taurus]	104.2	57.93	1	20	20	39	0.738768	36	37.177	0.866683	36	30.9111	0.730476	36	33.2897	0.879363	36	28.5052	1.0349	36	21.4955	0.887132	36	38.2	0.885268	36	31.1126	1.06406	36	22.0973	0.960036	36	31.119	397	42.1045	7.91357
118151434	tubulin alpha-4A chain [Bos taurus]	104.166	54.02	1	5	18	38	0.931163	13	16.696	0.93297	13	22.0733	0.994504	13	29.4671	0.970985	13	6.22199	1.06788	13	25.5285	0.977361	13	31.6442	1.07653	13	17.3411	1.00405	13	23.0914	1.01718	13	27.9783	448	49.8924	5.05908
27807167	peroxiredoxin-6 [Bos taurus]	103.417	58.48	1	17	17	33	0.898436	33	53.3953	0.987828	33	49.5727	0.845434	33	22.2187	0.952583	33	23.8978	0.945189	33	28.5025	0.845244	33	37.6255	1.01645	33	32.8863	0.938677	33	18.2797	0.880523	33	30.9233	224	25.0511	6.37939
27807415	voltage-dependent anion-selective channel protein 3 [Bos taurus]	103.221	45.58	2	11	12	35	1.26161	21	42.01	0.974239	21	27.7929	0.743197	21	18.6815	1.29955	21	33.6186	0.913146	21	11.4408	0.734239	21	18.516	1.50895	21	35.717	1.1761	21	13.5873	0.894243	21	17.9755	283	30.7194	8.77783
155371825	pyruvate dehydrogenase E1 component subunit alpha, somatic form, mitochondrial precursor [Bos taurus]	102.536	44.87	1	19	19	33	0.972287	32	45.0012	0.830234	32	26.9681	0.81286	32	24.3138	1.01728	32	24.5119	1.00241	32	23.1668	0.99559	32	38.4256	1.04509	32	14.6138	0.962167	32	23.1738	0.868329	32	30.115	390	43.3597	8.03076
27806417	succinate dehydrogenase [ubiquinone] flavoprotein subunit, mitochondrial precursor [Bos taurus]	102.158	43.31	1	20	20	33	0.798102	31	34.3882	0.816049	31	30.8784	0.854909	31	19.9015	0.99579	31	26.9129	0.969521	31	21.8812	0.94354	31	20.5469	0.954638	31	29.0467	0.916931	31	15.4235	0.915212	31	18.923	665	73.2302	7.51807
528968079	PREDICTED: dysferlin isoform X16 [Bos taurus]	101.245	20.12	17	31	31	40	1.02209	40	39.5167	0.998445	40	23.3826	0.956802	40	17.6906	1.15848	40	18.8546	1.13447	40	25.1193	1.16693	40	28.9641	1.19632	40	30.5612	1.17818	40	20.8616	1.19647	40	25.8665	2068	235.21	5.64307
115497442	bifunctional purine biosynthesis protein PURH [Bos taurus]	100.901	49.32	1	23	23	32	1.04942	32	45.5809	1.07952	32	27.7677	1.0346	32	15.0832	1.03511	32	21.8924	1.0847	32	23.5214	1.09517	32	32.145	0.890004	32	27.0466	1.07248	32	22.0336	0.986384	32	29.4722	592	64.4422	6.84424
262118301	keratin, type I cytoskeletal 14 [Bos taurus]	100.504	50.94	1	18	23	33	4.53552	27	102.985	3.0745	27	87.9163	4.99334	27	116.806	0.867673	27	39.6207	0.795355	27	29.9944	0.919536	27	53.4687	1.03915	27	41.0738	0.801158	27	22.7986	1.15574	27	40.3955	477	51.8487	5.16064
157744500	14-3-3 protein gamma [Bos taurus]	99.9699	61.94	1	10	16	34	1.31087	19	59.9268	1.14719	18	37.4134	1.03165	18	14.5397	1.2579	19	21.133	1.00575	18	13.8976	0.958793	18	34.4197	1.30283	19	30.1715	1.07156	18	13.8504	0.992328	18	20.2272	247	28.2849	4.89404
41386780	UTP--glucose-1-phosphate uridylyltransferase [Bos taurus]	99.1403	45.47	1	22	22	34	1.01469	34	36.0312	1.00131	34	33.8295	0.978214	34	18.6154	1.01278	34	20.6817	0.903318	34	19.1148	0.94153	34	32.1349	0.949584	34	31.8585	0.861709	34	19.6408	0.835786	34	26.0536	508	56.8677	7.88428
28461189	galectin-1 [Bos taurus]	97.3956	61.48	1	9	9	27	0.878099	26	32.791	1.01723	26	22.7783	1.18357	26	14.7616	1.02376	27	25.2652	1.00361	27	28.0893	1.12678	27	50.145	0.95896	27	33.8638	1.10927	27	26.7782	1.22047	27	23.3274	135	14.7343	5.50342
115497686	carnitine O-acetyltransferase [Bos taurus]	97.018	29.55	2	17	17	38	0.84735	37	52.0556	0.907665	37	27.6172	0.783867	37	16.6998	0.912335	37	28.229	1.06366	37	15.0873	0.851348	37	28.2736	1.01341	37	40.7072	1.09674	37	15.1816	0.879979	37	16.2668	626	70.9713	8.33838
168804008	tubulin alpha-1B chain [Bos taurus]	96.4952	50.55	1	3	16	32	1.55197	7	32.2327	1.40584	7	28.4928	1.80253	7	73.5573	1.24367	7	24.7004	1.26613	7	17.7727	1.41867	7	20.1583	1.25411	7	36.5007	1.33478	7	33.821	1.69057	7	51.3368	451	50.1196	5.05908
115497506	LIM and cysteine-rich domains protein 1 [Bos taurus]	95.8334	51.79	1	21	21	38	0.66065	35	51.1255	0.708096	35	31.5354	0.646554	35	28.0203	0.693457	36	21.2966	0.876559	36	35.7538	0.798144	36	57.1943	0.704905	36	28.7753	0.799849	36	14.3581	0.667981	36	32.781	363	40.696	8.01611
149773594	adenylosuccinate synthetase isozyme 1 [Bos taurus]	95.8265	45.73	1	18	18	39	1.46192	37	58.0373	1.55991	37	55.9236	1.24885	37	26.1162	1.36689	38	29.3291	1.24148	38	18.4124	1.13311	38	38.8837	1.33026	38	41.7348	1.26211	38	27.7121	1.10408	38	24.0764	457	50.1029	8.44092
139948193	myosin light chain kinase 2, skeletal/cardiac muscle [Bos taurus]	94.7432	30.34	1	18	19	35	1.50808	30	36.2384	1.45263	30	40.4348	1.41233	30	25.4229	1.53633	30	44.2509	1.42271	30	33.8994	1.40359	30	28.0324	1.38577	30	36.8021	1.33421	30	27.7244	1.25312	30	22.6958	623	67.2007	4.94482
741945239	PREDICTED: succinyl-CoA ligase [ADP-forming] subunit beta, mitochondrial isoform X1 [Bos taurus]	94.5436	56.82	2	24	24	39	0.900857	38	43.2561	0.868581	38	37.443	0.875465	38	35.2481	1.05069	38	20.5191	1.01059	38	19.4874	0.989568	38	43.2868	0.964653	39	34.8177	0.938884	39	14.5755	0.88369	39	24.6554	403	43.5508	5.87158
528916206	PREDICTED: smoothelin-like protein 1 isoform X6 [Bos taurus]	94.1717	49.04	2	16	16	53	0.849307	34	42.3395	0.749533	34	30.1841	0.773837	34	40.2415	0.761777	34	42.3972	0.76087	34	40.5235	0.784815	34	115.534	0.837003	34	39.409	0.783053	34	39.6548	0.745766	34	74.9642	471	49.0342	4.50049
78369310	stress-induced-phosphoprotein 1 [Bos taurus]	93.17	46.78	1	25	25	32	0.980754	31	43.3744	1.0187	31	34.7805	0.825046	31	16.2145	0.964862	31	21.7058	1.01585	31	22.8715	0.8797	31	42.7899	1.0149	31	28.9683	0.972612	31	15.6575	0.877116	31	31.4447	543	62.4423	6.43018
115496125	radixin [Bos taurus]	91.9332	38.08	1	17	25	34	0.920757	22	38.1256	0.983416	22	22.2554	1.03066	22	13.3938	1.06436	22	13.1763	1.09814	22	27.0779	1.09322	22	43.584	0.950756	22	22.4734	1.04016	22	24.6831	0.980368	22	26.919	583	68.5253	6.26514
162287374	polymerase I and transcript release factor isoform 2 [Bos taurus]	90.2633	35.38	1	15	15	29	0.974727	26	48.3316	1.14888	24	27.6605	0.95629	24	19.8978	1.00474	26	17.5364	0.971261	25	13.407	0.923743	25	32.314	1.03988	26	35.9299	1.10269	26	22.2219	0.962788	26	26.3114	390	43.4378	5.59229
358416561	PREDICTED: LOW QUALITY PROTEIN: phosphorylase b kinase regulatory subunit beta [Bos taurus]	89.6097	25.21	1	21	21	34	1.32452	32	31.0126	1.17265	31	26.0177	1.32974	30	25.8662	1.34344	32	33.411	1.25155	31	26.041	1.32751	30	31.4571	1.2538	32	34.6888	1.18092	31	22.0112	1.18634	30	25.639	1075	122.974	7.21045
27806623	fibromodulin precursor [Bos taurus]	89.6029	32	1	10	10	37	1.11184	33	35.4058	1.08831	33	20.1001	1.46408	32	52.6334	0.876062	33	29.6933	0.895372	33	41.0913	1.09487	33	39.8725	0.831825	33	31.7738	0.834912	33	28.0006	1.03765	33	32.5589	375	42.9064	5.89697
115497882	tropomodulin-4 [Bos taurus]	89.1962	53.04	1	18	18	30	1.32739	29	78.3743	1.02866	29	36.0944	0.912508	29	13.5391	1.27147	29	20.4913	1.00849	29	24.5495	0.948162	29	53.0516	1.25125	29	26.468	0.971674	29	22.8831	0.97578	29	39.3885	345	39.1595	4.77979
300798341	puromycin-sensitive aminopeptidase [Bos taurus]	89.1559	27.04	1	21	21	30	1.023	30	55.1284	1.01838	30	28.6782	0.899416	30	24.7824	1.09975	30	18.1801	1.07382	30	26.1211	0.969246	30	32.5903	1.11366	30	31.3669	1.07162	30	20.862	0.958642	30	30.8001	921	103.534	5.8335
77735661	probable C->U-editing enzyme APOBEC-2 [Bos taurus]	88.0382	72.77	1	15	15	41	0.978177	36	41.7037	0.874557	36	35.8097	0.823768	36	26.7032	1.05897	36	38.7769	1.01067	36	27.1851	0.850475	36	37.4305	1.09533	36	36.6984	1.01529	36	25.8813	0.861976	36	18.3469	224	25.9459	4.85596
114051487	cytochrome c [Bos taurus]	87.6249	68.57	2	11	11	28	0.751096	24	49.1473	0.592668	24	27.7376	0.750318	24	22.1193	0.999769	24	33.0986	0.750422	24	27.6202	0.845018	24	28.4116	0.975822	24	15.6954	0.743472	24	24.6272	0.874252	24	18.6889	105	11.6961	9.49561
78369682	PDZ and LIM domain protein 1 [Bos taurus]	87.6019	65.55	1	18	18	29	0.453377	28	79.8213	0.6028	28	41.9957	0.528179	28	41.493	0.718285	29	32.0181	0.951137	29	35.185	0.818941	29	32.3714	0.748382	29	27.2165	0.981996	29	21.4184	0.844941	29	25.5527	328	35.858	7.1958
115497112	dihydrolipoyllysine-residue succinyltransferase component of 2-oxoglutarate dehydrogenase complex, mitochondrial [Bos taurus]	87.3979	50.99	1	19	19	29	0.863082	28	47.1715	0.921139	28	32.8174	0.82713	28	27.7993	0.965394	28	17.7885	1.01959	28	37.0362	0.969176	28	67.8303	0.961036	28	34.5004	0.994704	28	27.1631	0.970656	28	30.0448	455	48.9416	8.95361
741964614	PREDICTED: ATP synthase subunit d, mitochondrial isoform X1 [Bos taurus]	86.9438	69.9	2	12	13	35	0.854749	31	54.0711	0.827173	31	42.6737	0.781415	31	47.6609	0.983231	31	29.5958	1.04995	31	28.3008	0.998419	31	55.8241	0.878842	31	34.9732	0.920247	31	18.6201	0.882985	31	24.2769	196	22.3185	6.27783
119921718	PREDICTED: talin-2 isoform X2 [Bos taurus]	86.1185	12.98	1	19	27	31	0.922612	20	37.3603	0.91111	20	22.3946	0.946907	20	12.0251	1.01219	20	16.4595	1.02232	20	11.1534	1.08243	20	22.5302	1.0381	20	29.2276	1.09317	20	11.3717	1.1234	20	20.4678	2542	271.325	5.56689
529001709	PREDICTED: filamin-B isoform X5 [Bos taurus]	85.499	6.01	6	6	16	33	0.87907	6	37.3534	1.05408	6	24.1386	1.28436	6	14.8183	0.878572	6	24.9095	1.02183	6	31.0921	1.22407	6	43.8038	0.874015	6	19.7048	1.01426	6	13.7528	1.16778	6	15.9531	2578	275.336	5.79541
30466252	carbonic anhydrase 2 [Bos taurus]	85.4899	65.77	1	16	16	39	1.6487	34	74.9241	1.60961	34	38.9128	1.84528	34	37.2301	1.10669	34	24.0303	0.920574	34	23.3501	1.06143	34	41.7874	1.03646	34	36.1124	0.945213	34	19.9972	1.11225	34	25.625	260	29.0957	6.91748
114052350	WD repeat-containing protein 1 [Bos taurus]	85.3137	36.47	1	17	17	27	0.977016	26	35.4236	0.99445	26	19.379	1.00473	26	18.9042	1.05933	26	26.9652	1.10384	26	25.202	1.03151	26	35.667	1.14735	26	33.5836	1.21155	26	25.0883	1.0746	26	12.6573	606	66.216	6.72705
350536721	xin actin-binding repeat-containing protein 1 [Bos taurus]	84.7262	21.21	1	26	26	29	0.861628	29	38.6893	0.752303	29	26.2623	0.704113	29	40.2883	0.987489	29	19.7951	0.922036	29	24.448	0.804679	29	34.0626	0.953761	29	23.9098	0.948705	29	23.2485	0.869932	29	37.8606	1820	194.696	6.44287
27806081	peroxiredoxin-1 [Bos taurus]	83.8484	39.7	1	11	11	31	1.09414	29	50.3985	0.897631	28	33.8934	0.895852	28	22.8967	1.00867	29	16.3998	0.900911	29	21.4105	0.808553	29	52.0641	1.13145	29	32.1023	0.994608	29	28.8997	0.86462	29	22.7981	199	22.1514	8.6167
741918273	PREDICTED: F-actin-capping protein subunit beta isoform X2 [Bos taurus]	83.7243	43.86	2	12	12	26	0.968146	26	28.4776	1.04495	26	17.4072	1.06072	26	19.3576	1.18029	26	19.3275	1.27607	26	29.0352	1.20036	25	25.1591	1.02608	26	20.462	1.0445	26	18.0455	1.05074	25	11.0293	285	32.1982	5.57959
84490369	ATP synthase F(0) complex subunit B1, mitochondrial precursor [Bos taurus]	83.6335	33.2	1	13	13	27	1.23634	26	73.8647	0.948303	25	34.2822	0.769161	25	21.5472	1.02929	26	29.577	1.0159	26	41.4118	1.07473	26	74.447	1.1556	26	46.1281	0.91933	26	20.2464	1.04061	26	51.3713	256	28.8034	9.40771
27806537	mitochondrial peptide methionine sulfoxide reductase [Bos taurus]	82.3762	58.8	1	12	12	25	1.11418	22	42.6846	1.05806	22	21.8542	1.07336	22	19.9119	1.39157	23	32.8399	1.2569	23	41.3653	1.06434	23	67.2981	1.30058	25	47.8157	1.24742	25	30.607	1.24655	25	48.9341	233	25.8298	7.57666
333440453	dihydrolipoyllysine-residue acetyltransferase component of pyruvate dehydrogenase complex, mitochondrial [Bos taurus]	82.243	29.52	1	16	16	29	0.777891	29	46.8273	0.835428	29	27.5171	0.774824	29	32.0548	1.00164	29	19.3444	1.01863	29	24.4711	0.89721	29	33.1099	0.873904	29	19.3564	0.950736	29	18.2997	0.83398	29	20.2227	647	69.0231	8.11865
27806941	alpha-1-antiproteinase precursor [Bos taurus]	81.0516	35.58	1	14	15	27	1.35279	26	44.3217	1.03152	26	23.3666	1.52733	26	20.4134	0.932209	26	21.3055	0.664073	26	24.537	1.02647	26	36.2742	1.06875	26	28.2303	0.732842	26	19.6554	1.08028	26	37.4549	416	46.0748	6.52197
528972401	PREDICTED: ATP synthase subunit gamma, mitochondrial isoform X2 [Bos taurus]	80.8049	55.22	1	15	15	32	0.924985	32	46.5353	0.904951	32	30.4864	0.819404	32	45.3515	1.06201	32	28.3862	1.05639	32	30.0522	1.00186	32	62.4182	0.977681	32	33.4656	0.942015	32	20.0496	0.884058	32	32.8132	297	32.9363	9.40771
125630685	sodium/potassium-transporting ATPase subunit alpha-2 precursor [Bos taurus]	80.6603	27.84	1	13	21	29	0.95603	20	49.0588	0.837539	20	24.1285	0.911097	19	25.1168	1.00649	20	12.6578	0.879833	20	28.4352	0.912786	20	42.8364	1.02125	20	22.6155	0.855823	20	19.2203	0.956225	20	24.2094	1020	112.108	5.65576
528927240	PREDICTED: ankyrin-1 isoform X2 [Bos taurus]	80.5609	19.15	4	20	24	32	0.974019	25	54.6732	0.934058	25	15.7179	1.20084	25	14.3174	0.871323	25	23.3077	0.769863	25	26.7139	0.974479	25	30.3609	0.775521	25	31.0328	0.789466	25	20.3754	0.899288	25	18.2886	1916	210.008	6.354
297476005	PREDICTED: starch-binding domain-containing protein 1 [Bos taurus]	79.8937	54.79	1	17	17	28	0.93118	27	28.1965	1.01723	27	28.8199	0.888476	27	17.9402	1.05577	27	21.353	1.26613	27	25.7944	1.03823	27	41.5296	1.04581	27	34.8854	1.16313	27	30.8726	1.03765	27	31.4791	334	35.9886	5.79541
120474983	annexin A5 [Bos taurus]	79.6273	61.06	1	18	18	26	1.68052	26	56.9213	1.4133	26	46.6659	1.33444	26	33.6069	1.01672	26	40.5085	0.965611	26	33.5973	0.920204	26	57.8173	1.45085	26	44.9906	1.13787	26	19.3916	1.15237	26	40.6983	321	36.0515	5.04639
29135329	glutathione S-transferase P [Bos taurus]	79.1116	73.81	1	13	13	36	0.919929	31	38.2868	0.93451	31	41.9002	0.946651	31	25.9453	1.0597	31	24.1761	1.16388	31	30.0018	1.10043	31	28.2426	1.01757	31	26.0752	1.11958	31	33.195	1.1402	31	26.5045	210	23.598	7.35693
528981276	PREDICTED: fibrinogen gamma-B chain isoform X1 [Bos taurus]	78.7916	32.18	1	15	15	29	1.48165	29	45.1965	0.844944	28	31.5563	1.41834	28	25.0581	0.814422	29	25.305	0.538381	28	38.5803	0.742257	28	58.2967	0.848445	29	35.4314	0.506741	28	44.9437	0.787694	28	41.2155	435	49.1357	5.87158
741956111	PREDICTED: electron transfer flavoprotein-ubiquinone oxidoreductase, mitochondrial isoform X1 [Bos taurus]	77.6782	29.32	2	16	16	26	0.839421	25	39.3807	0.843207	25	34.5375	0.716324	25	19.8482	0.882805	25	27.8149	0.995937	25	24.6401	0.807992	25	39.7226	0.859661	25	24.329	0.949945	25	17.1194	0.77748	25	43.2631	607	67.5032	7.29834
77735757	short-chain specific acyl-CoA dehydrogenase, mitochondrial precursor [Bos taurus]	77.6682	40.29	1	12	12	24	1.02863	24	36.0946	0.966608	24	35.3932	0.568112	24	25.5618	1.04665	24	16.1998	1.06597	24	18.9266	0.687961	24	31.4253	1.06556	24	23.0312	1.11801	24	18.1952	0.717881	24	15.766	412	44.5239	8.63135
115497690	medium-chain specific acyl-CoA dehydrogenase, mitochondrial precursor [Bos taurus]	77.5864	43.94	1	20	20	29	0.711219	29	50.2862	0.782285	29	28.4414	0.730092	28	45.3299	0.856792	29	24.8807	0.958959	29	25.6124	0.922728	28	77.5014	0.808298	29	37.129	0.933789	29	11.9952	0.843624	28	50.0233	421	46.5437	8.104
27807353	NADH dehydrogenase [ubiquinone] iron-sulfur protein 3, mitochondrial precursor [Bos taurus]	77.5361	60.53	1	15	15	26	0.966231	26	41.4059	0.838524	26	27.3137	0.792282	26	26.9974	1.04932	26	16.6851	0.938701	26	10.933	0.911748	26	26.2717	1.09277	26	34.5633	0.91691	26	17.4219	0.916215	26	29.6179	266	30.2066	6.69775
77404252	collagen alpha-1(I) chain precursor [Bos taurus]	77.2136	14.49	1	16	17	27	1.36573	25	43.2166	1.31635	25	40.3026	1.71685	25	40.9438	0.831282	25	33.7512	0.795095	25	35.4856	1.19489	25	68.0582	0.976678	25	38.2242	0.895151	25	19.9993	1.26045	25	42.9835	1463	138.854	5.78271
77735583	adenosylhomocysteinase [Bos taurus]	76.9756	32.87	1	12	14	27	1.17866	24	52.9556	1.09366	24	45.2353	1.1531	24	34.7577	1.14235	24	24.6005	1.2044	24	34.0341	1.04069	24	48.7697	1.19439	24	39.3913	1.19365	24	25.3909	1.22684	24	26.7886	432	47.6073	6.29053
530234515	cardiomyopathy-associated protein 5 [Bos taurus]	76.8206	9.53	1	30	30	32	1.00431	32	20.2501	0.98836	32	13.2049	1.0143	32	13.6648	1.06026	32	12.7554	1.01096	32	14.9832	1.05338	32	16.33	0.979718	32	12.7092	0.960292	32	18.4967	1.00948	32	24.5674	3988	440.798	4.62744
741983452	PREDICTED: dystrophin isoform X5 [Bos taurus]	76.6176	24.45	5	18	18	28	0.903749	28	24.5719	0.959155	28	15.0539	0.898052	28	22.0243	1.10764	28	18.6101	1.17919	28	26.5959	1.15096	28	25.3589	1.05529	28	20.8959	1.06452	28	14.6262	1.10556	28	19.4938	953	109.351	6.18896
148230374	protein disulfide-isomerase A3 precursor [Bos taurus]	75.271	34.65	1	19	19	27	1.27127	27	59.3032	1.27995	27	38.947	1.36191	27	29.2189	1.08646	27	22.6826	1.08411	27	30.8618	1.1558	27	45.2066	1.10569	27	39.0268	1.09085	27	18.6703	1.16984	27	26.3241	505	56.8939	6.81494
50872151	cytochrome c oxidase subunit 5A, mitochondrial precursor [Bos taurus]	75.2625	57.24	1	9	9	25	0.545347	23	58.6524	0.679615	23	52.657	0.703289	23	23.625	0.822165	23	19.4562	1.0085	23	16.2714	1.0834	23	38.3242	0.718918	23	24.3265	0.885604	23	9.90538	0.893777	23	27.5171	152	16.7247	6.91748
741917683	PREDICTED: striated muscle preferentially expressed protein kinase isoform X6 [Bos taurus]	75.1789	8.94	6	21	21	29	0.949012	29	25.7502	1.01723	29	20.306	1.0286	28	16.1152	0.956393	29	21.6908	1.05178	29	15.6476	1.05966	28	27.7637	0.946498	29	26.5705	0.968643	29	20.6454	1.04919	28	19.2622	3165	343.499	8.646
134085965	histone-lysine N-methyltransferase SMYD1 [Bos taurus]	75.0904	33.47	1	14	14	33	0.978432	21	56.0173	0.954088	21	32.3325	0.967926	21	11.7889	1.11262	22	24.9174	0.98437	22	23.2715	1.11316	22	34.5616	1.12834	22	35.8737	0.978327	22	11.9908	1.02305	22	23.3234	490	56.2918	7.15186
47824862	cytochrome c oxidase subunit 4 isoform 1, mitochondrial precursor [Bos taurus]	74.8128	42.6	1	10	10	26	0.775013	24	41.4284	0.822621	24	37.7701	0.737151	23	17.2719	0.978893	24	31.4379	0.967821	24	30.6878	0.862098	23	55.1464	0.889984	24	33.703	0.897539	24	13.7817	0.891542	24	33.5695	169	19.5591	9.30518
358421409	PREDICTED: keratin, type II cytoskeletal 1 [Bos taurus]	74.7599	28.05	1	15	18	25	1.73302	20	110.463	1.32387	20	60.6269	1.59053	20	70.1568	0.970095	21	19.5926	0.806194	21	37.4446	0.994138	21	37.4159	1.11188	21	40.6238	1.0239	21	14.853	1.24559	21	27.5843	606	63.1272	8.45557
114050715	moesin [Bos taurus]	74.4361	40.21	1	15	23	32	1.06431	18	38.4896	1.09734	18	21.2205	1.18501	18	15.1867	1.05707	18	23.0626	1.02056	18	15.7843	1.14447	18	17.9471	1.15846	18	26.6532	1.12069	18	16.5023	1.2315	18	11.5039	577	67.9329	6.16357
528949378	PREDICTED: phosphate carrier protein, mitochondrial isoform X1 [Bos taurus]	74.422	24.38	2	13	13	24	1.36584	23	68.9664	1.07123	23	38.733	0.703826	23	36.751	1.16318	23	23.2335	0.988088	23	19.4162	0.738234	23	70.7959	1.32915	23	53.604	1.0756	23	21.1654	0.758823	23	46.83	361	39.9776	9.29053
27805977	keratin, type I cytoskeletal 10 [Bos taurus]	73.6366	31.56	3	10	16	26	3.26467	15	88.8755	2.33926	15	118.607	3.08498	15	108.428	1.00251	16	30.6382	0.78332	16	49.8585	1.00187	16	47.3397	1.17304	16	70.0327	0.927654	16	16.1277	1.24166	16	27.3533	526	54.8152	5.10986
68299807	elongation factor 1-alpha 1 [Bos taurus]	73.3758	25.54	1	2	11	25	2.20762	4	91.6267	1.83615	4	64.9231	1.94618	4	65.9398	1.12846	4	59.7925	0.976673	4	36.3659	0.845456	4	41.5666	1.47517	4	58.8059	1.22649	4	20.7466	1.33021	4	22.4573	462	50.1091	9.01221
331028494	spectrin alpha chain, erythrocytic 1 [Bos taurus]	73.1448	18.66	1	29	29	34	1.06175	31	41.2146	0.908489	31	29.1198	1.15587	30	23.8215	0.798219	31	25.4819	0.753292	31	43.9472	0.918955	31	40.1814	0.782611	31	19.1264	0.68848	31	34.0066	0.86919	31	25.6297	2411	280.784	4.93213
45430053	NADH dehydrogenase [ubiquinone] 1 alpha subcomplex subunit 9, mitochondrial precursor [Bos taurus]	73.0326	40	1	12	12	25	1.28804	25	46.96	0.885925	25	23.0963	0.785839	25	24.2126	1.20219	25	21.9946	0.88917	25	22.7655	0.794102	24	48.6655	1.33077	25	36.104	1.00226	25	10.0564	0.809767	24	30.7229	380	42.8217	9.56885
155372313	glycogen [starch] synthase, muscle [Bos taurus]	72.6953	25.41	1	15	15	26	1.22372	24	53.059	1.15114	24	18.4907	1.1498	24	19.297	1.07345	24	26.1042	1.15861	24	16.5552	1.1241	24	20.8719	1.0896	24	26.8455	1.02049	24	19.409	1.055	24	16.4449	736	83.7605	6.03662
62177148	voltage-dependent anion-selective channel protein 2 [Bos taurus]	72.5737	53.4	1	13	13	32	0.946392	31	45.5651	0.962575	31	24.3303	0.857034	31	28.7673	1.03783	31	22.2491	1.00751	31	20.5311	0.945611	31	36.9809	1.01921	31	32.8426	1.03605	31	25.4556	0.949958	31	31.4522	294	31.5996	7.54736
27806275	calpain-3 [Bos taurus]	71.5608	33.94	1	21	21	35	0.98042	33	42.6293	0.956036	33	22.1731	0.961869	33	18.1618	1.07077	33	30.0526	1.05394	33	23.1106	1.05526	33	27.6951	1.03385	33	38.5746	1.0117	33	24.4915	1.00863	33	16.7109	822	94.5427	5.93506
62751863	creatine kinase B-type [Bos taurus]	70.2594	9.19	1	2	3	29	0.840712	2	23.1739	0.902339	2	19.0452	1.09562	2	45.4025	0.74533	2	20.2547	0.797191	2	16.1598	0.962797	2	42.1877	0.818404	2	7.28798	0.878065	2	3.28355	1.05965	2	28.2392	381	42.6924	5.78271
529011061	PREDICTED: synaptopodin 2-like protein isoform X1 [Bos taurus]	69.3735	17.99	1	14	14	24	0.993841	21	35.6763	1.06065	21	27.1211	0.901483	21	42.1661	0.940283	21	20.2997	0.996679	21	23.7206	0.910617	21	39.4692	0.833766	21	21.9187	0.939451	21	12.5094	0.914466	21	18.5149	973	102.108	9.81787
741979996	PREDICTED: NADH dehydrogenase [ubiquinone] flavoprotein 1, mitochondrial isoform X1 [Bos taurus]	69.1276	38	1	15	15	26	0.850025	26	46.8713	0.851144	26	26.8961	0.818743	26	23.7352	1.05226	26	16.7209	0.896203	26	21.6586	0.886767	26	43.7426	1.02152	26	27.4807	0.897018	26	11.2351	0.90588	26	22.9629	521	56.1985	8.63135
27806297	flavin reductase (NADPH) [Bos taurus]	69.0629	47.09	1	9	9	22	1.06578	20	52.695	0.933056	20	38.4025	1.003	20	12.3331	0.942951	20	17.8064	0.784435	20	16.9339	0.955032	20	41.0306	0.835849	20	15.6901	0.724539	20	12.8367	0.821984	20	34.3206	206	22.1184	7.10791
297478644	PREDICTED: laminin subunit alpha-2 isoform X3, partial [Bos taurus]	67.443	18.18	1	22	22	25	0.837826	23	31.3501	0.906583	23	19.9004	0.999938	23	12.3189	0.892078	23	26.8821	1.01741	23	17.9019	1.09707	23	15.9008	0.884125	23	21.3339	0.986069	23	7.19457	1.06592	23	16.1328	1469	161.593	6.26514
528979096	PREDICTED: prolargin isoform X1 [Bos taurus]	66.9109	33.86	1	13	13	25	1.51442	23	46.7565	1.35826	23	36.6083	1.68951	23	41.8696	0.844777	24	26.5161	0.765066	24	50.0478	0.945325	24	40.9098	0.919773	24	27.4036	0.760697	24	29.1997	0.987166	24	20.1021	381	43.7032	9.5249
76253900	rab GDP dissociation inhibitor beta [Bos taurus]	65.6461	48.99	1	16	16	22	0.95435	21	71.476	0.954826	21	21.6119	0.991551	21	18.5559	1.12402	21	31.0782	1.11296	21	15.8467	1.07517	21	45.1486	1.05635	21	54.9604	1.09724	21	22.5005	1.0065	21	17.7377	445	50.4557	6.25244
164452943	gelsolin isoform a precursor [Bos taurus]	65.425	25.1	1	14	14	23	1.02147	23	29.1561	1.06319	23	57.0803	1.53069	23	51.2026	0.976615	23	30.0966	0.939745	23	30.5313	1.29462	23	48.3059	1.04052	23	41.3049	1.01621	23	20.0993	1.28678	23	46.8139	781	85.6342	6.21436
741971316	PREDICTED: histone H2A type 1-J [Bos taurus]	65.2251	35.94	8	3	6	25	0.758411	14	60.9327	0.883837	14	41.8633	1.32454	14	30.9225	0.899342	14	64.4034	1.33358	14	71.716	2.52643	14	163.84	0.855859	14	45.0762	1.14024	14	24.663	1.62412	14	71.2764	128	13.9278	10.8872
741966719	PREDICTED: isocitrate dehydrogenase [NAD] subunit alpha, mitochondrial isoform X1 [Bos taurus]	64.9818	38.12	1	14	14	23	1.10446	23	54.0189	0.991375	22	37.7962	0.882868	22	25.0379	1.18421	23	20.576	1.07651	22	24.2697	0.864107	22	24.6822	1.1085	23	31.4228	1.03717	23	20.3156	0.848094	23	15.0775	341	37.2027	6.18896
741957421	PREDICTED: immunoglobulin lambda-like polypeptide 1 isoform X1 [Bos taurus]	64.9653	50.42	1	8	9	24	1.24273	23	106.949	1.00198	23	36.1308	1.61928	22	44.9579	0.923268	23	54.2061	0.700952	23	29.2953	1.06285	22	37.0252	0.916987	23	51.3881	0.708651	23	38.6461	1.05802	23	28.4634	236	24.6682	7.97217
329663701	cytoplasmic dynein 1 heavy chain 1 [Bos taurus]	64.5949	8.07	2	27	27	30	1.14534	30	49.109	1.06546	30	30.1804	1.05462	30	14.6226	1.06536	30	29.1549	0.976588	30	17.227	1.00748	30	21.7646	1.094	30	30.3644	1.05387	30	12.0857	1.02811	30	17.2212	4645	531.62	6.40479
27806307	ATP synthase subunit O, mitochondrial precursor [Bos taurus]	64.4589	48.83	1	10	10	20	1.14626	20	51.4134	1.03018	20	47.5197	0.850183	20	28.665	0.976316	20	15.8067	1.0301	20	16.7763	0.791674	20	28.4212	1.07552	20	37.3056	1.02163	20	27.3742	0.915061	20	33.0983	213	23.3347	9.89111
32189336	ADP/ATP translocase 3 [Bos taurus]	64.3998	28.19	1	1	10	26	0.884481	1		0.838035	1		0.985607	1		1.00184	1		0.945936	1		1.10659	1		1.10648	1		1.04798	1		1.22503	1		298	32.8563	9.80322
115497132	succinyl-CoA:3-ketoacid coenzyme A transferase 1, mitochondrial [Bos taurus]	64.3248	40.19	1	15	15	23	0.730339	22	116.031	0.796607	22	62.3298	0.758232	22	38.4772	0.809294	22	35.299	0.650742	22	36.8491	0.852348	22	57.2754	0.864529	22	49.119	0.725093	22	36.7249	0.814047	22	37.0146	520	56.4172	8.33838
329664252	protein phosphatase 1 regulatory subunit 3A [Bos taurus]	64.0768	22.11	1	19	19	29	1.05442	28	45.8101	1.09964	28	26.4858	1.10778	28	13.8465	1.0577	28	19.725	1.11056	28	23.847	1.07621	28	38.8625	1.05002	28	30.6629	1.07915	28	12.1272	1.02977	28	23.603	1117	124.846	4.97021
27806367	elongation factor Tu, mitochondrial precursor [Bos taurus]	63.66	40.93	1	15	15	20	0.859959	20	24.463	0.670547	19	26.9003	0.690661	19	34.5996	0.994587	20	26.3382	0.864086	20	30.8752	0.812742	20	46.6495	1.07122	20	26.1689	0.934826	20	15.5659	0.87859	20	27.6692	452	49.367	7.1958
115432055	14-3-3 protein beta/alpha [Bos taurus]	63.2053	35.77	1	4	9	20	1.04084	6	26.1137	0.987909	6	9.39548	1.1938	6	41.9618	0.780908	6	32.4624	0.875829	6	16.8012	0.797347	6	52.6625	0.918162	6	16.1669	0.875667	6	8.56325	0.806478	6	26.1409	246	28.0648	4.83057
116004409	tubulin alpha-8 chain [Bos taurus]	62.9003	40.31	1	5	13	21	0.968933	9	107.403	0.830399	9	50.4601	0.905811	9	11.5539	0.939286	9	34.5198	0.896784	9	21.7645	1.12885	9	53.3112	0.834529	9	47.4583	0.940498	9	11.4075	0.946531	9	34.9876	449	50.0215	5.19873
27806083	thioredoxin-dependent peroxide reductase, mitochondrial precursor [Bos taurus]	61.7121	27.63	1	8	8	21	1.06795	21	38.0426	0.970573	21	26.5474	0.812668	21	14.9663	1.15732	21	32.4966	1.01152	21	19.4139	0.757641	21	36.9522	1.48125	21	47.9026	1.16152	21	20.4725	0.907986	21	25.8641	257	28.1774	7.57666
741963967	PREDICTED: band 3 anion transport protein isoform X1 [Bos taurus]	61.6372	19.76	2	16	16	22	1.59486	21	77.0142	1.11721	21	27.3551	1.43936	21	24.7322	0.767784	21	15.8226	0.52705	21	24.8575	0.709113	21	52.5301	0.859614	21	44.2993	0.607049	21	34.3215	0.845126	21	43.9716	901	100.873	5.80811
115495721	NADH dehydrogenase [ubiquinone] iron-sulfur protein 2, mitochondrial precursor [Bos taurus]	60.8635	50.32	2	17	17	25	0.926753	25	49.8209	0.999341	25	28.7759	0.869627	25	31.9562	0.941635	25	22.7866	1.00516	25	19.6661	0.959717	25	34.2962	0.967501	25	21.4648	1.04208	25	26.2428	0.942488	25	25.6536	463	52.5215	6.99072
297491462	PREDICTED: myopalladin isoform X2 [Bos taurus]	60.5716	21.82	1	18	18	25	1.02359	24	36.0731	1.00654	24	21.4125	1.06274	24	23.1174	1.05429	24	18.6301	1.03907	24	15.9362	1.07745	24	23.7119	0.968335	24	21.8903	0.986552	24	14.8452	1.03143	24	18.0375	1320	145.133	6.58057
75812922	T-complex protein 1 subunit theta [Bos taurus]	60.4398	22.99	2	12	12	22	0.981475	22	16.7679	0.936555	21	23.9185	0.817995	21	24.2413	1.03513	22	19.6804	1.0937	22	23.8534	1.01612	22	20.3261	1.04397	22	15.8018	1.03064	22	28.1804	0.954781	22	10.5134	548	59.5714	5.59229
84000197	peptidyl-prolyl cis-trans isomerase FKBP3 [Bos taurus]	60.0492	41.07	1	11	11	19	0.761155	19	41.0979	0.812187	19	11.8003	0.711256	19	21.3974	0.856652	19	11.731	0.919778	19	20.2106	0.828	19	25.3414	0.859147	19	20.9895	0.959975	19	12.9099	0.884432	19	25.2703	224	25.1753	9.27588
115496196	electron transfer flavoprotein subunit alpha, mitochondrial [Bos taurus]	59.984	48.95	1	11	11	20	0.86916	19	29.7831	0.892564	19	19.5025	0.663178	19	18.0481	0.981369	19	26.1562	0.864902	19	29.0977	0.589842	19	29.5692	0.893413	19	25.7915	0.912083	19	8.36511	0.675176	19	17.264	333	34.9396	8.55811
114051505	serpin H1 precursor [Bos taurus]	59.9822	35.41	1	10	10	15	1.458	15	50.001	1.29196	15	36.0732	1.67556	15	57.367	1.08892	15	15.002	1.00192	15	13.8647	1.2271	15	36.885	1.17834	15	26.7502	1.01701	15	22.7085	1.28624	15	23.5997	418	46.4772	8.96826
741938634	PREDICTED: superoxide dismutase [Mn], mitochondrial [Bos taurus]	59.8446	40.54	1	6	6	18	1.11007	18	44.46	1.02639	18	43.0286	0.792207	18	23.7687	1.01087	18	20.3519	0.973508	18	13.6509	0.802011	18	22.7214	1.00659	18	37.7239	0.964933	18	25.5792	0.705872	18	38.1161	222	24.6226	8.54346
61316470	F-actin-capping protein subunit alpha-2 [Bos taurus]	59.7128	48.95	1	8	9	31	0.865234	22	43.5061	0.87192	22	25.8203	0.912178	22	25.2713	1.04119	22	22.1822	1.00968	22	28.802	0.962785	22	34.5904	1.0118	22	21.4149	1.00011	22	21.034	0.95151	22	38.0926	286	32.9587	5.84619
358420619	PREDICTED: complement C4 isoform X2 [Bos taurus]	59.0519	14.64	2	4	19	21	0.941772	4	20.3418	0.894704	4	16.8259	1.16718	4	22.8497	0.945702	4	22.7102	0.936699	4	28.7214	1.26157	4	21.383	0.753653	4	6.8956	0.730498	4	8.77614	0.924659	4	25.45	1742	192.758	7.32764
78369302	catalase [Bos taurus]	58.9897	40.61	1	15	15	24	0.89082	23	71.6027	0.813726	22	33.3679	0.931729	22	19.1942	0.815691	23	37.4099	0.746587	22	41.4068	0.920588	22	64.5616	0.702367	23	46.2759	0.721867	23	37.8323	0.899492	23	42.9169	527	59.8778	7.28369
77404292	cytochrome c oxidase subunit 5B, mitochondrial precursor [Bos taurus]	58.8585	35.66	1	8	8	22	0.823112	22	56.8506	0.920053	21	37.2232	0.838513	21	31.5285	0.907908	22	17.9584	1.00647	22	18.9303	0.97458	22	40.6094	0.839335	22	19.6432	0.931351	22	20.3273	0.918146	22	23.9063	129	13.825	8.51416
528953415	PREDICTED: vitamin D-binding protein isoform X1 [Bos taurus]	58.2036	34.18	1	15	15	22	1.16003	22	64.3101	0.859826	22	26.2113	1.37687	22	38.7247	0.922393	22	29.1798	0.625236	22	27.4904	1.30233	22	45.3578	0.827336	22	24.2157	0.670713	22	36.1448	1.19348	22	26.7468	474	53.3211	5.60498
528957715	PREDICTED: calpastatin isoform X7 [Bos taurus]	57.9334	29.32	4	16	16	21	1.10393	21	49.9351	1.07339	21	50.9587	1.12799	21	21.0994	0.886319	21	19.1945	0.905425	21	23.7836	0.929145	21	44.7865	0.961632	21	24.9657	1.05013	21	27.6592	1.03709	21	28.9836	764	81.7232	5.31299
156121271	sarcoplasmic reticulum histidine-rich calcium-binding protein precursor [Bos taurus]	57.545	28.01	2	12	12	23	1.08664	21	51.4702	1.04251	21	18.0769	1.13177	21	21.913	0.955937	21	17.1566	1.10443	21	38.1789	1.18166	21	46.569	1.00479	21	27.5143	1.05594	21	19.5836	0.999711	21	15.2725	871	100.609	4.83057
114052699	ubiquinone biosynthesis protein COQ9, mitochondrial precursor [Bos taurus]	57.0915	33.23	1	9	9	20	0.810739	19	42.2944	0.813576	19	34.0498	0.712058	19	23.5623	0.912282	19	28.6964	0.906871	19	21.2829	0.894021	19	47.9977	0.879422	19	23.5865	0.926796	19	21.5102	0.851519	19	19.2532	319	35.7559	5.8335
118601874	tropomodulin-1 [Bos taurus]	56.9264	46.8	1	12	13	20	1.08981	17	35.8823	1.06612	17	29.9902	1.10532	16	24.7298	1.24859	17	27.6819	1.17599	17	17.6719	1.25625	16	15.131	1.19795	17	35.6655	1.19978	17	10.3346	1.24715	16	21.1863	359	40.4339	5.13525
84000289	cytochrome c1, heme protein, mitochondrial [Bos taurus]	56.6722	30.77	1	7	7	20	0.795109	16	33.6369	0.718274	16	24.5363	0.794914	16	41.9831	0.978769	16	14.1551	0.889997	16	12.5711	0.920011	16	18.7979	0.887609	16	25.3943	0.841102	16	14.6172	0.892761	16	15.323	325	35.2739	8.98291
741938438	PREDICTED: protein-L-isoaspartate(D-aspartate) O-methyltransferase isoform X3 [Bos taurus]	56.6231	39.3	3	11	11	17	0.76631	17	66.7759	0.795706	17	48.3096	0.966757	17	26.0526	1.11221	17	20.4928	1.16288	17	24.2686	1.41867	17	32.5987	1.04367	17	20.5113	1.08832	17	16.5967	1.207	17	20.8504	285	30.2335	7.1665
165905571	cytosol aminopeptidase [Bos taurus]	56.2562	34.68	1	15	15	20	0.871163	19	37.3081	0.906182	19	16.4951	1.08712	19	25.8741	0.968016	19	14.3455	0.97413	19	18.8337	1.14962	19	39.6652	0.954777	19	22.4966	0.951811	19	11.9141	1.13051	19	19.5111	519	56.2538	6.48096
27806281	calpain-1 catalytic subunit [Bos taurus]	55.9875	25.14	1	13	13	19	1.14992	19	41.7391	1.01723	19	31.2717	1.14587	19	32.3216	1.10786	19	15.7392	1.02047	19	24.5702	1.1529	19	39.8281	1.09615	19	14.66	1.05125	19	28.086	1.06687	19	18.8077	716	82.155	5.59229
528929607	PREDICTED: heat shock protein beta-7 [Bos taurus]	55.7359	67.46	1	7	7	19	0.736423	19	60.6172	0.691423	19	72.2995	0.606162	19	26.9598	0.98039	19	28.0111	0.85732	19	41.1468	0.87871	19	24.0383	0.915227	19	30.5341	0.926163	19	28.5068	0.872736	19	28.9403	169	18.409	5.96045
84370201	electron transfer flavoprotein subunit beta [Bos taurus]	55.6905	44.71	1	13	13	19	0.949144	19	49.181	1.00192	19	26.748	0.707479	19	47.166	0.913509	19	23.1107	0.979155	19	24.9614	1.11398	19	40.9649	0.858607	19	19.3076	0.855527	19	17.0959	0.906228	19	61.0302	255	27.6821	8.11865
311307317	ATP synthase subunit g, mitochondrial [Bos taurus]	55.4978	60.19	1	7	7	18	0.98603	18	31.2189	1.01723	18	38.9039	0.793757	18	25.7681	1.07726	18	24.2364	1.2901	18	27.4956	0.998639	18	64.1908	1.31302	18	21.8359	1.24869	18	37.5205	1.03299	18	26.6866	103	11.4092	9.59814
114051223	prohibitin-2 [Bos taurus]	55.3837	48.83	1	15	15	20	1.29867	20	59.3292	1.20604	20	53.1746	1.01754	20	62.6598	1.20046	20	37.1512	1.05896	20	30.2391	0.985537	20	62.7669	1.15422	20	40.6263	1.07249	20	26.0419	0.959307	20	32.8231	299	33.3369	9.84717
94966775	succinate dehydrogenase [ubiquinone] iron-sulfur subunit, mitochondrial precursor [Bos taurus]	55.2537	39.64	1	13	13	19	0.864304	19	38.2673	0.831167	19	37.6807	0.827969	19	23.3756	1.10629	19	20.1622	1.00143	19	29.7002	1.16714	19	52.8547	0.977102	19	30.7157	0.903987	19	19.0028	0.962779	19	35.7169	280	31.4977	8.60205
528957265	PREDICTED: synaptopodin isoform X2 [Bos taurus]	55.1601	20.41	3	13	13	23	0.678633	21	60.0102	0.766786	21	26.463	0.76058	21	18.9403	0.800381	21	19.2524	0.944188	21	11.733	0.993743	21	22.4981	0.764284	21	36.1242	0.85543	21	14.4116	0.9197	21	11.133	882	94.4522	9.67139
116004241	protein NipSnap homolog 2 [Bos taurus]	55.0494	36.71	1	11	11	17	0.82722	16	18.9725	0.845343	16	27.9665	0.779389	16	26.0776	0.987237	16	17.7273	0.961019	16	30.8464	0.882483	16	17.7895	0.863824	16	17.5927	0.920954	16	6.52036	0.911759	16	16.7384	286	33.398	9.33447
78369184	annexin A3 [Bos taurus]	54.9897	50.15	1	14	15	18	0.908429	17	42.5019	0.869669	17	13.999	0.877946	17	26.5274	1.07801	17	23.432	0.97915	17	14.3637	1.06651	17	22.0643	0.952693	17	28.1586	1.00576	17	9.94976	1.00908	17	17.5387	323	36.1177	6.93213
51036244	eukaryotic translation initiation factor 5A-1 [Bos taurus]	54.892	45.45	1	10	10	17	1.54361	17	100.191	1.39804	16	53.383	1.27189	16	17.7569	1.36718	17	32.615	1.28947	16	18.8083	1.22977	16	29.705	1.40933	17	34.2343	1.22725	16	19.1504	1.03058	16	44.6726	154	16.8214	5.23682
60302887	aldose reductase [Bos taurus]	54.6703	46.84	1	10	12	18	1.0276	13	41.9372	1.012	12	45.5734	0.965749	12	28.1915	0.908384	13	23.8238	0.918246	12	26.1131	0.855208	12	21.4874	1.02784	13	34.3728	1.15988	13	16.69	1.08643	13	19.9397	316	36.0275	6.30322
156523068	ubiquitin-like modifier-activating enzyme 1 [Bos taurus]	54.5728	21.64	1	17	17	21	0.823241	21	31.9351	1.00409	21	17.3676	0.927081	21	24.2402	0.979626	21	27.3316	1.13261	21	23.0326	1.09684	21	42.7603	0.933754	21	29.6511	1.02973	21	14.9054	0.972008	21	24.2213	1058	117.755	5.77002
528959359	PREDICTED: heterogeneous nuclear ribonucleoprotein K isoform X3 [Bos taurus]	54.5452	35.68	3	13	13	16	1.62026	16	56.7482	1.27625	16	26.9616	1.16343	16	17.9791	1.17077	16	15.5443	1.03343	16	15.1074	0.940457	16	35.1351	1.37716	16	30.1628	1.26013	16	23.4334	1.1375	16	13.373	440	48.5232	5.45264
741902888	PREDICTED: ankyrin repeat domain-containing protein 2 isoform X1 [Bos taurus]	54.4602	48.33	2	12	12	21	0.78568	18	73.7242	0.822109	18	33.1971	0.533769	17	32.741	0.913568	18	39.0103	0.947158	18	24.3356	0.648001	18	44.7718	0.917315	18	45.7445	0.96237	18	17.1245	0.756933	17	21.1441	329	36.836	5.94775
114326274	zeta-crystallin [Bos taurus]	54.2388	43.03	1	11	11	19	0.988649	19	35.5366	0.9389	19	20.4438	0.898861	19	25.0519	1.00926	19	17.0894	0.938061	19	15.8483	0.939477	19	13.7404	1.01474	19	31.0499	0.944234	19	15.5553	0.852858	19	18.2463	330	35.3606	8.22119
115496338	vesicle-associated membrane protein-associated protein A [Bos taurus]	53.8133	44.18	2	9	10	19	0.96269	16	52.1124	1.10897	16	48.1004	1.03471	16	50.1163	1.24162	16	22.7342	1.33332	16	24.0545	1.198	16	25.844	1.07221	16	33.2283	1.20624	16	27.8198	1.15388	16	29.3628	249	27.8384	8.60205
115496214	aldehyde dehydrogenase, mitochondrial precursor [Bos taurus]	53.5646	26.92	1	11	11	19	1.34356	19	31.9297	1.23408	19	17.9174	0.972267	19	15.6528	1.33613	19	17.4645	1.08846	19	9.1947	0.907328	19	22.4352	1.2363	19	25.8255	1.06549	19	20.2104	0.970496	19	26.9827	520	56.6169	7.6499
115496662	cAMP-dependent protein kinase type I-alpha regulatory subunit [Bos taurus]	53.5038	39.74	1	13	13	17	0.95371	17	18.5443	1.00387	17	18.5335	1.01556	17	31.445	1.16697	17	13.1762	1.12812	17	26.1048	1.07522	17	29.4699	1.06494	17	27.0671	1.049	17	16.7093	1.03765	17	23.2361	380	42.8659	5.35107
77735435	T-complex protein 1 subunit beta [Bos taurus]	53.0734	30.47	1	12	12	17	0.963061	17	30.8066	0.997621	17	17.1157	0.923197	17	32.732	1.06617	17	19.8143	1.06497	17	13.2082	0.972178	17	19.4257	1.09574	17	17.4494	1.17151	17	12.438	0.979829	17	21.6706	535	57.4392	6.63916
741960567	PREDICTED: myosin-14 isoform X1 [Bos taurus]	52.8263	12.31	3	11	17	22	0.809665	11	43.4548	0.844464	11	20.7309	0.921697	11	30.2273	0.98025	11	13.2595	1.036	11	15.9866	1.02027	11	17.73	0.990021	11	16.3921	1.06971	11	10.6458	1.11293	11	8.07238	1999	227.979	5.60498
741971085	PREDICTED: complement C4 isoform X5 [Bos taurus]	52.4386	12.97	4	2	17	19	0.833321	2	23.38	1.13805	2	13.0584	1.0836	2	6.28768	0.913634	2	15.0831	1.2434	2	21.3107	1.17762	2	14.427	0.693531	2	46.3692	0.946786	2	8.07095	0.896	2	14.8607	1696	187.442	7.66455
82697383	serine/threonine-protein phosphatase 2A 65 kDa regulatory subunit A alpha isoform [Bos taurus]	52.2522	28.35	1	14	14	18	1.16549	18	35.4011	0.943733	18	27.1861	0.851903	18	18.5937	1.02842	18	22.4086	1.02785	18	38.8314	0.856543	18	34.3068	1.10914	18	14.1855	1.00766	18	17.4216	0.896632	18	23.2461	589	65.2489	5.14795
73853762	annexin A1 [Bos taurus]	52.11	40.75	1	12	12	18	1.39092	18	53.3759	1.49257	18	41.0268	1.84931	18	28.0871	0.914517	18	22.4798	0.963396	18	31.3272	1.05828	18	27.497	0.96882	18	27.4416	1.0779	18	22.154	1.20206	18	21.6861	346	38.9273	6.81494
27807325	myosin-10 [Bos taurus]	51.6251	9.26	4	8	14	19	0.970466	8	16.4024	0.97726	8	19.0366	1.04716	8	16.5087	0.897215	8	10.9212	0.92403	8	8.43861	0.968175	8	20.5812	0.874249	8	11.7432	0.906168	8	14.3821	0.954504	8	12.7598	1976	228.958	5.5415
78369244	cadherin-13 precursor [Bos taurus]	51.5194	22.86	1	10	10	19	0.902279	19	25.5995	0.961012	19	13.4368	1.08635	19	23.5135	1.01015	19	18.0447	1.12865	19	23.8991	1.18254	19	29.2637	0.954943	19	22.6205	1.05268	19	26.2123	1.11806	19	18.2425	713	78.1477	5.03369
156139061	adenylosuccinate lyase [Bos taurus]	51.5058	38.57	1	14	14	21	1.01694	19	34.4191	0.812966	19	36.8893	1.03724	19	23.1593	1.34594	19	32.6406	1.09637	19	29.7108	1.63273	19	47.435	1.31284	19	45.4431	0.953025	19	15.0561	1.32553	19	43.7665	490	55.4482	6.88818
528952242	PREDICTED: calcium/calmodulin-dependent protein kinase type II subunit delta isoform X11 [Bos taurus]	51.038	21.41	9	6	10	18	1.03197	10	42.6624	1.15611	10	21.6201	1.05158	10	18.7563	1.13875	10	20.4352	1.30453	10	9.77631	1.22308	10	24.4314	1.0839	10	24.6082	1.21736	10	13.5602	1.11204	10	10.1006	523	58.961	7.57666
741971343	PREDICTED: histone H1.5 [Bos taurus]	50.9972	31.42	1	10	12	17	1.27458	11	38.5039	1.43986	11	16.4681	1.40042	11	16.3246	0.990204	11	15.0407	1.13431	11	23.4233	1.11714	11	31.4144	1.22341	11	13.3181	1.38637	11	21.2204	1.29871	11	23.772	226	22.6805	10.9165
528946871	PREDICTED: heterogeneous nuclear ribonucleoproteins A2/B1 isoform X2 [Bos taurus]	50.7779	39.3	3	9	10	17	1.01468	12	42.6059	1.01815	12	27.3436	1.0925	12	19.5146	1.03446	12	20.1702	1.12072	12	8.81732	1.01983	12	39.2432	1.06043	12	30.2923	1.07909	12	18.2359	1.07105	12	29.7025	313	33.8903	9.02686
328887929	26S protease regulatory subunit 6A [Bos taurus]	50.7229	46.14	3	15	15	19	0.890599	19	33.5524	0.952447	19	21.2423	0.969816	19	17.5893	0.96165	19	16.7072	1.05138	19	22.4424	1.06962	19	27.3326	0.913838	19	14.7714	0.996844	19	12.976	1.07077	19	19.5792	440	49.2856	5.2876
28603786	NADH dehydrogenase [ubiquinone] 1 alpha subcomplex subunit 7 [Bos taurus]	50.53	64.6	1	10	10	17	0.842468	17	49.8125	0.922965	16	38.7026	0.742601	16	27.0298	0.941873	17	17.0156	0.974364	16	23.2847	0.829586	16	16.9567	0.831949	17	19.1121	0.840611	17	21.1031	0.805626	16	11.7946	113	12.6686	10.0522
115495599	myosin-binding protein H [Bos taurus]	49.9367	38.9	2	13	13	24	1.72953	20	37.6939	1.52677	20	58.3673	1.56395	20	58.3355	1.49552	20	49.8944	1.41357	20	45.3869	1.50754	20	71.2371	1.41729	20	39.8097	1.35149	20	53.0158	1.31616	20	39.2359	491	53.077	6.02393
27806751	alpha-2-HS-glycoprotein precursor [Bos taurus]	49.8989	19.5	1	8	8	18	1.23151	17	41.3607	0.906687	17	32.6562	1.47929	17	39.2638	1.05226	17	12.8596	0.784739	17	42.4044	1.23707	17	20.5183	1.10625	17	16.9916	0.743021	17	22.5803	1.23852	17	26.6936	359	38.3944	5.50342
528976046	PREDICTED: junctophilin-1 isoform X1 [Bos taurus]	49.3692	23.4	1	14	14	19	1.09021	18	26.1471	1.1591	18	32.5396	1.16181	17	18.9898	1.10111	18	14.7163	1.21174	18	26.5053	1.27606	18	30.2619	1.03681	18	19.8739	1.02246	18	19.2334	1.03561	18	19.7611	658	71.5045	9.36377
297486486	PREDICTED: protein unc-45 homolog B [Bos taurus]	49.3346	15.82	1	15	15	19	1.13298	19	24.3006	1.0699	19	11.6477	0.979565	19	15.7945	1.30479	19	28.321	1.27833	19	23.5007	1.12964	19	16.1435	1.34797	19	18.0903	1.44189	19	24.6785	1.23066	19	23.6562	929	103.259	7.7085
114051856	keratin, type II cytoskeletal 7 [Bos taurus]	49.1219	12.23	1	1	8	17	1.04366	2	43.5042	0.890472	2	17.4764	0.749294	2	17.2741	1.1287	2	27.2909	0.959692	2	2.51459	0.803244	2	2.31667	1.30953	2	47.6248	1.1169	2	21.1558	0.934101	2	20.9514	466	51.5465	5.97314
330688474	laminin subunit beta-1 precursor [Bos taurus]	49.0986	10.08	1	15	15	18	1.0018	18	25.5791	1.02372	18	18.3601	1.12254	18	13.7455	0.99027	18	35.8251	0.925629	18	14.0084	1.02673	18	33.3193	0.982324	18	21.9038	0.938361	18	4.94112	1.00977	18	21.3622	1786	197.304	4.93213
78045537	succinyl-CoA ligase [ADP/GDP-forming] subunit alpha, mitochondrial precursor [Bos taurus]	49.0209	33.82	1	10	10	19	0.960563	18	31.0569	0.947231	18	31.6063	0.997184	18	35.8175	0.946173	17	17.9962	0.951295	17	19.7452	1.00425	17	25.1079	0.925282	18	16.4704	0.937035	18	16.5984	1.01563	18	19.7233	346	36.1439	9.31982
70778822	enoyl-CoA hydratase, mitochondrial precursor [Bos taurus]	48.8271	36.55	1	8	8	16	0.918982	16	35.341	0.782633	16	35.0685	0.838423	16	22.3102	0.926158	16	19.594	0.837091	16	14.8564	0.889252	16	20.8847	0.995031	16	27.5181	0.855273	16	21.4229	0.970611	16	13.2354	290	31.2233	8.57275
27805907	3-hydroxyacyl-CoA dehydrogenase type-2 [Bos taurus]	48.7601	54.02	1	9	9	17	0.927416	16	37.7097	0.89201	16	28.0636	0.95221	16	39.0828	0.929606	16	31.455	0.970045	16	25.1208	0.984159	16	13.6513	0.922576	16	30.714	0.924975	16	36.2337	0.900161	16	31.5972	261	27.1233	8.27979
115496095	pyruvate dehydrogenase protein X component precursor [Bos taurus]	48.7321	22.36	1	10	10	19	0.775177	19	21.7481	0.781609	19	18.0718	0.759174	18	14.279	0.969416	19	22.5538	0.923946	19	21.4019	1.03595	18	35.1836	0.884677	19	17.9442	0.871325	19	12.9455	0.912543	18	22.0174	501	53.8525	8.44092
528947000	PREDICTED: peptidyl-prolyl cis-trans isomerase A isoform X1 [Bos taurus]	48.6626	45.12	1	9	9	17	0.979804	17	54.0095	1.29183	17	33.8963	1.65116	17	22.6857	1.10557	17	16.2268	1.27769	17	11.9988	1.44981	17	35.0098	1.22738	17	22.388	1.3452	17	14.0181	1.48408	17	40.7104	164	17.8578	8.1626
114051798	atypical kinase ADCK3, mitochondrial [Bos taurus]	48.6176	26.54	1	13	13	19	0.842468	19	36.6511	0.78889	19	34.0574	0.690132	19	27.4509	1.00969	19	16.7772	0.839939	19	21.3074	0.758868	19	21.4199	1.01867	19	38.9836	0.926796	19	18.098	0.808488	19	13.2839	648	72.0365	6.25244
741969269	PREDICTED: sarcolemmal membrane-associated protein isoform X22 [Bos taurus]	48.5505	15.71	2	16	16	16	0.997022	16	45.1238	0.930766	16	29.2697	0.814355	16	31.9087	0.848837	16	16.8179	0.782992	16	27.9665	0.720438	16	72.9675	0.879485	16	29.5096	0.868045	16	14.9919	0.827112	16	42.5217	770	88.3482	5.45264
27807367	14-3-3 protein zeta/delta [Bos taurus]	48.2454	41.63	1	6	8	15	2.17493	8	35.8878	1.79903	8	37.2554	1.66411	8	20.9691	1.25153	8	19.8028	0.999366	8	17.7371	0.881586	8	32.6725	1.4869	8	14.1697	1.27665	8	16.0171	1.079	8	18.9965	245	27.7277	4.79248
27806487	pigment epithelium-derived factor precursor [Bos taurus]	48.1289	33.41	1	11	11	16	1.71805	16	36.899	1.44678	16	58.2026	2.34802	16	51.144	0.918764	16	26.7414	0.821272	16	17.5009	1.13959	16	32.3541	0.969395	16	37.4316	0.856678	16	18.6544	1.11621	16	17.717	416	46.2003	7.04932
78365273	MICOS complex subunit MIC19 [Bos taurus]	48.0887	33.04	2	10	10	16	0.737067	16	43.4655	0.795226	16	33.8409	0.774464	16	30.0173	0.890934	16	8.38454	0.997096	16	24.7224	1.01684	16	47.6736	0.784446	16	12.0939	0.891545	16	21.722	0.886573	16	44.888	227	26.0842	8.33838
27805927	10 kDa heat shock protein, mitochondrial [Bos taurus]	47.8558	72.55	1	10	10	16	0.840975	16	31.346	0.883682	16	22.3731	0.883946	16	16.3713	0.893477	16	9.02413	0.993532	16	16.5758	0.875851	16	15.6248	0.925401	16	20.4323	0.974533	16	20.4269	0.937668	16	18.0443	102	10.9249	8.92432
164448698	T-complex protein 1 subunit gamma [Bos taurus]	47.8182	25.32	1	10	10	16	0.898794	16	26.4656	0.917536	15	24.8905	0.876652	15	15.3144	0.926731	16	19.7937	0.986261	15	22.0437	0.893462	15	33.2804	0.974947	16	19.9974	1.02247	16	16.7278	0.920448	16	7.8236	545	60.5474	6.80029
741967657	PREDICTED: serpin A3-7-like isoform X2 [Bos taurus]	47.7739	16.07	1	4	9	16	1.34545	7	78.6699	1.01723	7	31.2128	1.14587	7	6.38976	0.880166	7	3.61337	0.541344	7	17.4556	1.10367	7	38.5522	0.916016	7	26.6101	0.699565	7	13.8158	1.03765	7	20.5468	417	46.8534	6.01123
84000377	serpin A3-3 precursor [Bos taurus]	47.5806	24.33	2	3	12	20	1.25002	4	66.7434	0.720783	4	19.5025	2.27021	4	48.1382	0.878956	4	33.74	0.367457	4	55.9272	1.26723	4	7.48241	0.966056	4	33.0125	0.520712	4	15.0376	1.92323	4	21.3716	411	46.2973	6.48096
77736171	hemopexin precursor [Bos taurus]	47.449	23.97	1	10	10	14	2.94751	13	42.8735	1.8905	13	50.2613	1.87928	13	32.1228	1.07547	13	17.0525	0.800629	13	76.6043	0.837581	13	51.7668	1.33455	13	33.041	0.926796	13	53.8087	0.903941	13	20.6684	459	52.1758	7.79639
330688426	cullin-associated NEDD8-dissociated protein 2 [Bos taurus]	47.4373	15.17	1	14	14	17	1.41527	17	50.3146	1.25637	17	31.4297	0.932051	17	16.5054	1.05144	17	41.9467	0.922448	17	35.68	0.833504	17	26.8704	0.947309	17	48.6331	0.921591	17	11.4716	0.775155	17	22.757	1239	134.839	5.63037
528966817	PREDICTED: C-1-tetrahydrofolate synthase, cytoplasmic isoform X1 [Bos taurus]	47.1392	15.8	2	13	13	16	1.04786	16	42.1471	0.770134	16	23.0213	0.733234	16	13.2818	1.31568	16	23.4317	0.969766	16	10.6733	0.94419	16	10.058	1.37784	16	20.2929	1.11954	16	14.9402	1.02239	16	21.3733	924	100.149	7.31299
134085635	lactoylglutathione lyase [Bos taurus]	47.0181	46.74	1	9	9	15	1.35996	15	80.9568	1.26315	15	47.3168	1.29681	15	24.1067	1.249	15	27.4724	1.0982	15	21.3334	1.30603	15	22.9733	1.07692	15	49.4597	1.20545	15	46.2142	1.27333	15	21.5103	184	20.7523	5.30029
114052468	hydroxyacyl-coenzyme A dehydrogenase, mitochondrial [Bos taurus]	46.9026	37.9	1	10	10	17	0.801279	17	49.8873	1.04525	17	48.2492	0.923556	17	31.393	0.898663	17	14.7846	1.23203	17	25.7896	1.11753	17	54.3926	0.910788	17	22.7108	1.25115	17	27.1076	0.920799	17	38.8195	314	34.3679	9.15869
528975308	PREDICTED: LOW QUALITY PROTEIN: epiplakin [Bos taurus]	46.6545	11.2	2	2	9	18	0.888434	2	14.8913	1.19451	2	32.5914	1.04055	2	9.67433	0.94092	2	50.6946	1.26069	2	1.24294	1.09236	2	44.6847	0.758189	2	21.8457	1.01901	2	25.3858	0.882268	2	16.5453	4481	487.029	5.79541
77736572	cytochrome b-c1 complex subunit 7 [Bos taurus]	46.1199	59.46	1	11	11	14	0.910727	12	69.8369	0.625519	12	44.3375	0.692577	12	34.8944	1.01284	13	17.3862	0.889727	13	18.3212	0.914413	13	69.6598	0.940108	13	27.1946	0.814994	13	19.6979	0.809222	13	42.9464	111	13.468	9.33447
73853758	14-3-3 protein eta [Bos taurus]	46.1184	33.74	1	5	9	18	1.32165	6	40.5984	1.14258	6	32.3065	1.07909	6	14.9611	0.969715	6	25.156	0.80801	6	17.543	0.785427	6	17.3519	1.04852	6	34.9206	0.953243	6	17.5116	0.757951	6	8.15171	246	28.193	4.93213
300798327	cAMP-dependent protein kinase type II-alpha regulatory subunit [Bos taurus]	45.7551	35.41	1	12	12	18	0.671668	18	44.3417	0.7708	18	29.1425	0.755204	18	36.1159	0.90335	18	26.5837	1.03254	18	21.635	0.962153	18	27.1367	0.860063	18	42.5605	0.869053	18	21.3881	0.854368	18	28.3153	401	45.0656	4.93213
114051586	transgelin [Bos taurus]	45.6157	57.21	1	10	10	17	1.54305	17	33.7852	1.06861	17	18.3192	1.43419	17	15.0764	1.08843	17	28.747	0.685733	17	26.8427	0.955699	17	30.0866	1.09136	17	32.0873	0.734486	17	22.821	1.01179	17	25.3276	201	22.5844	8.83643
62751593	profilin-1 [Bos taurus]	45.5666	49.29	1	6	6	15	1.36101	15	45.5628	1.14821	15	19.6496	1.08783	15	18.9989	1.12426	15	16.2071	0.99188	15	23.473	0.950849	15	43.9924	1.11228	15	51.9287	1.17495	15	11.7556	0.997086	15	24.4237	140	15.0475	8.27979
195539525	primary amine oxidase, liver isozyme precursor [Bos taurus]	45.4965	12.99	1	8	8	13	0.788948	13	26.0589	0.9782	13	23.7249	1.2289	13	25.7966	0.789123	13	15.51	0.926712	13	36.0167	1.05046	13	40.0075	0.732976	13	24.625	0.860017	13	13.9919	0.941524	13	15.0715	762	84.7028	5.93506
28603782	NADH dehydrogenase [ubiquinone] 1 alpha subcomplex subunit 10, mitochondrial precursor [Bos taurus]	45.2541	38.19	2	10	10	17	1.05111	17	49.8262	0.877105	17	39.2491	0.852939	17	37.4293	1.07536	17	21.9049	1.07962	17	28.2424	0.896806	17	26.7827	1.03248	17	31.9616	0.960372	17	21.6128	0.891857	17	21.2821	343	39.2391	6.99072
114050813	O-acetyl-ADP-ribose deacetylase MACROD1 [Bos taurus]	45.1944	36.31	2	9	9	13	0.945792	12	120.074	0.972827	12	40.3602	1.03751	12	24.6655	1.02988	11	5.12019	1.26613	11	38.1033	1.41867	11	82.3851	0.814391	12	22.038	1.03646	12	18.223	1.1177	12	30.1136	325	35.5466	9.31982
529009041	PREDICTED: nebulin-related-anchoring protein isoform X4 [Bos taurus]	45.1242	6.84	3	7	11	17	0.885309	9	13.2863	0.820552	9	18.1452	0.643081	9	15.8773	1.27169	9	38.1204	1.0937	9	25.0506	0.852865	9	34.2273	1.17208	9	41.3673	1.02905	9	35.5274	0.840133	9	21.6815	1695	192.754	9.26123
741968105	PREDICTED: glycerol-3-phosphate dehydrogenase 1-like protein isoform X1 [Bos taurus]	44.9444	22.12	2	5	9	16	0.881201	5	25.3043	0.91257	5	7.70067	0.772229	5	13.3437	0.980783	5	8.94986	0.952996	5	17.3464	0.710065	5	15.7518	0.904332	5	35.7362	1.03389	5	12.7051	0.773915	5	25.7802	330	35.8928	7.57666
347300392	muscle-related coiled-coil protein [Bos taurus]	44.9339	27.42	1	9	9	15	1.31868	15	90.0273	1.01349	15	35.1671	1.04445	14	18.6962	1.30691	15	37.5601	1.12127	15	16.8139	1.26544	14	39.137	1.17951	15	72.7634	1.09308	15	27.5924	1.23272	14	24.8796	361	41.1364	8.03076
27807109	superoxide dismutase [Cu-Zn] [Bos taurus]	44.471	57.24	1	7	7	15	0.877848	15	80.5395	0.960839	14	32.6982	0.98172	14	26.3731	0.898294	15	23.4871	0.857767	15	31.7138	1.01074	15	93.5847	0.750802	15	43.421	0.869158	15	26.3582	0.853648	15	81.51	152	15.6728	6.31592
114051716	EH domain-containing protein 2 [Bos taurus]	44.4647	34.07	1	15	15	19	0.947708	19	38.7987	1.1751	19	30.6834	1.05051	19	26.741	0.949649	19	38.632	1.0745	19	47.2602	1.02532	19	64.2252	0.908765	19	40.9327	1.26158	19	31.4338	1.12727	19	28.7301	543	61.1788	6.3667
28461259	cytochrome c oxidase subunit NDUFA4 [Bos taurus]	44.397	56.1	1	7	7	15	0.960844	15	14.6781	0.832659	15	22.7538	0.709142	15	21.5508	0.969854	15	9.07698	0.904483	15	17.7035	0.829693	15	21.7648	1.0533	15	17.264	0.994241	15	16.8	0.814713	15	16.188	82	9.31888	9.5835
27807057	cAMP-dependent protein kinase catalytic subunit alpha [Bos taurus]	43.9239	28.49	1	11	11	17	0.958439	14	49.4031	1.01809	14	34.8277	0.888679	14	19.2526	1.1327	15	21.2027	0.937047	15	26.4912	1.04679	15	45.531	0.982307	15	37.767	1.06269	15	13.7316	0.960045	15	11.5633	351	40.594	8.646
331028779	elongation factor 1-delta isoform 2 [Bos taurus]	43.9186	35	3	6	8	12	0.827656	10	38.8561	0.92913	10	36.7641	0.91193	10	32.0724	0.887655	10	17.5194	1.0388	10	24.9342	0.9159	10	19.7338	0.992897	10	26.4067	1.05935	10	30.2283	1.01083	10	20.7224	280	31.1227	5.05908
114053019	alpha-1B-glycoprotein precursor [Bos taurus]	43.879	24.45	1	7	7	14	1.3458	14	118.977	1.05123	13	42.911	1.3669	12	36.5577	1.06569	14	20.8213	0.915412	14	43.6776	1.39736	14	48.722	0.951926	14	48.6054	0.922684	14	29.1386	1.16293	14	26.9267	503	53.5203	5.42725
741971386	PREDICTED: adenylyl cyclase-associated protein 2 isoform X1 [Bos taurus]	43.8489	32.32	1	10	11	19	0.947391	13	68.1938	1.04721	13	23.1154	0.846158	13	27.3685	0.86145	13	23.1405	0.956499	13	29.2995	0.855287	13	34.952	0.90068	13	36.2919	1.00607	13	10.7972	0.789063	13	27.9625	492	54.4519	7.57666
528940336	PREDICTED: adenylate kinase 2, mitochondrial isoform X1 [Bos taurus]	43.5661	57.26	2	12	12	20	0.805626	20	38.3206	0.780287	20	37.7696	0.764842	20	16.4481	0.867291	20	17.5914	0.916115	20	19.7054	0.891753	20	23.4322	0.84184	20	14.4507	0.917722	20	21.8993	0.836135	20	16.0506	241	26.4798	8.1333
28603808	cytochrome c oxidase subunit 7A1, mitochondrial precursor [Bos taurus]	43.1496	31.25	2	3	3	14	1.06636	7	68.5168	1.01197	7	49.3536	0.790013	7	7.11757	1.13106	7	13.6202	1.08007	7	31.7157	0.722529	7	25.2131	1.00659	7	26.776	0.886607	7	10.596	0.801699	7	32.0859	80	9.05672	9.99365
134085706	keratin, type II cytoskeletal 6A [Bos taurus]	43.0892	18.56	1	4	14	16	1.89937	6	34.2066	1.29965	6	37.6255	1.85444	6	46.2555	1.2059	6	23.6478	0.736624	6	11.6065	1.04685	6	47.465	1.85056	6	22.7684	1.08578	6	17.4435	1.70563	6	78.7431	571	60.7826	8.08936
67010009	cysteine and glycine-rich protein 3 [Bos taurus]	42.7845	38.66	2	6	6	14	0.747486	13	60.999	0.808571	13	28.4639	0.67059	13	23.2408	0.907516	13	21.7069	0.879031	13	18.078	0.689263	13	33.7187	0.847513	13	22.0517	0.898136	13	15.8207	0.759276	13	28.5328	194	20.9389	8.54346
331284195	nucleolin [Bos taurus]	42.7164	24.72	1	14	14	16	0.992366	16	37.7315	1.02926	16	22.1208	1.10504	16	17.3882	1.08485	16	11.8613	1.17596	16	24.3167	1.28083	16	28.1675	1.02134	16	19.1309	1.18838	16	14.8936	1.24456	16	30.9097	720	77.8059	4.67822
114052667	UV excision repair protein RAD23 homolog B [Bos taurus]	42.6993	29.66	1	8	10	13	0.934023	10	57.56	0.945964	10	29.3499	0.948163	10	26.0679	0.976584	10	8.50642	0.917309	10	26.8203	0.923357	10	11.1971	0.816685	10	45.032	0.922987	10	18.7761	0.971038	10	13.9332	408	43.0906	4.84326
528999795	PREDICTED: serpin A3-7 isoform X1 [Bos taurus]	42.2692	22.78	1	3	10	15	1.41594	3	10.9427	1.13875	3	27.9423	1.49533	3	1.78777	1.14081	3	42.267	0.8974	3	30.8853	0.796385	3	20.53	1.04891	3	57.0166	0.900552	3	17.8113	0.867329	3	33.4476	417	46.9863	6.23975
741924152	PREDICTED: calcium/calmodulin-dependent protein kinase type II subunit beta isoform X11 [Bos taurus]	42.2137	23.92	2	6	10	18	0.612346	11	36.501	0.727952	11	25.7617	0.664068	11	21.7229	0.875441	11	14.0502	0.998178	11	18.352	0.935011	11	20.3742	0.729521	11	18.2944	0.885187	11	17.6761	0.925786	11	28.6972	581	63.1783	8.38232
157785567	calnexin precursor [Bos taurus]	41.9813	26.14	1	11	11	16	0.956074	16	25.3136	0.904856	16	37.9156	0.921413	16	19.507	1.03697	16	11.1453	1.05378	16	23.9311	1.1429	16	28.5877	0.991358	16	21.7896	1.03259	16	15.6337	1.06826	16	17.4644	593	67.7329	4.62744
27806783	thioredoxin [Bos taurus]	41.7812	51.43	1	7	7	13	0.963776	13	88.6111	0.761868	13	36.9833	1.01314	13	29.8818	1.03037	13	16.5402	1.06015	13	30.8102	1.19387	13	35.4761	1.06235	13	17.7929	0.983357	13	21.28	1.19279	13	46.3204	105	11.8048	5.03369
77736229	succinyl-CoA ligase [GDP-forming] subunit beta, mitochondrial precursor [Bos taurus]	41.1266	30.32	1	12	12	20	0.827643	16	21.7392	0.675131	16	32.5101	0.614613	16	28.1223	0.844149	16	21.5179	0.788164	16	28.3737	0.67846	16	20.7236	0.783729	16	29.6008	0.784552	16	17.903	0.674479	16	19.3234	432	46.6617	7.62061
28461273	glutathione S-transferase Mu 1 [Bos taurus]	40.8229	39.91	1	6	7	14	1.04528	12	93.5285	1.01347	12	76.9734	0.699604	12	25.0374	1.04582	12	34.6049	1.13137	12	14.8324	0.709904	12	59.9973	1.02073	12	82.9856	1.13331	12	43.4466	0.821425	12	30.5299	218	25.6182	7.38623
741951258	PREDICTED: apolipoprotein A-IV isoform X1 [Bos taurus]	40.7241	39.74	3	13	13	18	1.30023	17	44.0276	0.897403	17	33.3082	1.0607	16	29.6658	1.07375	17	26.9597	0.893947	17	16.8469	1.02656	16	38.7127	1.24187	17	30.1291	0.949902	17	16.4795	1.09033	16	23.94	380	42.9634	5.40186
330864731	protein kinase C and casein kinase substrate in neurons protein 3 [Bos taurus]	40.5108	32.07	1	11	11	14	1.0136	14	48.1092	0.988622	14	29.2778	0.952469	14	15.1125	1.10079	14	23.4412	1.12145	14	23.0193	1.05222	14	39.9714	1.20873	14	23.3622	1.19785	14	24.1539	1.09554	14	25.5229	421	48.5069	6.34131
156121073	actin-related protein 2 [Bos taurus]	40.5004	4.57	1	1	2	23	0.860199	2	21.1605	0.90618	2	29.4401	1.19033	2	16.9153	0.99545	2	16.9852	1.04502	2	8.98129	1.36541	2	21.2313	0.834889	2	16.4157	0.879186	2	24.5671	1.14784	2	12.2189	394	44.7322	6.7417
115496400	dihydropyrimidinase-related protein 2 [Bos taurus]	40.2776	32.69	2	10	12	14	0.896321	11	57.2496	1.09493	11	38.5837	1.01716	11	14.308	0.825477	11	20.2593	0.902856	11	9.9958	0.919099	11	24.3625	0.862461	11	17.5619	1.01774	11	15.579	1.06435	11	20.2355	572	62.2386	6.37939
741963963	PREDICTED: 26S protease regulatory subunit 8 isoform X1 [Bos taurus]	40.2761	30.9	2	8	9	14	1.04048	12	36.8712	0.926487	12	28.9033	1.00153	12	20.2852	1.02845	12	21.5507	1.12251	12	16.0289	1.21486	12	33.4362	1.0604	12	21.0475	0.984057	12	21.5041	1.12549	12	21.6563	398	44.7557	8.17725
27807291	ATP synthase-coupling factor 6, mitochondrial precursor [Bos taurus]	40.1417	57.41	1	9	9	14	0.67076	14	56.8596	0.685119	14	39.9498	0.727698	14	17.422	0.876304	14	16.3302	0.94121	14	15.1792	0.992708	14	35.4526	0.814854	14	33.3019	0.90675	14	17.7954	0.956083	14	29.2363	108	12.5245	9.30518
27807263	endoplasmin precursor [Bos taurus]	40.1385	20.52	1	15	15	18	1.43025	18	33.1124	1.21139	18	16.5322	1.16548	18	18.0981	1.20384	18	12.2765	0.968607	18	24.3474	0.970128	18	30.7068	1.08705	18	28.0455	1.0416	18	16.0832	1.01622	18	18.6875	804	92.3692	4.84326
28603804	NADH dehydrogenase [ubiquinone] 1 alpha subcomplex subunit 13 [Bos taurus]	40.0966	29.86	1	6	6	13	1.10802	13	63.3319	0.84893	13	23.1115	0.764314	12	33.439	1.3117	13	51.1728	0.922934	13	36.2408	0.772958	13	67.7499	1.19994	13	61.5846	1.02728	13	11.7714	0.86532	12	43.9791	144	16.6625	9.23193
741938604	PREDICTED: ezrin isoform X2 [Bos taurus]	40.0449	15.7	2	3	10	15	0.942712	4	7.79214	0.98154	4	27.1097	1.034	4	21.9713	0.862111	4	16.0836	0.926929	4	18.7441	0.929756	4	33.2856	0.970457	4	7.87865	1.01699	4	26.1313	1.06482	4	20.9209	567	66.5504	6.80029
300794925	alpha-centractin [Bos taurus]	39.974	7.45	1	1	2	22	0.927377	1		0.956638	1		1.13244	1		1.19868	1		1.23221	1		1.4509	1		0.904238	1		0.932419	1		1.09705	1		376	42.5869	6.63916
114052384	heterogeneous nuclear ribonucleoprotein A1 [Bos taurus]	39.8655	29.38	1	5	6	11	1.11979	8	55.8592	1.04424	8	29.369	1.06278	8	23.2712	1.09935	8	7.44075	1.02765	8	17.6097	1.05564	8	22.0534	1.13438	8	49.7725	1.0066	8	20.8512	1.15054	8	21.9125	320	34.1753	9.23193
226373737	serpin A3-2 precursor [Bos taurus]	39.7424	24.09	2	2	11	17	2.21899	2	96.4518	2.13356	2	28.7205	1.92394	2	9.64296	0.972868	2	51.6216	0.932169	2	4.34117	0.836112	2	23.1742	1.2261	2	76.7773	1.17845	2	15.2171	1.0562	2	3.40359	411	46.2083	5.98584
32880227	reticulon-2 isoform C [Bos taurus]	39.446	43.9	1	7	7	13	1.31693	13	50.6743	1.43637	13	22.1046	1.1218	13	17.8489	1.30303	13	46.4101	1.24752	13	20.9621	0.935857	13	26.8346	1.28755	13	63.4886	1.32262	13	18.136	1.00119	13	28.5294	205	22.2033	9.43701
27806319	GTP:AMP phosphotransferase AK3, mitochondrial [Bos taurus]	39.4333	57.71	1	13	13	15	0.780402	15	52.8997	0.876951	15	32.0341	0.796165	15	18.3377	0.860964	15	20.4541	1.00128	15	22.6668	0.908433	15	32.1825	0.859238	15	30.4544	1.04776	15	11.2711	0.890675	15	25.0809	227	25.6555	9.0415
529014159	PREDICTED: isocitrate dehydrogenase [NAD] subunit gamma, mitochondrial isoform X1 [Bos taurus]	38.7904	32.73	2	10	10	14	0.820439	12	69.5106	0.898142	12	23.7408	0.820098	12	26.7474	1.06324	12	24.9855	1.10822	12	20.0589	0.930189	12	9.14344	0.951338	12	46.2019	1.05692	12	28.7533	0.919067	12	14.3064	388	42.3659	8.88037
114052298	apolipoprotein A-II precursor [Bos taurus]	38.7815	61	1	7	7	16	0.850225	11	81.7328	0.924015	11	22.7867	1.17576	11	31.821	0.757468	12	16.5023	0.720118	12	31.1703	1.04606	12	49.9398	0.643431	12	28.4042	0.665419	12	19.189	0.948397	12	20.0371	100	11.1949	8.104
187960116	alpha-aminoadipic semialdehyde dehydrogenase [Bos taurus]	38.4624	28.76	1	10	10	18	0.841196	16	22.1728	0.839858	16	12.597	0.907759	16	17.0647	0.889925	16	20.7399	0.961632	16	21.9634	0.97237	16	15.7626	0.877086	16	21.3202	0.913901	16	25.6396	0.94235	16	17.0604	539	58.5449	7.09326
269308245	isocitrate dehydrogenase [NAD] subunit beta, mitochondrial isoform 1 precursor [Bos taurus]	38.1232	24.54	2	9	9	12	0.972567	12	36.7118	0.981055	12	38.0063	0.775084	12	23.4088	1.3575	12	24.2648	1.20352	12	10.8048	1.17722	12	43.6647	1.32261	12	12.4142	1.24598	12	25.4226	1.04218	12	34.7038	383	42.1076	8.14795
27807211	mitochondrial 2-oxoglutarate/malate carrier protein [Bos taurus]	37.666	37.9	1	9	9	14	0.990804	14	34.2649	0.940933	13	20.6403	0.899241	13	16.388	1.09861	14	15.626	1.01123	13	12.88	0.9944	13	23.6014	1.13587	14	36.5337	1.04113	13	14.3666	0.921509	13	11.399	314	34.1499	9.87646
28461239	NADH dehydrogenase [ubiquinone] iron-sulfur protein 6, mitochondrial precursor [Bos taurus]	37.6412	51.61	1	6	6	10	0.90623	10	19.5696	0.801114	10	26.0668	0.854797	10	48.3906	0.968045	10	37.5056	1.03054	10	33.2328	1.0565	10	62.3608	1.02956	10	17.3658	0.986359	10	11.5115	1.04215	10	32.4199	124	13.4048	9.0708
27806321	retinal dehydrogenase 1 [Bos taurus]	37.5387	21.56	1	10	10	15	1.39705	13	54.2432	1.11997	13	15.0052	1.23977	13	14.4076	1.20831	14	23.933	0.830906	14	27.7622	0.844735	14	33.8577	1.08641	14	35.9925	0.752889	14	19.593	0.753539	14	30.018	501	54.7986	6.65381
741968971	PREDICTED: inter-alpha-trypsin inhibitor heavy chain H4 isoform X2 [Bos taurus]	37.5379	17.46	3	10	10	11	1.77847	10	41.2601	1.11492	10	16.1569	1.48023	10	17.1559	0.905764	10	16.1281	0.833661	10	11.0202	0.983266	10	25.7891	0.962752	10	30.0823	0.82676	10	18.3317	0.99659	10	26.6858	899	99.5975	6.39209
28461281	NADH dehydrogenase [ubiquinone] 1 alpha subcomplex subunit 5 [Bos taurus]	37.4818	53.45	1	6	6	12	0.966152	11	103.409	1.01072	11	80.8383	0.963367	11	83.2857	1.07082	11	30.232	0.966953	11	24.9519	0.911365	11	27.8913	1.15899	11	36.1881	0.996883	11	31.3364	0.864002	11	22.6231	116	13.3072	8.104
332205887	laminin subunit gamma-1 precursor [Bos taurus]	37.2858	11.88	1	15	15	15	0.960535	15	82.3795	0.982347	15	54.8339	1.05341	15	32.5086	1.0793	15	28.2266	0.985662	15	35.9058	1.20386	15	35.948	0.948609	15	30.1926	0.855965	15	16.4919	1.00563	15	15.702	1608	177.506	5.17334
741922890	PREDICTED: collagen alpha-2(I) chain isoform X1 [Bos taurus]	37.1673	6.44	2	7	7	11	1.44053	10	108.446	1.45033	10	67.3777	1.9513	10	66.6904	0.753901	10	12.2095	0.798109	10	39.2412	1.02102	10	39.8896	0.951823	10	50.4381	0.971312	10	16.6452	1.23121	10	40.9404	1274	120.211	9.24658
27807365	cytochrome b-c1 complex subunit Rieske, mitochondrial precursor [Bos taurus]	37.0485	34.57	1	9	9	15	0.734983	13	70.1841	0.803727	13	23.4906	0.726287	13	37.3211	1.00319	13	31.0364	0.822397	13	17.7089	0.698002	13	42.9292	0.975165	13	53.3579	0.758549	13	18.6796	0.845734	13	49.3241	269	29.7093	9.40771
529004707	PREDICTED: dystrobrevin alpha isoform X19 [Bos taurus]	36.9855	17.02	6	9	9	13	0.904158	13	27.5684	0.993539	13	24.433	0.946054	13	24.3902	0.961553	13	19.2318	1.01646	13	20.9324	1.01118	13	29.7343	0.987586	13	30.931	1.04147	13	27.7184	1.04204	13	29.5377	570	65.011	8.41162
329744564	voltage-dependent calcium channel subunit alpha-2/delta-1 precursor [Bos taurus]	36.9342	11.92	1	11	11	14	0.893646	14	38.4329	0.908147	14	32.2386	1.02843	14	17.7546	1.07797	14	16.8735	1.15934	14	7.9299	1.30194	14	21.2395	0.907574	14	11.2979	1.0396	14	18.7294	1.15227	14	18.0325	1091	123.089	5.2749
139949156	alanine aminotransferase 1 [Bos taurus]	36.8841	24.4	2	10	10	13	0.731749	13	49.081	0.896172	13	25.3462	0.859666	13	12.9137	0.792581	13	22.6163	1.00026	13	12.6326	0.936218	13	25.5867	0.868567	13	29.9297	0.93281	13	30.0936	0.938178	13	15.9046	496	55.2404	7.38623
129270105	vesicle-associated membrane protein-associated protein B [Bos taurus]	36.6451	40.74	1	8	9	12	0.800841	10	18.1313	0.890152	10	22.518	0.843676	10	17.3123	0.854415	10	8.07647	0.96219	10	17.6519	0.831386	10	14.5768	0.785677	10	8.42663	0.902533	10	18.8638	0.765945	10	29.6566	243	27.141	7.29834
27806689	clathrin heavy chain 1 [Bos taurus]	36.5112	15.16	1	15	15	16	0.912997	16	51.8096	1.14681	16	25.4671	1.18799	16	28.5613	0.906666	16	29.2105	0.957195	16	25.6341	1.03324	16	18.5005	1.03662	16	41.2299	1.05691	16	17.6937	1.16142	16	19.0527	1675	191.467	5.69385
528974882	PREDICTED: LOW QUALITY PROTEIN: junctophilin-2 isoform X2 [Bos taurus]	36.4237	8.86	1	6	6	10	1.07648	9	80.5225	1.08083	9	41.1152	1.14907	9	46.5041	1.36188	9	126.535	1.29351	9	73.8439	1.3586	9	86.0397	1.00256	9	41.1386	1.09212	9	24.7012	1.11589	9	38.3121	745	78.8257	8.82178
195539527	keratin 15 [Bos taurus]	36.4014	23.4	1	4	11	14	2.68849	4	100.371	2.49524	4	100.377	3.1574	4	148.528	1.01033	4	23.9417	0.845984	4	72.4576	1.06479	4	85.4776	1.01588	4	14.3429	0.848918	4	28.9934	1.06765	4	38.8678	453	48.9693	4.88135
27807495	prolyl endopeptidase [Bos taurus]	36.3285	22.96	1	14	14	16	1.02995	16	39.0219	0.825209	16	15.8555	1.00637	16	25.5836	1.15571	16	34.2351	1.02591	16	30.3114	1.03998	16	41.4877	1.02256	16	46.6158	0.993917	16	23.3541	1.10092	16	28.9968	710	80.5897	5.89697
62460526	telethonin [Bos taurus]	36.2247	22.29	1	3	3	12	0.850842	12	27.1337	0.814263	12	20.4582	0.872603	12	8.08373	0.870623	12	19.2072	0.824029	12	25.6456	0.858848	12	36.4063	0.856239	12	20.1053	0.860998	12	5.21617	0.857167	12	18.3638	166	18.9185	5.61768
60101828	cytochrome c oxidase subunit II (mitochondrion) [Bos taurus]	36.0418	20.26	1	3	3	12	0.934121	12	53.1278	0.856101	12	15.4337	0.774349	12	19.0211	1.21357	12	15.0034	0.926141	12	30.407	0.960723	12	25.7835	1.09722	12	27.1767	0.993753	12	14.0608	0.911371	12	12.9651	227	26.0041	4.89404
83035111	small muscular protein [Bos taurus]	36.0285	54.65	1	5	5	10	1.05457	9	21.6414	1.06077	9	22.4386	0.836534	9	28.2217	0.954164	9	19.9495	1.1545	9	28.8836	0.884428	9	16.3621	1.13377	9	12.0595	1.24295	9	20.9315	0.95945	9	16.7042	86	9.29389	9.15869
705043959	NADH dehydrogenase [ubiquinone] iron-sulfur protein 8, mitochondrial [Bos taurus]	35.7117	37.26	2	8	8	13	1.11768	13	81.9333	0.969246	13	36.5787	0.785663	13	31.467	1.04613	13	24.5881	0.975396	13	24.0048	1.01306	13	34.2252	1.12645	13	33.2827	1.07778	13	28.7149	1.07438	13	21.1668	212	23.8808	6.87354
77735711	isovaleryl-CoA dehydrogenase, mitochondrial precursor [Bos taurus]	35.6985	25.35	2	8	8	12	0.704671	12	36.8157	0.903353	12	37.074	0.811837	12	35.0524	0.593803	12	54.4989	0.796115	12	20.2576	0.895216	12	39.5556	0.568927	12	57.7763	0.885416	12	7.22061	0.824785	12	36.8743	426	46.4676	7.41553
27806953	cytochrome c oxidase subunit 6A2, mitochondrial precursor [Bos taurus]	35.6518	42.27	1	3	3	10	0.652688	9	59.0677	0.895471	8	41.9467	0.862858	8	30.042	0.941319	9	32.2502	1.16104	8	44.0521	1.08872	8	12.7719	0.876815	9	25.8374	0.910763	8	21.2595	0.919737	8	15.9464	97	10.7936	10.9312
528940104	PREDICTED: fibronectin isoform X10 [Bos taurus]	35.5221	7.44	11	10	10	17	0.924465	15	48.7	1.01723	15	23.6613	1.16438	15	25.2031	0.919724	15	22.8718	0.917538	15	30.51	1.11661	15	36.6453	0.888287	15	29.2576	0.939149	15	22.001	1.03765	15	24.5311	2177	239.284	5.90967
741894626	PREDICTED: striatin-4 isoform X4 [Bos taurus]	35.5032	1.56	7	1	2	16	2.26128	1		1.68322	1		1.58421	1		1.41005	1		1.04596	1		0.979194	1		1.5971	1		1.18839	1		1.11167	1		513	56.5652	5.49072
114053135	proteasome subunit alpha type-6 [Bos taurus]	35.1008	38.62	1	8	8	11	1.30679	11	22.4459	1.07393	11	28.948	0.945101	10	12.0107	1.31937	11	28.7888	1.10211	11	23.7684	0.956696	10	20.0365	1.18721	11	29.3222	1.053	11	19.2811	1.00294	10	20.2992	246	27.3818	6.75635
94966781	elongation factor 1-gamma [Bos taurus]	35.0866	19.32	1	10	10	11	1.45706	11	68.4152	1.10342	11	14.9416	0.983462	11	10.8998	1.45545	11	38.3281	1.18051	11	12.295	1.13495	11	13.4241	1.51516	11	44.9102	1.37621	11	14.3017	1.09073	11	23.3873	440	50.3463	6.56592
329663167	cytosolic 5'-nucleotidase 1A [Bos taurus]	34.9729	36.16	1	9	9	11	0.901119	11	34.6551	0.880019	11	13.3944	0.812485	11	15.6027	1.08534	11	9.30966	0.995066	11	17.9593	0.992004	11	23.9075	0.930879	11	24.2185	0.926388	11	17.33	0.977068	11	21.6512	365	40.6467	6.40479
28461229	NADH dehydrogenase [ubiquinone] iron-sulfur protein 4, mitochondrial precursor [Bos taurus]	34.956	46.29	1	7	7	12	0.845379	12	62.0179	0.801954	12	44.538	0.747105	12	28.6026	0.968505	12	21.3859	0.79662	12	18.8112	0.821781	12	29.7193	0.886433	12	23.7414	0.795094	12	11.7619	0.794063	12	16.219	175	19.7993	10.1401
27807383	cytochrome b-c1 complex subunit 8 [Bos taurus]	34.937	73.17	1	6	6	13	0.591492	12	59.5005	0.603344	12	50.8082	0.634064	12	30.4293	0.926709	12	29.433	0.951487	12	19.2432	1.04239	12	26.5582	0.82768	12	27.219	0.922818	12	10.6008	0.935776	12	27.8093	82	9.71408	10.4771
41386729	high mobility group protein B1 [Bos taurus]	34.8831	27.44	1	5	5	10	0.982759	10	27.4682	1.04798	10	10.2943	1.12931	10	13.0496	0.870276	10	7.00563	0.94934	10	25.1078	0.986525	10	18.6215	0.989801	10	13.8341	1.10031	10	12.0042	1.13533	10	11.737	215	24.8922	5.74463
27807523	60S acidic ribosomal protein P2 [Bos taurus]	34.7981	77.39	1	6	6	10	1.08604	10	36.5788	1.16447	10	12.3748	1.24645	10	18.2784	1.03553	10	16.4995	1.04903	10	13.359	1.06123	10	20.9585	1.08558	10	24.5369	1.06958	10	26.734	1.17756	10	26.0104	115	11.6949	4.61475
116003819	sodium/potassium-transporting ATPase subunit alpha-1 [Bos taurus]	34.4263	14.3	1	2	10	12	1.36881	2	53.7191	1.11008	2	19.2702	1.25083	2	24.348	1.68025	2	68.7076	1.35793	2	31.6797	1.52197	2	37.01	1.19357	2	66.1859	0.967605	2	29.6378	1.08365	2	34.9192	1021	112.571	5.52881
77736293	60S ribosomal protein L14 [Bos taurus]	34.3568	31.78	1	7	7	10	0.931408	10	59.0045	1.02666	10	26.3349	1.00656	10	10.8252	1.04143	10	41.1607	1.35338	10	20.4064	1.05896	10	39.2227	1.11567	10	21.8982	1.207	10	16.8166	1.11579	10	74.365	214	23.4211	10.7847
62460568	elongation factor 1-beta [Bos taurus]	34.3382	35.11	1	7	9	11	1.33435	9	101.109	1.2399	8	29.3902	1.11316	8	11.7372	1.14094	9	29.0686	1.17291	9	14.5421	1.1598	9	53.4822	1.1389	9	41.1738	1.14273	9	27.8247	1.16306	9	59.716	225	24.7893	4.66553
28603800	ATP synthase subunit delta, mitochondrial precursor [Bos taurus]	34.2729	41.07	1	4	4	10	0.765388	10	28.8292	0.705281	10	18.0128	0.700314	10	21.0234	1.02553	10	18.4475	0.971317	10	30.9818	0.887109	10	37.6132	0.913513	10	19.1495	0.920611	10	18.1592	0.799301	10	27.7173	168	17.6013	5.24951
62751777	cofilin-1 [Bos taurus]	34.2411	41.57	1	8	9	10	1.67565	8	41.3941	1.65122	8	24.5584	1.52318	8	11.6332	1.14943	8	15.2126	1.02925	8	7.43252	1.03053	8	21.5133	1.27902	8	24.9825	1.27189	8	20.7075	1.20739	8	22.0472	166	18.5066	8.00146
82697365	40S ribosomal protein S19 [Bos taurus]	34.1977	46.9	1	9	9	11	1.10767	11	40.2519	1.16602	11	25.6486	1.11206	11	14.2345	1.00908	11	11.7786	1.01954	11	27.3458	0.949827	11	24.8811	1.13329	11	16.738	1.16218	11	17.8181	1.1216	11	14.2499	145	16.0505	10.3159
741906117	PREDICTED: dystrophin isoform X1 [Bos taurus]	34.1939	16.97	1	6	10	12	0.88294	7	23.5493	1.00237	7	44.5565	1.10036	7	15.6352	1.05226	7	32.1268	1.17486	7	19.4085	1.41867	7	22.7876	1.11823	7	54.9814	1.09846	7	16.8966	1.30424	7	20.4492	595	68.5548	5.64307
164414724	acylphosphatase-2 [Bos taurus]	33.8366	58.59	1	8	8	12	0.891679	12	36.5215	1.03911	12	21.6988	0.743495	12	17.9313	1.05049	12	31.3733	1.28038	12	31.995	0.843352	12	25.1996	1.1144	12	24.4315	1.0793	12	24.7405	0.855681	12	13.2009	99	11.1706	9.65674
82697371	mth938 domain-containing protein [Bos taurus]	33.8039	59.02	1	8	8	11	0.887796	11	51.5009	0.871325	11	9.09989	0.816319	11	10.7041	1.17604	11	28.64	1.23747	11	47.5347	1.06632	11	49.5572	1.01317	11	49.2501	0.931314	11	22.2879	1.00994	11	55.3553	122	13.3798	7.28369
27806891	keratocan precursor [Bos taurus]	33.7989	22.44	2	8	8	13	0.758078	13	33.6856	1.09279	12	23.4041	1.97927	12	43.6653	0.496363	13	57.0852	0.694066	13	37.7395	1.21638	13	32.1425	0.541929	13	41.1981	0.80288	13	27.3024	1.28118	13	16.6282	352	40.4079	7.21045
27806221	annexin A11 [Bos taurus]	33.7848	22.18	1	10	11	13	1.05081	12	33.1797	0.968177	12	21.3326	0.91894	12	20.5794	0.96575	12	17.5133	0.908584	12	18.84	1.00999	12	28.2874	1.17196	12	29.0556	1.05775	12	10.3127	1.0475	12	23.4337	505	54.1812	7.6792
115495921	reticulon-4 isoform 1 [Bos taurus]	33.7663	23.12	1	1	4	10	3.12314	3	51.1803	2.1012	3	63.2077	0.870834	3	3.7507	1.1985	3	13.6783	0.973064	3	43.9171	0.578281	3	123.455	1.99105	3	37.6958	1.33905	3	22.7836	0.683221	3	32.5472	199	22.3813	9.30518
300798217	importin subunit beta-1 [Bos taurus]	33.7173	12.44	1	9	9	12	1.0186	12	10.8819	1.02844	12	9.02467	1.04782	12	25.6943	1.01953	12	8.75696	0.984852	12	19.7828	1.04122	12	27.0214	1.03154	12	12.1738	0.971129	12	19.2064	1.10657	12	17.4839	876	97.165	4.77979
28461257	NADH dehydrogenase [ubiquinone] 1 alpha subcomplex subunit 2 [Bos taurus]	33.6955	42.42	1	6	6	12	0.884992	11	63.5097	0.771417	11	43.5471	0.963067	11	24.3621	1.05746	11	18.5533	1.05803	11	7.64494	1.07499	11	34.4083	0.919333	11	37.7867	0.906017	11	9.09677	0.993973	11	9.5068	99	11.0729	9.90576
157279837	hydroxysteroid dehydrogenase-like protein 2 [Bos taurus]	33.6909	31.1	1	10	10	12	0.996137	12	37.6698	0.952928	12	28.4226	0.675932	12	18.9324	0.968828	12	18.4413	0.96822	12	14.0525	0.717157	12	27.8116	1.08955	12	31.0396	1.02045	12	6.73885	0.751105	12	16.5252	418	45.1202	8.25049
284813533	26S proteasome non-ATPase regulatory subunit 2 [Bos taurus]	33.3724	12.78	1	9	9	13	1.19431	13	57.8601	1.09302	13	27.6023	1.11337	13	10.61	1.20963	13	23.4783	0.912202	13	10.9764	0.971824	13	29.5355	1.26259	13	30.2887	0.966413	13	16.5983	1.12165	13	12.97	908	100.194	5.19873
114053003	26S protease regulatory subunit 10B [Bos taurus]	33.3311	28.28	1	10	10	12	0.997768	12	32.6561	0.944083	12	30.1907	0.985186	12	14.3751	1.04585	12	17.1742	1.06275	12	24.0686	1.22697	12	28.5154	1.03917	12	14.4088	1	12	21.6264	1.12317	12	24.7857	389	44.046	7.1958
77736269	proteasome subunit alpha type-2 [Bos taurus]	33.3158	43.59	1	8	8	12	0.906725	12	46.7811	0.969919	12	13.126	0.911159	12	13.7989	0.99265	12	23.12	1.08778	12	16.3269	1.02202	12	11.5388	0.909803	12	25.3659	1.12789	12	12.4457	1.10107	12	9.43735	234	25.8823	7.43018
119331192	histone H2A.x [Bos taurus]	33.2974	38.46	1	2	5	11	1.21568	4	29.221	1.29828	4	60.5703	1.16668	4	19.0599	0.870734	4	8.97685	1.03434	4	56.3759	0.840931	4	8.33186	0.852238	4	6.8924	0.969431	4	37.9611	0.876373	4	20.9019	143	15.1194	10.7407
28603774	rho GDP-dissociation inhibitor 1 [Bos taurus]	33.2004	34.31	1	6	6	11	0.783996	11	33.4573	1.01645	11	56.5841	1.16366	10	37.0765	1.01352	11	13.254	1.06701	11	30.0316	1.44576	10	22.7405	0.897809	11	7.69802	1.01585	11	26.8852	1.30965	10	20.4514	204	23.4068	5.19873
62751650	poly(rC)-binding protein 1 [Bos taurus]	33.1961	50.28	1	8	11	18	1.02626	11	47.3536	0.970743	11	25.4342	1.13046	11	36.354	0.961434	11	20.0574	0.959399	11	14.5514	1.08785	11	11.8836	0.986961	11	21.4643	1.04174	11	35.0463	1.08213	11	17.5213	356	37.4739	7.09326
274325364	T-complex protein 1 subunit epsilon [Bos taurus]	33.1331	21.26	1	8	8	11	0.875035	10	20.528	0.979081	10	21.7707	0.883557	10	12.7115	1.01137	10	22.9422	1.00893	10	11.1504	0.887226	10	10.8825	0.950421	10	19.9808	1.06287	10	21.475	0.938754	10	17.5784	541	59.5769	5.90967
221136900	tubulin beta-1 chain [Bos taurus]	33.0527	14.44	1	2	7	14	0.851413	4	15.1548	0.915118	4	13.8418	0.876825	4	18.144	0.889495	4	3.9932	0.892286	4	6.73585	0.992137	4	19.304	0.765595	4	5.40164	0.7362	4	20.985	0.855928	4	11.2708	450	49.9555	5.10986
741941084	PREDICTED: prostaglandin reductase 2 isoform X3 [Bos taurus]	33.0393	30.9	2	7	7	12	1.15511	12	60.1275	1.00509	12	39.0597	0.836251	12	19.6132	1.04283	12	25.1566	0.959692	12	37.2844	0.861645	12	64.1606	0.852038	12	17.6746	0.908837	12	18.8506	0.845432	12	25.9244	288	31.3337	5.61768
27806391	supervillin [Bos taurus]	32.999	13.73	1	18	18	20	0.872006	20	26.7524	0.882864	20	21.538	0.860837	20	18.6234	0.955392	20	9.78853	0.952767	20	14.2937	0.931846	20	19.4369	0.994415	20	21.2486	0.979058	20	10.8676	0.879606	20	12.2677	1792	200.502	6.771
154152183	leiomodin-3 [Bos taurus]	32.8323	19.93	1	11	11	11	0.899523	11	51.9986	0.954119	11	29.6916	0.926245	11	36.3956	0.957325	11	28.4899	1.07873	11	24.2987	1.10291	11	29.7854	0.963795	11	35.2425	1.19396	11	21.0893	1.24312	11	39.2403	567	65.1279	5.64307
164518978	acyl-CoA-binding protein [Bos taurus]	32.7379	74.71	1	8	8	11	0.943539	11	105.031	0.9332	11	34.4099	0.844651	11	26.4177	0.967988	11	25.8772	1.05741	11	39.4676	0.944161	11	42.9345	0.962108	11	35.372	0.971694	11	24.8297	0.852453	11	45.7828	87	10.038	6.56592
114051425	T-complex protein 1 subunit eta [Bos taurus]	32.6828	20.63	1	9	9	12	1.29148	12	47.932	1.10781	12	39.9814	0.949873	12	15.3352	1.09593	12	18.225	1.07338	12	13.6039	0.947405	12	22.7683	1.32973	12	37.221	1.14813	12	24.5902	1.04331	12	12.5883	543	59.4049	7.1958
528944090	PREDICTED: nexilin isoform X5 [Bos taurus]	32.6173	20.46	6	11	11	13	0.780496	13	27.1576	0.884883	13	22.3902	0.824904	13	11.4533	0.963643	13	10.474	1.12513	13	19.2922	1.01453	13	31.1432	0.928434	13	22.0609	1.23859	13	11.0545	1.03624	13	28.8435	611	72.8927	5.04639
77736091	prohibitin [Bos taurus]	32.1495	36.03	1	8	8	12	1.08645	12	27.9307	0.990766	12	20.182	0.823792	12	14.8564	1.04857	12	10.6096	0.959345	12	21.9479	0.914509	12	31.2923	1.03313	12	15.5034	0.950512	12	13.5676	0.838948	12	21.7321	272	29.7859	5.75732
741933626	PREDICTED: core histone macro-H2A.1 isoform X4 [Bos taurus]	32.0023	22.03	5	5	5	9	1.00383	9	24.7383	0.871433	9	25.6828	1.08017	9	9.75722	0.817162	9	16.2463	0.807812	9	11.9069	0.958909	9	15.2512	0.947669	9	9.84761	0.954224	9	6.15184	1.00796	9	18.2612	345	36.569	9.979
27805811	fatty acid-binding protein, adipocyte [Bos taurus]	31.6455	46.21	1	4	5	10	1.16327	6	56.3723	2.39248	6	45.9598	2.89713	6	64.0943	0.565449	6	49.5279	0.806049	6	36.9992	0.999976	6	43.655	0.593484	6	23.0352	0.799276	6	6.54294	0.996203	6	30.8823	132	14.6684	5.65576
62751498	kelch-like protein 40 [Bos taurus]	31.627	10.69	1	6	6	10	1.42186	10	86.1211	1.0628	10	25.3052	0.971021	10	35.2156	1.32802	10	56.2239	1.14854	10	19.2215	1.08965	10	13.6129	1.40554	10	57.561	1.15521	10	15.2584	1.12372	10	26.2842	664	73.5771	5.17334
115498004	trans-1,2-dihydrobenzene-1,2-diol dehydrogenase [Bos taurus]	31.5466	21.49	1	7	7	10	0.884397	9	48.004	0.884393	9	30.9401	0.789754	9	36.3368	0.831683	9	32.1219	1.06765	9	15.7322	0.871299	9	26.0252	0.888841	9	29.7582	0.976869	9	12.909	0.994354	9	13.7642	335	36.5598	7.29834
61888874	transgelin-2 [Bos taurus]	31.4999	43.72	1	8	8	11	1.20362	11	46.236	1.16273	11	25.5647	1.3565	11	29.0156	1.00109	11	18.5967	1.03815	11	14.2909	1.30866	11	17.1353	0.990147	11	25.0615	1.01315	11	12.007	1.21146	11	20.4692	199	22.4122	8.23584
115497728	cytoplasmic aconitate hydratase [Bos taurus]	31.4024	14.06	3	9	9	11	0.982	11	27.5831	0.866711	11	19.96	0.953709	11	11.0784	1.05506	11	17.0753	0.996809	11	6.73925	1.0192	11	12.1313	1.0675	11	10.1243	0.986785	11	7.2766	1.00295	11	20.4676	889	98.1417	7.97217
62177164	translationally-controlled tumor protein [Bos taurus]	31.3968	61.05	1	7	7	11	1.09055	10	38.5952	1.07133	10	34.8451	1.06859	10	13.0401	1.23032	10	21.7788	1.28683	10	13.6343	1.42008	10	26.8535	1.4758	10	14.072	1.2951	10	22.3151	1.39914	10	12.3132	172	19.5686	4.93213
157785571	delta-1-pyrroline-5-carboxylate dehydrogenase, mitochondrial precursor [Bos taurus]	31.3093	19.72	1	9	9	11	0.673874	10	32.0127	0.919126	10	29.3586	0.992729	10	16.4015	0.817085	10	33.2815	0.942063	10	18.9991	0.948322	10	34.7162	0.744399	10	25.7305	0.976926	10	10.559	0.849365	10	29.6252	563	61.4564	8.104
41386685	thrombospondin-1 precursor [Bos taurus]	31.1906	10.6	2	10	10	14	1.47765	14	36.2106	1.02507	14	10.7698	1.42607	14	24.7369	0.680206	14	29.8284	0.488084	14	74.4606	0.703191	14	32.9783	0.597517	14	41.0299	0.506054	14	59.9826	0.696961	14	40.2453	1170	129.451	4.97021
115495993	ras-related protein Rab-1B [Bos taurus]	31.1673	43.28	1	6	8	11	1.37619	7	45.2455	1.0952	7	22.5379	0.977016	7	9.10512	0.99243	7	33.8149	0.828722	7	10.7289	0.761571	7	14.8866	1.18193	7	50.0335	0.921103	7	9.06773	0.824572	7	15.6423	201	22.1882	5.73193
528973190	PREDICTED: dihydrodiol dehydrogenase 3 isoform X1 [Bos taurus]	31.0963	35.56	2	5	9	11	0.747032	6	20.458	0.761701	6	47.1762	0.951034	6	32.4911	0.886976	6	21.3105	0.89985	6	39.5701	1.07565	6	63.9315	0.852146	6	17.077	0.853957	6	13.5787	1.02084	6	28.8403	284	32.2157	7.78174
741901298	PREDICTED: NADH dehydrogenase [ubiquinone] flavoprotein 2, mitochondrial isoform X2 [Bos taurus]	30.7753	48.76	2	10	10	16	0.899928	15	38.5518	0.869954	15	25.7758	0.784579	15	41.2648	0.974651	15	28.3061	0.969776	15	13.845	0.94308	15	47.2253	1.0116	15	53.1143	0.967144	15	19.5142	0.98594	15	34.9997	242	26.7486	6.40479
149642941	non-histone chromosomal protein HMG-17 [Bos taurus]	30.7538	53.33	1	7	7	10	0.734554	10	70.1347	0.748495	10	40.993	0.921584	10	20.9995	0.758211	10	11.2732	0.914348	10	35.277	1.15739	10	84.843	0.856932	10	23.5028	0.919668	10	16.6772	1.10025	10	55.359	90	9.37399	9.87646
62751409	26S protease regulatory subunit 7 [Bos taurus]	30.7386	27.25	1	9	9	10	0.893712	10	42.6029	0.980255	10	22.2633	0.961401	10	18.1422	0.955649	10	28.0882	1.00654	10	14.9943	1.01195	10	33.9335	1.07601	10	20.0699	1.0402	10	14.1916	1.04342	10	19.5535	433	48.6031	5.94775
114052881	glycogenin-1 [Bos taurus]	30.6051	32.43	1	8	8	13	0.641725	11	53.0418	0.799649	11	15.0317	0.73057	11	46.0008	0.696142	11	34.5434	0.928939	11	32.3812	0.814742	11	50.6018	0.740237	11	45.6222	0.906998	11	18.0083	0.857712	11	29.3082	333	37.5067	5.38916
528997645	PREDICTED: dual specificity mitogen-activated protein kinase kinase 6 isoform X4 [Bos taurus]	30.5088	31.83	5	8	8	11	0.982575	11	61.8315	1.01723	11	8.50886	1.0226	11	22.0382	1.01604	11	34.8328	1.01028	11	34.4271	0.924544	11	41.4705	0.834046	11	17.5398	0.926796	11	14.3936	1.0098	11	17.2039	333	37.5211	6.55127
115496111	alpha-1-syntrophin [Bos taurus]	30.2876	20	1	8	9	11	1.13984	10	63.853	1.24231	10	37.1374	0.956614	10	29.7557	1.03363	10	37.0846	1.12785	10	33.5753	0.998402	10	31.6843	0.840714	10	19.4464	0.956318	10	16.7247	0.875306	10	22.0262	505	53.8398	6.80029
62752829	tRNA-splicing ligase RtcB homolog [Bos taurus]	30.2604	27.33	1	9	9	10	1.05916	10	47.3979	1.0691	10	14.3138	0.962754	10	10.2104	0.949703	10	12.4744	1.06232	10	13.2161	0.919003	10	12.0937	1.01066	10	34.3714	1.00468	10	4.3782	0.910565	10	15.3351	505	55.1638	7.2251
77404209	eukaryotic initiation factor 4A-II [Bos taurus]	30.1241	23.34	3	7	7	9	1.12991	9	34.4528	1.03784	9	25.652	1.11837	9	33.8745	1.1768	9	14.5946	1.08291	9	30.4076	1.09661	9	42.9955	1.21769	9	31.4736	1.10338	9	24.4512	1.16723	9	26.8752	407	46.3728	5.47803
155371881	alanine--tRNA ligase, cytoplasmic [Bos taurus]	30.1103	13.64	1	12	12	13	1.00001	13	34.4677	0.976028	13	22.6006	1.01323	13	18.549	0.970882	13	20.3781	1.07406	13	26.26	1.08824	13	31.1118	1.0535	13	15.5549	1.01815	13	36.7616	1.07074	13	9.79004	968	106.588	5.49072
77735877	ES1 protein homolog, mitochondrial [Bos taurus]	29.926	49.27	2	9	9	11	0.659285	11	34.3704	0.772692	11	22.0958	0.741219	11	36.1307	0.783236	11	7.78223	0.876421	11	29.4418	0.811604	11	50.0431	0.695756	11	13.2728	0.794898	11	13.4527	0.791409	11	27.7545	274	28.681	8.48486
528950038	PREDICTED: cytoskeleton-associated protein 4 [Bos taurus]	29.8767	16.47	1	8	8	11	1.5535	11	22.587	1.45759	11	27.687	1.49065	11	21.8469	0.932938	11	15.2241	0.998865	11	19.6672	1.13108	11	28.915	1.03562	11	44.6445	0.959039	11	17.7935	1.08601	11	20.8956	589	64.4913	6.03662
84000019	NADH dehydrogenase [ubiquinone] iron-sulfur protein 7, mitochondrial precursor [Bos taurus]	29.7532	24.54	2	5	5	10	0.958763	10	60.364	0.760081	10	18.4855	0.764356	10	24.7102	1.10479	10	20.5021	0.906083	10	16.2198	0.822705	10	37.7715	1.0798	10	36.7719	0.960354	10	22.4063	0.836867	10	31.6754	216	23.7553	9.86182
741921426	PREDICTED: carnitine O-palmitoyltransferase 2, mitochondrial isoform X2 [Bos taurus]	29.6902	23.62	3	11	11	13	0.661574	13	40.9062	0.849314	12	17.6778	0.616257	12	17.3748	0.777837	13	33.9422	1.02582	13	18.3009	0.760742	13	21.3992	0.880492	13	31.3145	1.05056	13	11.1185	0.761542	13	18.1833	618	70.0894	7.72314
528976601	PREDICTED: beta-1-syntrophin isoform X2 [Bos taurus]	29.6803	22.88	1	10	12	13	1.13041	11	12.3478	1.05687	11	18.8475	1.09508	11	7.18489	1.16503	11	25.2992	1.34708	11	32.8516	1.24193	11	45.2074	1.1652	11	26.6892	1.19164	11	13.4138	1.4565	11	30.0484	520	56.1162	8.1626
27806789	transthyretin precursor [Bos taurus]	29.6698	30.61	1	4	4	10	1.29596	10	73.5759	0.85836	10	17.1675	1.45012	10	38.4943	0.934781	10	32.1243	0.637392	10	16.0735	0.896544	10	42.4275	0.834453	10	42.933	0.653203	10	16.2158	0.882987	10	33.2639	147	15.717	6.30322
115495641	alcohol dehydrogenase [NADP(+)] [Bos taurus]	29.5856	30.77	1	7	8	10	0.798461	8	45.9754	0.873964	8	54.5123	1.17089	8	22.7265	0.902511	8	7.28478	0.956985	8	26.5969	1.10704	8	36.306	0.900829	8	13.3363	0.928876	8	23.9223	1.08734	8	31.9238	325	36.594	7.26904
261245054	prostaglandin F synthase 2 [Bos taurus]	29.5365	32.2	1	4	8	12	0.649543	7	37.5204	0.901918	7	15.8239	0.899697	7	27.6426	0.614273	7	33.7281	0.696968	7	65.1555	0.772695	7	113.688	0.762866	7	31.3551	0.787422	7	36.163	0.90673	7	31.7111	323	36.697	7.48877
147900309	calcium/calmodulin-dependent protein kinase type II subunit gamma [Bos taurus]	29.4692	16.97	1	3	7	12	0.983283	6	27.7369	0.833232	6	4.44623	0.794008	6	19.9455	1.12435	6	19.4819	0.977077	6	8.72979	0.93257	6	14.4751	1.08534	6	21.0433	0.991708	6	11.8074	0.899094	6	3.62487	495	55.9255	7.18115
156120501	hsc70-interacting protein [Bos taurus]	29.4676	23.04	1	8	8	13	1.12635	13	38.7382	1.04637	13	20.0786	1.12355	13	14.9328	1.03057	13	18.4269	1.04562	13	17.563	0.962837	13	10.743	1.03325	13	25.3217	1.01945	13	19.357	1.02267	13	17.7278	369	41.4185	5.31299
78369204	protein NDRG2 [Bos taurus]	29.4536	35.01	1	8	8	16	1.05051	12	31.3933	1.11314	12	14.4638	0.943136	12	13.6106	1.05076	12	20.1289	1.20222	12	20.2417	1.06597	12	24.9491	0.990644	12	32.3411	1.18998	12	18.2224	1.01462	12	25.3663	357	39.1834	5.78271
528968945	PREDICTED: prenylcysteine oxidase 1 isoform X1 [Bos taurus]	29.445	40.25	2	10	10	13	1.16037	13	55.1198	1.06915	13	44.088	1.03336	13	14.4456	0.99384	13	19.126	0.937125	13	6.98087	0.977527	13	22.3059	1.15013	13	44.0206	1.09222	13	21.4334	0.9838	13	11.0128	472	52.8288	6.37939
77735983	NADH-cytochrome b5 reductase 1 [Bos taurus]	29.4202	29.18	1	7	7	10	1.07973	10	37.8413	0.974165	10	26.9139	0.849511	10	24.2328	1.02315	10	10.7697	0.865041	10	20.8072	0.764131	10	18.1294	1.20625	10	17.553	1.01863	10	10.4203	0.928988	10	15.2835	305	33.8391	9.24658
528998476	PREDICTED: carboxymethylenebutenolidase homolog isoform X1 [Bos taurus]	29.3538	44.9	1	9	9	15	1.15014	14	31.9134	0.954151	14	17.6811	0.837736	14	19.149	1.053	14	19.6234	0.976364	14	38.5116	0.975128	14	42.7247	1.12009	14	20.8821	0.949308	14	36.1132	0.93557	14	27.181	245	27.9862	7.07861
114052486	cell division control protein 42 homolog precursor [Bos taurus]	29.2703	31.41	1	4	4	11	0.588455	10	48.5329	0.754733	10	29.3317	0.990258	10	12.2518	0.925898	10	20.8167	1.01339	10	37.1314	1.29753	10	48.6382	0.928375	10	46.9764	1.0645	10	11.4255	1.13302	10	13.2206	191	21.245	6.55127
155372035	nidogen-1 precursor [Bos taurus]	29.1443	7.57	1	8	8	10	1.02839	10	62.1818	0.996077	10	16.7805	1.0872	10	26.219	0.925549	10	16.8154	0.999734	10	25.1405	1.01175	10	20.5169	0.918244	10	14.2051	1.03655	10	23.8963	1.06743	10	22.5406	1241	135.915	5.5542
134085807	F-actin-capping protein subunit alpha-1 [Bos taurus]	29.1137	29.37	1	4	5	16	0.833228	6	9.77793	1.0808	6	10.4314	1.03354	6	30.4154	1.031	6	10.5959	1.20598	6	11.3575	1.28026	6	25.6303	0.840007	6	6.18044	1.09092	6	17.5332	1.16287	6	4.68965	286	32.9113	5.8208
444741701	lamin-B2 [Bos taurus]	29.0567	14.81	1	8	10	10	0.892866	8	12.3131	1.02683	8	7.73429	0.972778	8	7.63097	0.882402	8	22.0678	1.06637	8	11.2839	1.07909	8	29.6644	0.861873	8	2.37646	1.01923	8	5.49763	0.938321	8	14.7496	628	70.5067	5.65576
343183383	SH3 domain-binding glutamic acid-rich protein [Bos taurus]	28.9302	59.62	1	10	10	15	1.01492	13	35.3554	1.06476	13	26.3352	0.904719	13	14.7387	1.02897	14	32.5037	0.930885	14	38.556	0.724985	14	47.1535	1.00916	14	42.1356	0.970475	14	21.7807	0.825434	14	35.7082	208	22.7384	4.00537
33695131	barrier-to-autointegration factor [Bos taurus]	28.7417	59.55	1	5	5	9	1.07996	9	17.8693	1.17496	9	18.3366	1.14199	9	19.7509	1.28784	9	45.9027	1.31818	9	19.1185	1.21165	9	21.1379	1.35282	9	33.9366	1.41285	9	11.0305	1.24491	9	53.1395	89	10.052	6.0874
75812916	keratin, type II cytoskeletal 8 [Bos taurus]	28.7087	9.83	1	2	7	10	1.73965	2	5.68272	1.09984	2	7.8481	2.389	2	26.5143	0.739523	2	2.87086	0.46592	2	10.6741	1.00665	2	23.5755	0.935725	2	8.13745	0.591362	2	5.39409	1.27669	2	29.1005	478	53.5522	5.8208
528957259	PREDICTED: calcium/calmodulin-dependent protein kinase type II subunit alpha isoform X1 [Bos taurus]	28.697	21.27	2	6	9	14	0.706469	10	52.4989	0.869127	10	55.2187	0.81481	10	33.259	0.93796	10	6.81287	1.02383	10	26.364	1.04749	10	28.6941	0.881577	10	19.8428	0.988721	10	18.3054	0.946025	10	18.0533	489	55.3122	7.44482
114053273	junctional sarcoplasmic reticulum protein 1 [Bos taurus]	28.5739	26.41	1	5	5	8	0.877077	8	14.2689	1.1729	8	33.9556	0.944607	8	7.02638	1.01306	8	17.2712	1.23884	8	14.7159	1.21276	8	31.7536	0.926108	8	9.74779	1.18071	8	17.3238	1.08692	8	13.057	337	36.932	9.14404
28603814	cytochrome c oxidase subunit 6B1 [Bos taurus]	28.5209	54.65	1	7	7	10	0.916163	10	44.2098	1.00229	10	45.8488	0.976207	10	30.9364	1.06127	10	23.1612	0.988709	10	19.0132	0.87464	10	31.3301	0.858305	10	24.3967	0.843552	10	14.0822	0.789198	10	29.1154	86	10.1498	8.48486
164259354	reticulon-4 isoform 2 [Bos taurus]	28.5188	23.48	3	2	5	9	2.91236	1		2.06214	1		1.52435	1		1.1965	1		0.844265	1		0.620766	1		1.66386	1		1.17768	1		0.86525	1		379	40.9321	4.67822
62751982	proteasome subunit alpha type-5 [Bos taurus]	28.3887	25.73	1	6	6	9	1.10568	9	25.5345	0.950099	9	15.3172	0.924092	9	9.22191	1.1383	9	18.4786	1.02874	9	2.91365	0.998843	9	10.7434	1.19719	9	15.0386	1.16175	9	14.7092	1.08205	9	19.7421	241	26.3942	4.79248
28461275	NADH dehydrogenase [ubiquinone] 1 alpha subcomplex subunit 8 [Bos taurus]	28.3776	52.33	1	8	8	10	0.94484	9	28.8126	0.830589	9	20.4251	0.685994	9	13.3931	0.88784	9	3.89177	0.72761	9	20.8898	0.630725	9	55.774	0.918132	9	21.8684	0.755373	9	22.9208	0.582396	9	37.5089	172	20.0781	7.89893
77736031	T-complex protein 1 subunit zeta [Bos taurus]	28.2858	19.96	1	7	7	12	1.03206	12	12.8582	0.996528	12	12.509	0.847197	12	10.7865	1.27369	12	14.324	1.21803	12	18.1308	1.0459	12	13.4114	1.26173	12	18.5936	1.17825	12	12.833	1.02969	12	13.1796	531	57.9196	6.75635
741959652	PREDICTED: delta(3,5)-Delta(2,4)-dienoyl-CoA isomerase, mitochondrial isoform X4 [Bos taurus]	28.0548	29.1	6	8	8	11	1.00577	11	45.6721	0.924059	11	32.9785	0.828203	11	38.9633	1.06448	11	15.5252	1.00603	11	18.1597	0.99928	11	30.0107	1.0019	11	39.5898	0.996004	11	9.04181	0.954153	11	30.4079	268	29.6042	8.93896
329744598	protein disulfide-isomerase A6 precursor [Bos taurus]	27.9346	23.18	1	8	8	12	1.25759	12	49.4782	1.48271	11	8.84469	1.53919	11	18.3011	1.09571	12	24.2918	1.28629	12	24.3024	1.40155	12	54.9821	1.0019	12	61.1561	1.12579	12	30.4581	1.22772	12	16.0963	440	48.1112	5.09717
114051331	obg-like ATPase 1 [Bos taurus]	27.9036	17.93	1	6	6	11	1.04988	11	44.1793	1.00627	11	30.8559	0.828404	11	10.5347	0.920656	11	29.2823	0.866676	11	29.7812	0.811044	11	17.4547	0.975072	11	49.2632	0.892319	11	26.7994	0.840573	11	13.6385	396	44.7153	7.81104
115496280	annexin A7 [Bos taurus]	27.8939	17.71	2	7	7	9	1.55696	9	49.7132	1.33509	9	16.9399	0.98349	9	23.2441	1.10211	9	35.3787	1.10434	9	32.4077	0.826407	9	31.862	1.1406	9	36.4025	1.11167	9	59.429	0.869309	9	26.8114	463	49.9083	6.80029
77404254	40S ribosomal protein S3a [Bos taurus]	27.8648	12.88	1	4	4	9	0.929991	9	68.6875	0.926988	9	52.7579	1.02546	9	12.6158	1.26746	9	18.7333	1.08098	9	33.7005	1.33596	9	48.1999	1.16439	9	34.1398	1.09443	9	15.0021	1.15018	9	32.3886	264	29.9257	9.72998
77735869	60S ribosomal protein L17 [Bos taurus]	27.7987	33.15	1	6	7	9	1.13969	7	87.8269	1.26703	7	10.6467	0.987165	7	14.711	1.23273	7	16.5738	1.00492	7	34.9135	1.05163	7	35.7099	1.42522	7	29.5297	1.16544	7	11.9279	0.964731	7	36.1525	184	21.3834	10.1841
114050905	plasminogen activator inhibitor 1 RNA-binding protein [Bos taurus]	27.6268	26.14	1	4	4	14	0.912736	10	34.9297	0.946612	10	23.7909	0.911551	10	9.73681	1.07997	10	20.5188	0.996636	10	26.5879	1.09602	10	38.8337	0.995878	10	32.9123	0.932363	10	12.9476	1.01267	10	21.9299	176	18.4331	8.1333
336088654	calmodulin [Bos taurus]	27.6102	51.68	2	4	5	10	2.79753	8	56.161	1.7844	8	17.0623	1.50602	8	12.3029	1.09063	8	33.9385	0.778067	8	18.8782	0.644078	8	27.2053	1.15115	8	31.182	0.750712	8	24.6385	0.657188	8	19.629	149	16.8268	4.22119
56119114	purine nucleoside phosphorylase [Bos taurus]	27.4338	42.21	1	9	9	10	1.7942	10	57.3512	1.48284	10	56.8545	1.38345	10	16.5758	1.03868	10	27.0382	0.92523	10	21.5521	0.880029	10	22.4659	1.3052	10	35.6525	1.24228	10	22.1644	1.0025	10	19.5059	289	32.0459	6.16357
62460402	26S protease regulatory subunit 4 [Bos taurus]	27.3804	21.82	1	7	8	10	0.961998	8	21.5796	0.859733	8	19.2385	0.943788	8	4.09726	0.928521	8	29.6626	0.850631	8	4.93154	0.923144	8	20.5232	1.21308	8	10.7159	0.951124	8	8.42846	1.0091	8	15.3519	440	49.1817	6.21436
27806723	calreticulin precursor [Bos taurus]	27.3336	36.69	1	11	11	12	1.42911	12	46.0605	1.23435	12	29.7275	1.26151	12	20.8624	1.30273	12	20.5389	1.03543	12	19.2119	0.894158	12	27.6739	1.35055	12	28.9559	1.20869	12	24.309	1.0131	12	24.1049	417	48.0088	4.4624
77736333	COP9 signalosome complex subunit 4 [Bos taurus]	27.258	27.59	1	7	7	9	0.91664	9	13.2007	0.854773	9	11.5293	1.01763	9	25.7917	1.09338	9	17.3865	1.01605	9	13.1316	1.09864	9	30.3235	1.02072	9	25.3899	0.91311	9	10.127	0.933884	9	12.6482	406	46.2557	5.8335
77736147	D-beta-hydroxybutyrate dehydrogenase, mitochondrial precursor [Bos taurus]	27.2415	25	1	7	7	9	0.741291	9	49.4165	0.813049	9	14.2665	0.796854	9	24.5746	0.694672	9	10.015	0.700464	9	34.7299	0.618826	9	31.5672	0.638432	9	18.7832	0.659423	9	25.0414	0.624526	9	25.1747	344	38.3664	8.68994
297488408	PREDICTED: programmed cell death 6-interacting protein isoform X2 [Bos taurus]	26.8548	17.03	2	10	10	10	0.932523	10	24.0712	0.999034	10	17.1514	0.923404	10	13.0652	0.968232	10	7.53142	0.970127	10	18.771	0.834128	10	23.1385	0.966309	10	27.3582	0.98821	10	4.72017	0.994292	10	17.2717	875	96.8167	6.52197
136255738	long-chain fatty acid transport protein 1 precursor [Bos taurus]	26.7819	14.09	1	7	7	10	0.939074	10	44.1032	1.01964	10	54.0523	0.815212	10	30.1104	1.02899	10	18.8138	1.08637	10	13.4826	0.96709	10	37.6694	0.965722	10	30.7577	0.988778	10	27.1642	0.989666	10	21.6402	646	70.9786	8.52881
28461271	ras-related protein Rap-1b precursor [Bos taurus]	26.7659	38.04	1	7	7	8	1.25503	6	35.7104	1.12438	6	35.3062	1.23573	6	19.6769	1.02175	6	17.05	0.987132	6	7.70729	0.965804	6	22.0488	1.08919	6	22.6878	1.03497	6	14.6214	1.08658	6	17.6088	184	20.8116	5.78271
129277537	UV excision repair protein RAD23 homolog A [Bos taurus]	26.6541	18.23	2	3	5	8	0.8814	5	63.7391	1.04668	5	9.64686	0.729823	5	49.2412	1.36245	5	32.8812	1.18679	5	16.6168	0.944951	5	15.0858	1.02667	5	26.5657	1.08834	5	16.897	0.967847	5	8.61463	362	39.5646	4.57666
346421349	cytochrome c oxidase subunit 6C [Bos taurus]	26.5632	39.19	1	5	5	8	0.716625	6	46.1046	0.811482	6	49.9922	0.799256	6	32.7439	0.849624	7	50.5051	0.928809	7	42.3766	1.0936	7	71.8496	0.767863	7	11.7419	0.866495	7	20.5032	0.889542	7	23.1341	74	8.60447	10.2866
27807517	serpin B6 [Bos taurus]	26.441	33.07	2	8	9	12	0.811544	10	40.3853	0.929323	10	21.2269	0.736177	10	18.9927	0.849811	10	17.1879	1.04989	10	39.8606	0.805837	10	29.4324	0.903776	10	25.7501	0.992458	10	15.6679	0.82534	10	18.5696	378	42.5332	5.60498
134085840	keratin, type II cuticular Hb3 [Bos taurus]	26.3928	16.84	1	7	8	9	4.96753	7	42.1551	5.03665	7	27.8128	5.63049	7	46.8955	0.898327	7	23.2084	0.82534	7	22.5413	0.802533	7	27.578	1.10137	7	5.98549	1.05508	7	8.95382	1.04326	7	30.4533	493	53.9545	5.47803
226693344	enoyl-CoA delta isomerase 2, mitochondrial [Bos taurus]	26.2569	21.88	1	8	8	10	0.663425	10	32.6445	0.628197	10	22.5316	0.692656	10	13.27	0.778886	10	13.0259	0.837306	10	7.70922	0.961183	10	11.8164	0.711439	10	17.489	0.748687	10	20.9909	0.841349	10	18.4871	393	42.745	8.67529
62460482	delta-aminolevulinic acid dehydratase [Bos taurus]	26.1879	33.13	1	6	6	8	0.689579	8	68.0588	0.915472	8	39.1307	0.798791	8	130.537	0.671806	8	73.0929	0.927763	8	49.6563	0.96428	8	197.641	0.782332	8	49.6804	0.877694	8	17.729	0.804299	8	215.709	329	36.0583	6.97607
148356246	heat shock protein beta-2 [Bos taurus]	26.1475	48.35	1	5	5	8	0.847328	8	40.7276	1.04718	8	42.8025	0.990506	8	35.9806	0.920949	8	24.6869	1.03943	8	12.8481	1.05205	8	8.54201	0.947875	8	22.8831	1.09181	8	10.9008	1.07095	8	16.9098	182	20.1181	5.17334
741955587	PREDICTED: voltage-dependent L-type calcium channel subunit alpha-1S isoform X3 [Bos taurus]	25.9737	5.57	1	10	10	11	1.2786	11	27.4839	1.05386	11	36.2144	1.12892	11	29.3156	1.20225	11	6.87061	0.933217	11	28.3174	0.831163	11	50.8645	1.16909	11	24.6461	0.982428	11	11.9803	0.977235	11	26.8426	1848	207.94	6.34131
77736341	antithrombin-III precursor [Bos taurus]	25.9515	26.88	1	10	10	12	0.951019	12	24.2295	0.925094	12	7.78042	1.08444	12	9.00006	0.827253	12	13.8849	0.858362	12	12.8611	0.958193	12	27.3051	0.921299	12	28.0545	0.859442	12	17.4888	1.0467	12	19.2391	465	52.3149	7.04932
77404223	CDGSH iron-sulfur domain-containing protein 1 [Bos taurus]	25.8293	38.68	3	4	4	8	1.64123	8	102.606	1.34803	7	28.7429	0.832583	7	32.0601	1.44763	8	71.8972	1.14363	7	22.7782	0.884069	7	25.066	1.60867	8	45.6288	1.25778	8	19.3052	0.886603	8	22.469	106	11.975	9.08545
741951131	PREDICTED: cullin-5 isoform X5 [Bos taurus]	25.6841	15.56	4	9	9	10	0.978862	10	37.3357	1.05444	10	9.20407	0.932479	10	15.5487	1.04262	10	16.8069	1.10646	10	17.8677	0.968054	10	23.8489	1.0398	10	28.925	1.14643	10	7.9453	1.00029	10	16.4745	662	77.0302	8.06006
741969057	PREDICTED: laminin subunit beta-2 isoform X1 [Bos taurus]	25.6827	7.3	2	8	8	9	1.05315	9	53.7216	0.92777	9	29.0678	1.10763	9	27.6574	0.79183	9	16.1446	0.882501	9	21.635	0.874293	9	8.46718	0.892882	9	18.5855	0.898196	9	25.458	0.906019	9	19.5959	1727	187.936	6.65381
741977674	PREDICTED: ankyrin-1 isoform X7 [Bos taurus]	25.5277	62.22	1	2	6	9	1.45948	2	30.7847	1.54958	2	42.1152	1.48277	2	9.41593	1.20439	2	2.82333	1.27431	2	76.2177	1.21288	2	18.0163	1.2279	2	1.36505	1.30322	2	78.279	1.23944	2	19.5124	180	20.1455	5.46533
149642591	protein S100-A1 [Bos taurus]	25.4263	29.79	2	5	5	12	2.24259	12	106.167	1.03696	12	61.9897	1.51688	12	30.9993	1.15346	12	29.588	0.70631	12	37.0551	1.03402	12	24.8334	1.5569	12	50.4201	0.782096	12	10.7467	1.21792	12	33.3665	94	10.5111	4.50049
148230364	heterogeneous nuclear ribonucleoprotein D0 [Bos taurus]	25.4137	22.22	2	6	6	8	0.962039	8	24.8181	1.03043	8	9.16829	1.15471	8	19.6111	1.03049	8	16.0071	1.26969	8	12.1595	1.26256	8	24.3641	1.09158	8	12.6677	1.22848	8	11.9066	1.4346	8	28.3478	306	32.8281	8.1626
114051001	phosphorylase b kinase gamma catalytic chain, skeletal muscle/heart isoform [Bos taurus]	25.3776	32.04	1	9	9	12	1.79462	12	70.8575	1.39876	12	25.9757	1.29906	12	35.1141	1.23009	12	74.7487	1.12238	12	28.0608	1.18295	12	78.9378	1.31784	12	75.9965	1.06701	12	15.5072	1.12803	12	34.6793	387	44.8079	7.21045
164420725	dipeptidyl peptidase 3 [Bos taurus]	25.3228	12.88	3	6	6	8	0.818489	8	22.2923	0.830789	8	19.8908	0.887562	8	41.8799	0.916727	8	10.0946	0.893621	8	25.4372	1.09523	8	47.7869	0.906183	8	36.3222	0.871924	8	17.3691	0.96008	8	37.1545	730	81.9995	5.18604
27806637	fibrillin-1 precursor [Bos taurus]	25.2075	4.74	1	10	10	12	1.28095	12	27.3945	1.25098	12	18.2619	1.41033	12	21.155	0.810287	12	23.9684	0.724034	12	22.9848	0.870057	12	26.1885	0.891904	12	43.7359	0.822536	12	11.5026	0.983136	12	14.8808	2871	312.036	4.94482
77736015	[Protein ADP-ribosylarginine] hydrolase-like protein 1 [Bos taurus]	25.0872	19.21	1	5	5	7	0.684107	7	52.9669	0.975778	7	52.08	1.18122	7	116.144	0.991492	7	18.6651	1.3052	7	26.5342	1.41338	7	75.8912	0.937049	7	45.1375	1.23735	7	38.3526	1.33889	7	107.684	354	39.9115	5.89697
115495737	ubiquitin-conjugating enzyme E2 N [Bos taurus]	25.0797	34.87	2	5	5	9	1.09299	9	40.0803	0.939826	9	17.9429	1.05481	9	25.8783	1.10915	9	20.5992	1.26613	9	37.2266	1.16198	9	30.4846	1.16211	9	25.8808	1.0255	9	16.3928	1.09453	9	13.0504	152	17.127	6.56592
114050707	dnaJ homolog subfamily B member 4 [Bos taurus]	25.0553	18.69	1	5	5	9	0.913618	9	42.1452	0.852883	9	10.6906	0.812328	9	11.4623	1.13723	9	22.4112	1.10975	9	8.23301	0.898412	9	24.3936	1.26027	9	15.2516	1.14821	9	16.0264	0.954695	9	18.0143	337	37.8271	8.51416
28603752	ATP synthase subunit e, mitochondrial [Bos taurus]	25.0314	63.38	1	4	4	9	0.711536	9	51.8184	0.685984	9	30.6677	0.755366	9	17.4687	0.89033	9	16.8528	0.933189	9	30.8916	0.813556	9	39.3027	0.783665	9	31.0804	0.772951	9	26.6963	0.735342	9	30.9697	71	8.31549	9.5249
27806277	calpain small subunit 1 [Bos taurus]	24.8961	33.08	1	5	5	10	0.744068	10	19.9219	0.907273	10	23.3484	0.925809	10	22.5818	0.909354	10	21.0579	0.95569	10	28.5926	1.27576	10	39.1999	0.772945	10	27.8544	0.888619	10	13.6898	1.00265	10	24.3139	263	27.9137	5.19873
78369264	28S ribosomal protein S36, mitochondrial [Bos taurus]	24.8549	42.72	1	4	4	8	0.664128	8	11.3866	0.680423	8	9.81359	0.785966	8	32.4934	0.970614	8	23.2891	1.03974	8	12.1775	1.03331	8	32.0741	0.917823	8	16.1642	0.879385	8	7.33406	0.935529	8	26.6395	103	11.536	10.0815
166795319	heat shock 70 kDa protein 4 [Bos taurus]	24.7817	13.69	1	11	11	12	0.982436	12	63.1053	0.870023	11	21.8472	0.850862	11	10.3494	1.02531	12	17.0732	1.04471	12	22.8011	1.01568	12	36.4408	1.11525	12	18.8007	1.02221	12	15.5191	0.974245	12	24.7426	840	94.4494	5.21143
155372291	ras-related protein Rab-10 [Bos taurus]	24.7807	34.5	1	3	5	8	1.02047	4	61.623	1.31576	4	42.6588	0.96003	4	30.3992	1.28774	4	31.9559	1.65461	4	66.0489	1.23701	4	26.1976	1.04129	4	49.0642	1.13244	4	5.41624	1.03992	4	43.9057	200	22.5266	8.38232
528941647	PREDICTED: 4-trimethylaminobutyraldehyde dehydrogenase isoform X1 [Bos taurus]	24.6925	12.88	2	6	6	8	0.886445	8	36.3539	0.837317	8	32.1088	1.05007	8	12.4946	0.973833	8	4.47826	0.924411	8	10.1599	1.01691	8	20.0824	0.813487	8	13.5348	0.789156	8	20.9415	0.983646	8	13.3982	466	51.1768	6.84424
741975726	PREDICTED: NADH dehydrogenase [ubiquinone] 1 beta subcomplex subunit 8, mitochondrial isoform X1 [Bos taurus]	24.6565	45.78	2	6	6	9	0.848415	9	34.6818	0.791701	9	43.5919	0.791921	9	46.3286	0.957192	9	27.4048	0.978116	9	26.8191	1.03258	9	53.0302	0.86172	9	25.796	0.905208	9	9.0996	0.986775	9	18.0324	166	19.6133	5.24951
77736353	N(G),N(G)-dimethylarginine dimethylaminohydrolase 2 [Bos taurus]	24.6564	27.37	1	5	5	9	0.883923	9	36.3473	0.914641	9	32.7879	1.28113	9	20.1663	0.735743	9	16.1057	0.738771	9	20.8622	0.965089	9	22.6906	0.726119	9	17.1397	0.753512	9	20.179	1.00175	9	20.4112	285	29.7615	6.01123
741925748	PREDICTED: poly(rC)-binding protein 2 isoform X31 [Bos taurus]	24.3613	24.42	31	3	6	11	1.06411	5	5.16152	1.08623	5	5.06234	1.11673	5	13.2293	1.01384	5	24.0477	1.16033	5	22.6205	1.23767	5	36.2878	1.01468	5	14.5622	1.0828	5	14.0324	1.15409	5	23.8633	303	31.8585	8.45557
60592767	60S acidic ribosomal protein P0 [Bos taurus]	24.3344	21.07	1	6	6	8	1.34026	7	58.3043	1.31319	7	5.59546	1.13229	7	10.7863	1.1345	7	20.3084	1.16693	7	19.3777	1.07613	7	30.1871	1.09968	7	33.2933	1.31899	7	10.0067	1.12743	7	20.0593	318	34.3489	5.97314
741957661	PREDICTED: immunoglobulin lambda-like polypeptide 5 [Bos taurus]	24.2647	22.74	1	5	6	9	1.04962	8	138.714	0.881971	8	20.1725	1.85476	8	74.1415	1.19433	8	81.8998	0.856415	8	26.6102	1.96732	8	55.7145	0.908844	8	76.2078	0.69336	8	24.6341	1.65539	8	52.1261	299	31.4997	8.32373
114053301	receptor expression-enhancing protein 5 [Bos taurus]	24.2179	16.93	1	7	7	8	0.916701	8	20.3244	1.05352	8	24.3441	1.0037	8	22.4675	1.07847	8	13.3851	1.30898	8	17.4808	1.19043	8	43.4126	0.980624	8	6.96475	1.24592	8	7.56195	1.12435	8	28.7565	189	21.403	8.11865
62460552	60S ribosomal protein L7 [Bos taurus]	24.1047	26.21	1	6	6	9	0.966601	8	25.0304	1.16758	8	24.6402	0.980518	8	5.22846	0.935711	8	7.03689	1.11686	8	27.8413	1.00564	8	49.1621	1.13557	8	17.4969	1.11038	8	19.8327	1.01259	8	35.2984	248	29.1502	10.6821
741921915	PREDICTED: polyadenylate-binding protein 4 isoform X6 [Bos taurus]	23.9738	12.95	7	7	7	8	0.813963	8	49.6029	0.951404	8	18.457	0.878529	8	9.53803	0.853796	8	21.7449	1	8	18.1763	0.954847	8	24.5384	0.872711	8	31.6602	1.02357	8	12.0585	1.02442	8	18.0565	579	63.5493	9.53955
28603758	NADH dehydrogenase [ubiquinone] 1 subunit C2 [Bos taurus]	23.8666	37.5	1	5	5	8	0.950329	8	56.2528	0.893728	8	43.8451	0.866693	8	19.5462	0.931022	8	15.857	0.926358	8	23.1668	0.921194	8	38.1027	0.978899	8	17.6665	0.89714	8	15.0396	0.831061	8	23.0245	120	14.0872	9.01221
528950906	PREDICTED: ubiquitin carboxyl-terminal hydrolase 5 isoform X2 [Bos taurus]	23.7571	11.62	3	7	7	8	0.941501	8	21.1815	1.03149	8	20.3844	0.887444	8	11.0934	1.01493	8	6.15727	1.03759	8	11.6314	1.09282	8	45.9397	0.961316	8	14.0026	1.02738	8	10.4069	0.98674	8	23.1948	835	93.2773	5.05908
189491887	profilin-2 [Bos taurus]	23.6052	35.71	1	6	6	9	0.612633	9	33.6191	0.635601	9	33.2922	0.743333	9	24.4501	0.808217	9	27.2916	0.733696	9	17.4712	0.897238	9	16.5373	0.794262	9	19.0689	0.781527	9	29.4358	0.816527	9	7.97243	140	15.0223	6.99072
114051538	26S proteasome non-ATPase regulatory subunit 11 [Bos taurus]	23.3715	21.09	1	8	8	8	1.03312	8	30.7754	1.03497	8	21.6631	1.05599	8	6.32185	1.01435	8	19.1895	0.895674	8	9.74688	0.848383	8	22.5717	0.959673	8	7.49848	0.932785	8	10.4524	0.936379	8	21.7726	422	47.434	6.48096
329663916	transforming growth factor-beta-induced protein ig-h3 precursor [Bos taurus]	23.3547	18.89	1	9	9	11	1.39609	11	38.0033	1.23192	11	36.0158	1.27406	10	20.5736	0.963884	11	48.6369	0.975205	11	33.7853	1.00247	11	44.0672	0.999321	11	35.3789	0.881902	11	15.1542	0.920371	11	24.8082	683	74.3606	7.25439
70778778	40S ribosomal protein S13 [Bos taurus]	23.3421	34.44	1	6	6	8	1.95402	8	47.577	1.64199	8	48.4299	1.24659	8	20.1326	1.14095	8	18.8295	0.950893	8	14.3875	0.858014	8	61.7865	1.65804	8	19.4792	1.45818	8	29.867	0.988074	8	11.1281	151	17.2117	10.5356
94966811	alpha-1-acid glycoprotein precursor [Bos taurus]	23.314	30.2	1	6	6	10	1.59886	10	21.8348	1.08727	10	17.4574	1.63171	10	38.8625	0.930582	10	22.0346	0.638929	10	24.328	1.09892	10	29.1122	1.1367	10	18.3925	0.796536	10	33.8154	1.22649	10	23.8845	202	23.1676	5.87158
157151718	NADH-cytochrome b5 reductase 3 [Bos taurus]	23.2846	19.6	1	4	4	7	1.37093	7	45.71	1.22979	7	46.7248	1.25594	7	22.0298	1.14777	7	18.5666	1.051	7	15.1214	1.19465	7	67.2766	1.19733	7	27.6749	1.13882	7	15.4895	1.20394	7	51.8075	301	34.0997	7.28369
741938309	PREDICTED: beta-taxilin isoform X1 [Bos taurus]	23.2376	21.92	2	12	12	19	0.873227	13	34.5705	0.988372	13	40.9694	0.95729	13	33.0584	1.0037	13	14.2929	1.1187	13	14.1815	1.00159	13	18.44	0.847413	13	21.8801	0.964894	13	14.528	0.883806	13	11.543	707	78.4502	5.09717
155371867	dihydropyrimidinase-related protein 3 [Bos taurus]	23.2353	13.45	1	4	6	7	0.827604	4	69.5832	1.1836	4	27.7322	1.28611	4	12.6099	0.836249	4	24.3418	1.05677	4	30.1291	1.17348	4	34.4458	0.796145	4	42.9353	0.978323	4	18.3922	1.06448	4	13.072	684	73.9418	6.40479
528946720	PREDICTED: septin-7 isoform X4 [Bos taurus]	23.1138	19.53	5	8	8	9	1.04225	8	47.8988	1.07392	8	17.0295	1.10052	8	10.3043	0.896201	8	26.3722	1.02274	8	22.4986	1.18847	8	38.253	0.932613	8	49.8014	1.02865	8	16.8292	1.11251	8	30.1666	384	44.8141	8.22119
114053087	glutathione S-transferase Mu 3 [Bos taurus]	22.8926	41.78	1	8	8	10	1.15942	10	21.2681	1.24091	10	36.8692	1.04565	10	36.7058	0.984032	10	21.9118	1.00655	10	13.6832	0.955721	10	23.4205	1.26795	10	31.7898	1.13991	10	34.6551	1.01658	10	23.4861	225	26.8323	7.23975
157280001	heparin cofactor 2 precursor [Bos taurus]	22.6851	14.11	2	7	7	8	1.24438	8	27.5032	1.04876	8	9.82211	1.2165	8	20.6146	0.843355	8	21.7998	0.820643	8	15.7002	0.899307	8	23.6069	0.965092	8	26.4458	0.802938	8	12.6504	0.926759	8	14.3348	496	55.1724	6.85889
28603790	NADH dehydrogenase [ubiquinone] 1 beta subcomplex subunit 7 [Bos taurus]	22.5361	42.34	1	6	6	9	0.92164	9	40.1812	0.857075	9	24.3565	1.16421	9	78.2796	0.987776	9	11.5845	0.943972	9	21.0144	1.5828	9	131.8	0.938879	9	21.749	0.911377	9	24.1315	1.01966	9	48.8857	137	16.3871	8.17725
167583524	adipogenesis regulatory factor [Bos taurus]	22.3977	69.74	1	3	3	9	1.16562	6	21.4676	1.57995	6	37.0679	1.45953	6	39.2964	1.24225	6	24.378	1.73273	6	19.2977	1.84924	6	34.476	1.20106	6	7.57743	1.65409	6	6.29178	1.51976	6	24.3236	76	7.90802	5.31299
77735453	alcohol dehydrogenase class-3 [Bos taurus]	22.2308	23.53	1	8	8	12	1.07379	10	28.9469	1.23416	10	36.7059	1.0425	10	22.8	1.02433	10	35.2676	1.19577	10	37.9295	1.0683	10	31.2093	1.03568	10	34.0424	1.25961	10	34.2551	1.03951	10	31.3445	374	39.6513	7.50342
27806715	caveolin-1 [Bos taurus]	21.8791	32.58	1	5	5	10	1.6966	8	73.9516	1.48536	7	56.4273	1.22672	8	58.115	1.02081	8	21.0038	1.10325	8	52.3665	0.923845	8	92.4576	1.09566	8	10.1693	1.10166	8	28.6253	0.908578	8	56.4184	178	20.5815	6.02393
28461243	histidine triad nucleotide-binding protein 1 [Bos taurus]	21.7615	51.59	1	3	3	7	1.06177	6	79.9478	1.01618	6	47.1455	0.91315	6	37.57	1.26821	6	66.1905	1.11763	6	11.38	1.08348	6	27.455	1.09448	6	69.503	0.99325	6	21.8835	0.921549	6	24.8271	126	13.771	6.52197
529014727	PREDICTED: plastin-3 isoform X1 [Bos taurus]	21.7603	15.4	1	8	8	11	1.37864	11	72.454	1.13763	11	68.8861	1.26097	11	23.9915	1.02763	11	41.0846	1.08734	11	24.4546	1.09601	11	31.5521	0.993828	11	35.2985	1.09121	11	18.3664	1.14898	11	15.4479	630	70.7532	5.60498
329663173	eukaryotic translation initiation factor 3 subunit A [Bos taurus]	21.7234	7.85	1	9	9	9	0.825083	9	21.6513	0.958162	9	10.5623	0.896877	9	11.6278	1.10585	9	13.2531	1.13091	9	16.362	0.989259	9	23.0565	0.948948	9	32.2502	1.01135	9	20.5237	0.961144	9	20.6116	1376	165.948	6.78564
110350683	biglycan precursor [Bos taurus]	21.6173	14.91	1	4	5	8	2.01318	6	28.4878	1.86117	6	45.3016	2.07727	6	14.8426	0.890996	6	27.5958	0.951645	6	20.086	1.08967	6	15.6726	0.946966	6	28.5371	0.901281	6	26.312	1.05238	6	27.6305	369	41.5637	7.28369
28603776	NADH dehydrogenase [ubiquinone] 1 beta subcomplex subunit 5, mitochondrial precursor [Bos taurus]	21.4277	25.4	1	6	6	9	1.01817	9	93.0549	1.04343	9	17.655	0.731155	9	11.4792	1.14886	9	23.0923	1.0126	9	25.3391	0.949689	9	61.199	1.11263	9	28.5185	0.991098	9	20.3203	0.893573	9	51.6013	189	21.5755	9.61279
528995161	PREDICTED: dehydrogenase/reductase SDR family member 7C isoform X2 [Bos taurus]	21.4272	22.83	2	6	6	8	1.65019	8	60.1122	1.2122	8	25.5085	1.20712	8	18.4112	1.42204	8	33.3609	1.26508	8	38.2767	1.39873	8	45.9701	1.53165	8	45.8368	1.25252	8	11.4058	1.32757	8	20.9065	311	34.4004	8.47021
330417868	FH1/FH2 domain-containing protein 1 [Bos taurus]	21.4211	6.99	1	7	7	8	1.0149	8	30.2596	1.02385	8	20.0827	1.12141	8	12.7887	1.08713	8	22.2367	0.950556	8	8.61121	0.942117	8	7.69632	1.14865	8	24.4749	0.952024	8	16.9199	0.994551	8	5.55853	1173	127.676	6.3667
27806815	plasminogen precursor [Bos taurus]	21.3856	10.84	1	8	8	8	1.22379	8	42.1644	1.0284	8	37.6255	1.2415	8	18.5021	0.962872	8	16.6679	0.791483	8	15.2384	1.0052	8	42.7887	0.902338	8	18.068	0.789171	8	14.0972	0.948846	8	21.7812	812	91.1565	7.50342
116003881	collagen alpha-1(III) chain precursor [Bos taurus]	21.3386	3.48	1	3	4	7	2.26324	6	10.4696	1.56811	6	5.87485	2.20825	6	33.1001	0.833562	6	28.1637	0.722114	6	22.1663	0.897577	6	32.2781	0.955414	6	49.5137	0.734133	6	5.72684	0.986555	6	46.2559	1466	138.354	6.43018
331028727	leukocyte elastase inhibitor [Bos taurus]	21.2653	18.3	1	5	6	7	1.28995	5	49.4527	1.20881	5	20.7174	1.34813	5	19.9052	1.06015	5	10.5779	0.930856	5	18.7862	0.961517	5	19.2832	1.16239	5	34.3295	1.08372	5	16.6885	1.06615	5	8.65734	377	42.2089	5.96045
124249262	phospholysine phosphohistidine inorganic pyrophosphate phosphatase [Bos taurus]	21.2454	28.15	1	4	4	7	0.806024	7	49.7328	1.05583	7	3.49202	0.959165	7	24.6202	1.13428	7	24.1089	1.10048	7	7.11809	1.01932	7	25.4244	1.09827	7	29.1644	1.02264	7	6.69634	0.945678	7	25.4709	270	29.1618	5.5415
28461255	NADH dehydrogenase [ubiquinone] 1 beta subcomplex subunit 10 [Bos taurus]	21.2277	36.36	1	6	6	8	0.762967	7	5.91612	0.77318	7	30.7225	0.665491	7	15.7034	1.08922	7	15.6437	0.896361	7	20.2609	0.97483	7	11.3512	0.953674	7	6.24793	0.964891	7	18.3644	0.8933	7	14.4437	176	20.9515	8.51416
51491841	transketolase [Bos taurus]	21.1962	19.9	1	7	7	8	1.24768	8	46.3553	1.07749	8	23.8029	1.39593	8	36.7478	0.884043	8	17.0899	0.800294	8	16.4802	0.949874	8	21.481	0.964119	8	10.2063	0.815697	8	20.5821	1.05645	8	31.8713	623	67.8627	7.6499
156523084	matrin-3 [Bos taurus]	21.088	9.72	1	6	6	8	1.08683	8	81.4636	1.01961	8	15.5442	1.00006	8	8.47164	0.953344	8	23.2975	0.870172	8	43.0847	0.700457	8	50.7433	1.08069	8	46.1007	1.05892	8	24.9839	0.913968	8	19.267	844	93.7672	5.51611
115496634	mitochondrial import receptor subunit TOM70 [Bos taurus]	21.016	21.84	1	9	9	10	0.885371	10	13.4438	0.912627	10	16.3335	0.830706	10	13.5117	0.995848	10	20.6054	0.996487	10	36.4105	0.891283	10	41.9811	1.04982	10	26.0253	0.994289	10	10.8209	0.908625	10	23.5918	609	67.5259	7.32764
528996171	PREDICTED: keratin, type I cuticular Ha3-I isoform X1 [Bos taurus]	21.0005	14.32	2	5	6	9	5.34168	8	24.4675	4.09889	8	11.8593	4.6501	8	22.2206	0.948209	8	32.3261	0.843639	8	12.727	0.82339	8	20.0695	1.07664	8	14.1885	0.864939	8	21.6325	0.987084	8	20.0556	405	45.8084	4.81787
77736257	serine/threonine-protein phosphatase PP1-beta catalytic subunit [Bos taurus]	20.8735	16.21	1	5	5	7	1.42939	7	19.2735	1.11008	7	6.31208	0.974141	7	17.1003	1.31166	7	10.1761	1.02301	7	14.0254	0.912222	7	12.743	1.37486	7	23.1828	1.07618	7	16.55	0.959566	7	16.9486	327	37.1626	6.18896
118151424	ubiquitin-conjugating enzyme E2 L3 [Bos taurus]	20.8713	35.06	1	6	6	9	1.52263	9	45.3452	1.00047	9	12.0612	1.08505	9	34.8056	1.20258	9	30.1324	1.15635	9	43.7826	1.18638	9	48.5712	1.13604	9	54.1895	1.0819	9	20.4509	1.10914	9	29.5496	154	17.8502	8.51416
114051926	aspartyl aminopeptidase [Bos taurus]	20.7805	18.68	5	6	6	7	1.03024	7	28.1657	0.948319	7	18.9643	0.892204	7	13.6764	0.957903	7	32.2762	0.926824	7	22.1612	0.899676	7	18.8358	1.01361	7	44.9063	0.942236	7	16.7013	0.889917	7	23.1971	471	51.7956	6.91748
77735425	proteasome subunit alpha type-7 [Bos taurus]	20.7405	14.92	2	4	4	6	1.14412	6	73.7526	0.984147	6	26.6379	0.93095	6	27.9757	1.17521	6	25.0013	1.20647	6	35.8108	1.2477	6	61.0719	1.12113	6	15.2498	1.00851	6	12.6201	0.983756	6	8.15258	248	27.8516	8.45557
77404290	40S ribosomal protein S3 [Bos taurus]	20.7197	44.03	1	9	9	9	1.47105	9	60.0956	1.05472	9	51.1581	1.04861	9	12.3741	1.14508	9	18.0316	0.948352	9	24.5404	0.891162	9	48.7142	1.25764	9	49.3199	1.07129	9	19.6205	0.934135	9	26.8383	243	26.6714	9.65674
84000163	nucleosome assembly protein 1-like 4 [Bos taurus]	20.5696	26.17	4	7	7	8	1.03059	8	53.3857	0.990258	8	14.04	1.07969	8	22.5957	0.976968	8	38.1027	0.97917	8	35.9088	1.06307	8	37.5431	0.941504	8	33.5204	1.03923	8	42.8439	1.09507	8	37.3199	386	43.9584	4.65283
118150966	adenylate kinase 4, mitochondrial [Bos taurus]	20.5068	32.74	1	7	7	7	1.06246	7	33.8733	1.10467	7	30.9443	1.1143	7	35.5194	1.0456	7	19.855	1.21073	7	25.5793	1.06699	7	7.64102	1.01698	7	13.2227	1.19493	7	10.2419	1.09425	7	18.3055	223	25.3323	8.03076
70778956	40S ribosomal protein S8 [Bos taurus]	20.3936	24.52	1	5	5	7	1.15583	7	40.1243	1.09261	7	24.9524	1.23835	7	49.2693	1.13878	7	8.68065	1.10585	7	17.0862	1.20938	7	37.3364	1.09095	7	15.8261	1.03609	7	15.0955	1.06371	7	19.5207	208	24.1902	10.3159
119892108	PREDICTED: keratin, type II cytoskeletal 2 epidermal isoform X1 [Bos taurus]	20.3315	7.62	2	2	5	7	2.06695	3	49.2699	1.25274	3	9.99768	1.55735	3	23.956	0.93709	3	2.17718	0.718968	3	34.239	0.710214	3	4.05412	1.00438	3	32.6477	0.83772	3	14.7259	1.03508	3	14.694	617	64.2662	8.39697
741888233	PREDICTED: LOW QUALITY PROTEIN: ribosome-binding protein 1 isoform X1 [Bos taurus]	20.2988	21.36	2	10	10	11	1.39415	11	26.475	1.37939	11	23.9403	1.6688	11	17.9965	1.09648	11	18.1676	0.962054	11	9.41201	1.14118	11	23.1367	1.12087	11	17.3955	0.991821	11	14.3551	1.17483	11	28.5703	1475	158.362	9.34912
41386788	protein 4.1 [Bos taurus]	19.9763	15.4	1	8	8	10	1.30021	9	69.3458	1.21049	9	21.571	1.21399	9	16.6204	0.964351	9	27.4582	0.701977	9	6.72372	0.760413	9	44.1789	1.02018	9	57.9419	0.761469	9	19.0081	0.865866	9	29.8218	617	69.2146	6.59521
77736355	GTP-binding nuclear protein Ran [Bos taurus]	19.9647	22.69	1	6	6	7	0.87603	7	53.1766	0.97971	7	18.6583	1.00032	7	13.0674	1.13066	7	19.4202	1.18162	7	14.8025	1.17719	7	36.3596	1.13571	7	30.2324	1.19095	7	17.1696	1.12704	7	9.95368	216	24.4076	7.48877
346716220	3-mercaptopyruvate sulfurtransferase isoform 2 [Bos taurus]	19.9144	16.84	3	4	4	7	0.888852	7	7.39268	0.857322	7	10.7268	0.849479	7	9.61491	0.873399	7	21.3155	0.800144	7	19.1586	0.771791	7	14.721	0.906501	7	13.5397	0.914372	7	12.8644	0.818938	7	2.24432	297	33.1718	6.62451
78369458	proteasome subunit alpha type-1 [Bos taurus]	19.9093	30.42	1	7	7	9	1.12324	9	44.2861	0.965893	9	10.987	0.754614	9	20.547	1.3323	9	61.2122	1.21912	9	30.5001	0.886547	9	39.3938	1.26725	9	34.7308	0.987351	9	16.734	0.98138	9	22.9431	263	29.5669	6.60986
78042526	MICOS complex subunit MIC27 precursor [Bos taurus]	19.9007	29.17	1	5	5	7	0.78862	7	43.9408	0.867998	7	37.7218	0.905346	7	38.2923	0.922158	7	3.81037	1.04045	7	7.65519	1.01439	7	8.91275	0.813651	7	21.1557	0.948072	7	14.2719	0.897113	7	9.64377	264	29.0961	9.49561
78369456	nucleophosmin [Bos taurus]	19.8633	29.25	1	7	7	8	0.921214	8	41.3959	1.12153	8	19.038	1.10382	8	26.2221	1.0341	8	14.553	1.17448	8	22.3529	1.09294	8	18.6357	1.08176	8	15.4461	1.213	8	14.4923	1.2113	8	13.553	294	32.6829	4.76709
741963020	PREDICTED: dehydrogenase/reductase SDR family member 7B isoform X2 [Bos taurus]	19.7943	14.52	3	4	4	6	0.832699	6	77.8585	0.992671	6	36.759	1.19037	6	18.0663	1.00736	6	38.9755	1.15761	6	11.3415	1.30248	6	15.1871	0.759079	6	27.3715	0.936935	6	12.5882	1.11244	6	14.6227	310	33.4416	9.08545
139949210	glutathione S-transferase mu 1-like [Bos taurus]	19.6852	32.57	1	7	8	9	1.60939	7	67.0929	1.34053	7	52.7196	1.20996	7	28.5685	1.16905	7	17.0466	1.07827	7	24.153	0.941928	7	26.878	1.19024	7	64.8085	1.13817	7	34.1595	1.10766	7	14.5022	218	25.7631	7.10791
115497920	LETM1 and EF-hand domain-containing protein 1, mitochondrial precursor [Bos taurus]	19.6296	14.34	1	7	7	8	0.821092	8	29.2747	0.925652	8	18.0988	0.80199	8	31.8856	0.790632	8	13.2346	0.870863	8	10.2812	0.74932	8	13.679	0.779481	8	26.2564	0.891013	8	5.10771	0.772847	8	14.3772	732	81.7664	6.72705
115496898	histone H1.0 [Bos taurus]	19.6249	15.98	1	3	3	8	0.878321	8	23.7364	0.92162	8	15.9704	1.01805	8	16.874	0.993913	8	10.715	0.992255	8	19.3359	1.12997	8	9.51414	0.97186	8	37.3469	1.00509	8	17.5567	1.11526	8	23.2903	194	20.9382	10.9019
157074106	lamin-B1 [Bos taurus]	19.6242	14.68	1	5	7	10	1.03948	8	21.8166	1.19421	8	25.9724	1.06539	8	10.7884	0.924998	8	14.3476	1.07583	8	18.4531	0.936579	8	12.1905	0.972464	8	15.0004	1.19167	8	17.3612	1.02212	8	18.3503	586	66.3806	5.13525
741927686	PREDICTED: Y-box-binding protein 3 isoform X3 [Bos taurus]	19.5673	23.77	2	3	5	6	0.820826	3	3.85987	0.54639	3	56.735	0.574027	3	68.8411	0.965139	3	12.866	0.658878	3	19.7835	0.688522	3	62.7069	1.28568	3	120.761	0.880425	3	48.8632	0.919326	3	5.77546	387	40.7727	10.3599
77735651	carnitine O-palmitoyltransferase 1, muscle isoform [Bos taurus]	19.5179	11.8	1	7	7	8	0.800391	8	15.6518	0.953805	8	15.782	0.693904	8	29.3275	0.937602	8	21.2238	1.07498	8	15.4597	0.729645	8	21.1335	0.910206	8	15.7699	1.09801	8	24.8715	0.715559	8	20.4978	771	88.455	8.88037
300796476	serine/threonine-protein phosphatase 2A 55 kDa regulatory subunit B alpha isoform [Bos taurus]	19.4509	22.54	2	6	6	8	0.87063	8	22.0311	0.824972	8	35.3809	0.844773	8	18.7167	0.924395	8	14.3235	0.969623	8	5.00256	0.859092	8	16.7692	0.881681	8	9.33626	0.86958	8	16.1637	0.85511	8	16.5702	457	52.9762	6.43018
114052937	3-hydroxyisobutyrate dehydrogenase, mitochondrial precursor [Bos taurus]	19.3892	29.76	1	6	6	8	0.89711	8	13.324	0.849124	8	17.7918	0.852786	8	8.29551	0.971533	8	12.7163	1.02492	8	24.0371	1.14283	8	22.4671	1.07767	8	9.10592	0.98576	8	7.59469	0.985889	8	11.0082	336	35.3868	8.1333
78369468	GTP-binding protein SAR1b [Bos taurus]	19.351	37.88	1	8	8	13	1.63562	13	76.8739	1.36589	13	47.803	1.15549	13	6.62498	1.28165	13	32.2346	1.03815	13	33.2107	0.843429	13	22.8808	1.64927	13	60.7553	1.22869	13	33.5749	0.952871	13	15.2195	198	22.3945	6.11279
27806449	dystroglycan precursor [Bos taurus]	19.3348	9.61	3	6	6	7	0.807287	7	12.051	1.05459	7	20.253	0.996895	6	17.0868	0.889448	7	20.4459	1.09796	7	8.32596	1.06081	6	11.1597	0.942099	7	23.6145	1.1145	7	15.894	1.0983	7	11.3332	895	97.2603	8.39697
84370111	proteasome subunit beta type-1 precursor [Bos taurus]	19.0851	24.48	1	5	5	6	0.584756	6	20.0028	0.778616	6	42.2281	1.04307	6	29.9651	0.915667	6	18.6744	1.0906	6	16.2064	1.61414	6	30.3227	0.809835	6	14.32	0.964241	6	27.6352	1.31843	6	42.3848	241	26.2293	8.1333
329663460	calcium uniporter protein, mitochondrial precursor [Bos taurus]	19.0127	24.5	1	7	7	8	1.05437	8	19.522	0.806072	8	32.2859	0.69188	8	23.0626	1.1086	8	23.4944	0.961108	8	8.1745	0.853615	8	33.4606	1.06942	8	27.0159	1.06302	8	11.13	0.909261	8	6.92015	351	39.8688	8.646
528969224	PREDICTED: ATP-dependent RNA helicase DDX1 isoform X1 [Bos taurus]	18.977	14.44	2	7	7	8	1.0451	8	21.9165	1.10268	8	16.919	0.932896	8	14.1544	1.20549	8	17.7655	1.27578	8	28.5555	1.1592	8	24.0115	1.11507	8	24.516	0.998024	8	29.4418	0.881643	8	29.5751	734	81.7255	7.32764
114052551	smoothelin-like protein 2 [Bos taurus]	18.969	10.26	1	5	5	6	1.47955	6	24.3614	1.31461	6	12.7058	1.41356	6	13.1302	1.26694	6	19.3245	1.128	6	12.5359	1.05583	6	25.3483	1.16012	6	39.1171	1.11745	6	10.6259	1.02181	6	13.5838	458	49.783	8.35303
528960910	PREDICTED: heterogeneous nuclear ribonucleoprotein Q isoform X3 [Bos taurus]	18.949	11.05	3	5	5	6	1.61009	6	24.3226	1.23506	6	16.5108	1.01624	6	11.6986	1.26592	6	15.4779	1.11688	6	15.4013	0.878134	6	16.0837	1.5015	6	8.71072	1.19349	6	9.22294	0.962395	6	8.75964	561	62.4893	7.56201
122692537	DNA damage-binding protein 1 [Bos taurus]	18.855	5.44	1	4	4	5	0.833623	5	18.4383	0.989237	5	21.3233	0.934604	5	13.5974	1.09851	5	22.7436	1.14931	5	38.5112	1.20476	5	18.932	0.851819	5	6.42767	1.19072	5	27.6265	1.01354	5	2.77553	1140	126.849	5.26221
300798484	mitochondrial import inner membrane translocase subunit TIM44 [Bos taurus]	18.8283	14.98	1	6	6	6	0.90204	6	38.6668	0.88722	6	25.265	0.859497	6	18.3954	1.01452	6	51.1476	1.00837	6	35.3931	1.03429	6	65.1121	0.968263	6	21.5495	0.929759	6	25.9024	0.933282	6	31.9703	454	51.4136	7.7085
29135313	protein-glutamine gamma-glutamyltransferase 2 [Bos taurus]	18.8175	11.79	1	7	7	7	0.686368	7	40.7039	0.759174	7	57.7019	0.993473	7	28.4657	0.889782	7	14.0307	0.77998	7	20.5379	0.913485	7	9.64733	0.799202	7	31.0951	0.806865	7	35.4924	0.962543	7	28.2057	687	77.0634	5.26221
115497372	14 kDa phosphohistidine phosphatase [Bos taurus]	18.7821	47.2	1	6	6	9	1.69865	9	62.9745	1.07799	9	36.5683	0.942976	9	31.4159	0.975477	9	21.5181	0.807028	9	43.3499	0.847895	9	94.4035	1.05513	9	60.9581	0.862068	9	27.3953	0.905023	9	42.6628	125	13.9218	5.8208
115496127	basigin precursor [Bos taurus]	18.6427	25.46	1	7	7	7	1.33622	7	33.619	1.18618	7	19.1657	0.832586	7	15.8412	0.923157	7	26.757	0.857167	7	11.6013	0.770619	7	33.7249	1.00126	7	37.6731	1.00348	7	13.6027	0.837763	7	26.1239	271	29.7543	5.93506
77736578	transcription elongation factor B polypeptide 2 [Bos taurus]	18.6008	31.36	1	6	6	8	1.28687	8	25.0809	1.11206	8	8.95392	0.965887	8	6.49135	1.1753	8	8.25595	0.996172	8	12.2329	0.855482	8	29.5375	1.32413	8	12.0043	1.0731	8	14.2454	0.934668	8	17.3541	118	13.1616	5.0083
78369290	calsequestrin-2 [Bos taurus]	18.597	11.83	1	5	5	6	0.73209	6	42.9746	0.867787	6	31.7122	0.543105	6	14.4785	1.00298	6	16.4312	1.25407	6	19.5097	0.788932	6	61.9844	1.29578	6	25.7941	1.53199	6	15.0744	0.899261	6	26.0316	431	49.8845	4.42432
27805821	NADH dehydrogenase [ubiquinone] 1 alpha subcomplex subunit 12 [Bos taurus]	18.5534	48.28	1	7	7	9	1.00303	8	56.4779	0.939891	8	20.5035	0.883851	8	11.6093	1.01924	8	17.6286	0.868891	8	23.4787	0.785384	8	59.5833	1.05948	8	15.945	0.875475	8	7.88391	0.835818	8	22.8779	145	17.0786	9.67139
77735405	four and a half LIM domains protein 3 [Bos taurus]	18.5427	31.43	1	6	6	7	1.01473	6	115.385	0.972147	6	21.8889	1.03604	6	33.625	0.993229	6	62.099	1.27032	6	84.5585	1.26314	6	73.2881	0.979142	6	48.5244	1.17365	6	44.1124	1.20822	6	47.1507	280	31.1606	6.04932
77735487	proteasome subunit beta type-4 precursor [Bos taurus]	18.5425	37.12	1	6	6	8	1.20072	8	33.4515	0.945684	8	30.1553	0.979065	8	26.9228	1.25954	8	18.1954	1.12041	8	9.90317	1.1292	8	18.8435	1.09436	8	26.5662	1.00161	8	25.4057	1.03494	8	20.1256	264	29.0125	5.66846
28461265	voltage-dependent L-type calcium channel subunit beta-1 [Bos taurus]	18.5373	15.89	6	8	8	9	1.62597	7	8.46231	1.47869	7	25.3776	1.08731	7	28.3639	1.51888	7	28.932	1.32074	7	4.77089	1.12596	7	19.1589	1.48303	7	24.087	1.54004	7	22.6696	0.981555	7	20.3441	598	65.7082	6.771
77736061	NSFL1 cofactor p47 [Bos taurus]	18.4945	24.59	2	7	7	8	1.26698	8	42.4118	1.0337	8	35.6275	1.01946	8	34.7823	0.949806	8	21.8326	0.853775	8	41.4635	0.913901	8	31.852	0.967595	8	16.2518	0.806913	8	20.8995	0.879942	8	38.1652	370	40.6293	5.18604
27806129	60S ribosomal protein L24 [Bos taurus]	18.4921	19.11	1	4	4	6	1.12714	6	55.7268	1.03758	6	19.6122	1.05143	6	10.4058	1.16246	6	39.3075	1.10258	6	18.7904	1.05839	6	27.0717	1.1282	6	57.0791	1.1553	6	13.5423	1.1451	6	4.80008	157	17.7679	11.2534
78369460	UPF0568 protein C14orf166 homolog [Bos taurus]	18.4859	21.22	1	4	4	6	1.368	6	18.5092	1.34272	6	21.3818	1.04648	6	24.823	1.13811	6	19.8275	1.19031	6	8.50827	0.897245	6	29.9759	1.02085	6	6.79525	1.20256	6	17.5304	1.01507	6	21.4411	245	28.1917	6.65381
300796313	glyoxylate reductase/hydroxypyruvate reductase [Bos taurus]	18.483	19.82	2	5	5	6	0.750683	6	41.5519	0.875027	6	11.2866	0.924779	6	17.039	0.801141	6	17.1413	0.733135	6	7.4507	0.886387	6	18.6949	0.831143	6	27.0264	0.775069	6	8.57387	0.963542	6	19.2729	328	35.7468	8.17725
28461191	NADH dehydrogenase [ubiquinone] 1 beta subcomplex subunit 9 [Bos taurus]	18.4547	27.93	2	3	3	5	0.895231	5	29.5787	0.64832	5	57.0542	0.645399	5	6.6772	0.952247	5	14.0104	0.891673	5	21.4046	0.839545	5	13.759	0.976415	5	12.2787	0.817552	5	32.1067	0.822805	5	7.05177	179	21.7749	8.63135
741966567	PREDICTED: alpha-protein kinase 3 [Bos taurus]	18.3819	4.98	1	5	5	7	0.934546	7	30.1281	1.04832	7	7.18179	1.02657	7	30.8007	0.95684	7	11.7532	1.10059	7	22.2653	1.13228	7	21.9569	0.963653	7	26.0414	1.09718	7	23.979	1.06585	7	27.0335	1726	182.82	7.04932
114051125	AFG3-like protein 2 [Bos taurus]	18.3625	10.19	1	7	7	8	0.957681	6	46.1262	1.10956	6	29.542	1.02878	6	13.378	0.865903	6	11.4203	1.00396	6	22.6465	1.04938	6	20.0016	0.845408	6	25.2104	0.930731	6	24.1712	0.981756	6	20.0603	805	89.3314	8.70459
215422350	26S proteasome non-ATPase regulatory subunit 4 [Bos taurus]	18.1585	23.56	1	6	6	7	1.08247	6	38.6268	1.02658	6	11.0713	0.943181	6	8.81248	1.151	6	13.6902	0.991353	6	21.9871	0.920035	6	31.6252	1.08546	6	18.9586	1.06417	6	4.8962	0.916135	6	20.0929	382	41.3585	4.79248
155371885	26S proteasome non-ATPase regulatory subunit 1 [Bos taurus]	18.1387	11.65	1	6	6	8	0.818161	8	12.4535	0.858394	8	16.8182	0.942673	8	13.9847	0.969202	8	9.45962	0.975782	8	8.57899	1.01972	8	17.1255	0.87926	8	41.2725	0.909768	8	29.9593	0.961271	8	9.05197	953	105.819	5.38916
32880221	glutamate dehydrogenase 1, mitochondrial precursor [Bos taurus]	18.1315	13.08	1	7	7	7	1.09367	7	23.8148	0.916335	7	16.9156	0.995077	7	6.49193	0.947096	7	16.5962	0.885632	7	20.6197	0.904253	7	21.1392	1.02647	7	25.9053	1.01007	7	18.5409	1.01312	7	32.5084	558	61.4392	7.59131
75832090	isocitrate dehydrogenase [NADP] cytoplasmic [Bos taurus]	18.1049	19.32	1	7	7	9	1.31912	9	40.8007	1.28104	9	9.88583	0.981499	9	11.2947	0.891512	9	31.2603	0.914174	9	45.3241	0.688385	9	23.6464	0.998162	9	24.18	1.00167	9	33.2009	0.761747	9	27.9767	414	46.7294	6.55127
77797830	40S ribosomal protein S10 [Bos taurus]	18.0418	38.79	1	6	6	6	0.905757	6	8.08675	0.947948	6	11.8236	1.07851	6	19.1444	1.14465	6	9.28971	1.05501	6	9.4404	1.0759	6	35.9469	1.09197	6	12.6425	1.03637	6	9.67044	1.0727	6	10.8587	165	18.8859	10.1548
115497074	S-formylglutathione hydrolase [Bos taurus]	18.0378	24.82	2	6	6	8	1.04695	7	60.5369	0.927279	7	43.114	0.848106	7	23.2102	0.948355	7	34.2763	0.810047	7	32.2553	0.762968	7	64.8946	0.874469	7	25.6556	0.777163	7	12.211	0.778248	7	31.4885	282	31.5275	6.96143
126722859	40S ribosomal protein S4 [Bos taurus]	18.0273	19.01	2	5	5	6	1.02189	6	56.4156	1.08685	6	33.4419	1.00399	6	9.0998	1.13248	6	24.063	1.10357	6	17.5653	1.04538	6	17.2418	1.02579	6	45.8647	1.13898	6	15.2981	1.01636	6	17.1412	263	29.5771	10.1548
300795663	importin subunit alpha-4 [Bos taurus]	17.9218	13.82	1	3	6	7	1.43961	3	64.4814	1.16771	3	28.0271	1.1781	3	25.2297	1.1653	3	11.5038	0.984154	3	38.7157	1.1889	3	2.08497	1.16242	3	33.8178	0.977533	3	30.8994	1.01629	3	15.9059	521	57.7368	4.94482
114051522	protein FAM162A [Bos taurus]	17.9066	37.82	1	5	5	6	0.960683	6	28.6075	0.865365	6	3.99176	0.811055	6	16.7141	1.02128	6	7.60455	0.949862	6	29.0136	0.829873	6	35.208	1.12677	6	18.5908	1.00797	6	10.032	0.905151	6	24.486	156	17.7253	9.77393
78369370	bisphosphoglycerate mutase [Bos taurus]	17.8884	22.01	1	5	5	6	1.28881	6	36.2803	1.29357	6	62.1141	1.12118	6	65.6586	1.42055	6	28.8401	1.42902	6	25.9557	1.38103	6	23.5238	1.24564	6	24.5684	1.13244	6	18.6865	1.04885	6	13.9787	259	30.0425	6.44287
78369500	endothelial differentiation-related factor 1 [Bos taurus]	17.8269	33.11	1	5	5	7	0.945225	7	7.27644	1.01497	7	17.0712	0.956218	7	10.1937	1.11732	7	8.534	1.16265	7	20.0547	1.02237	7	13.6536	1.02601	7	7.4715	0.998022	7	16.1791	0.885761	7	22.8344	148	16.3589	9.94971
84370149	fragile X mental retardation syndrome-related protein 1 [Bos taurus]	17.7955	9.82	4	6	6	6	1.0202	6	18.7634	1.01879	6	31.1833	1.06265	6	7.04404	0.94925	6	13.9719	1.00894	6	24.0224	0.959782	6	17.1741	0.978512	6	6.41283	0.995321	6	16.8056	1.00737	6	15.9092	621	69.708	6.15088
741963803	PREDICTED: keratin, type I cytoskeletal 24 isoform X3 [Bos taurus]	17.7328	7.52	4	2	4	6	1.46063	4	33.3693	1.11943	4	9.5706	1.13181	4	5.96071	1.41698	4	24.4875	0.988098	4	13.5501	1.02431	4	14.7378	1.6526	4	25.771	1.15096	4	14.2041	1.31702	4	30.0656	439	48.1277	5.03369
300795004	SH3 and cysteine-rich domain-containing protein 3 [Bos taurus]	17.6537	14.09	1	7	7	8	1.46374	8	80.0431	1.53443	8	46.3776	1.23665	8	22.1833	1.34647	8	26.1398	1.29962	8	32.1706	1.32009	8	77.4535	1.31718	8	36.4077	1.26688	8	18.9952	1.26629	8	46.8376	362	41.4868	6.94678
84000361	T-complex protein 1 subunit delta [Bos taurus]	17.6038	13.65	1	5	5	7	0.871181	7	24.4328	0.855062	7	14.1462	0.900697	7	18.9134	0.917451	7	13.1008	0.919889	7	8.76496	0.961727	7	16.2063	0.911072	7	14.3269	0.934496	7	12.1685	0.978378	7	19.5097	542	58.1698	7.32764
268607679	coagulation factor XIII A chain [Bos taurus]	17.5646	6.01	1	4	4	8	2.16649	8	11.5944	1.51378	8	6.8031	1.66014	8	15.9685	0.953794	8	8.25007	0.690156	8	14.8412	0.789802	8	11.8638	1.05816	8	20.021	0.753553	8	15.2831	0.857165	8	13.7944	732	82.6225	6.06201
118151274	zyxin [Bos taurus]	17.5481	15.21	2	7	7	7	1.01044	7	31.7528	0.97243	6	35.2115	0.935917	6	16.4836	0.755235	7	6.44538	0.846246	7	19.2504	0.746754	7	12.6547	0.833491	7	36.3795	0.874316	7	6.08114	0.88022	7	32.5269	559	60.0626	6.75635
741917073	PREDICTED: serum deprivation-response protein [Bos taurus]	17.5388	16.91	1	5	5	5	1.06254	5	11.1123	1.13387	5	4.33644	0.857376	5	8.16059	1.01822	5	28.0125	0.942665	5	28.5439	0.863643	5	34.2799	0.928973	5	19.724	0.922174	5	5.99431	0.881901	5	37.3502	408	45.2086	5.14795
300795742	synaptic vesicle membrane protein VAT-1 homolog [Bos taurus]	17.4731	29.35	1	6	6	9	1.08852	8	37.0641	1.275	8	26.1466	1.38216	8	19.6539	0.99402	8	5.91101	1.12419	8	16.7633	1.18303	8	31.5698	0.857778	8	13.8951	1.05031	8	8.26954	1.07086	8	16.6569	402	42.813	6.44287
115496892	nucleoside diphosphate kinase B [Bos taurus]	17.4399	44.74	1	5	5	6	1.73271	6	62.6357	1.15469	6	31.7324	1.2029	6	36.8846	1.22979	6	17.2125	0.883052	6	42.2505	0.873172	6	81.178	1.44225	6	13.7637	1.08426	6	12.6624	1.10494	6	19.2638	152	17.305	7.97217
78042472	tubulin polymerization-promoting protein family member 3 [Bos taurus]	17.3796	22.16	1	5	5	6	1.18484	6	36.8944	1.35086	6	26.0898	1.04962	6	11.0374	1.0498	6	20.0903	1.17132	6	12.4522	0.942676	6	15.9878	1.13126	6	15.0501	1.28889	6	15.3345	1.04	6	25.9645	176	18.9307	9.11475
528936794	PREDICTED: dynamin-like 120 kDa protein, mitochondrial isoform X3 [Bos taurus]	17.3466	8.02	4	6	6	7	0.842913	7	14.0167	0.932431	7	16.0755	0.800069	7	5.25033	1.10437	7	9.75762	1.18084	7	6.68466	1.17539	7	14.4592	0.959817	7	16.3444	1.08178	7	7.35984	0.978076	7	10.9218	960	111.266	7.75244
28461263	NADH dehydrogenase [ubiquinone] 1 beta subcomplex subunit 4 [Bos taurus]	17.334	32.56	1	5	5	7	0.756039	7	54.9998	0.69767	7	32.4394	0.866761	7	36.8803	0.85863	7	7.97051	1.02271	7	47.3145	1.06194	7	97.9618	0.720294	7	58.2646	0.995405	7	15.9101	0.969885	7	41.6842	129	15.1749	9.70068
77735543	NAD-dependent protein deacylase sirtuin-5, mitochondrial [Bos taurus]	17.3279	20.32	1	5	5	6	0.753379	6	19.9726	0.843235	6	17.5643	0.815726	6	25.3476	0.914126	6	4.94515	1.03402	6	17.5438	0.981168	6	39.1733	0.928628	6	16.5264	1.03891	6	11.2044	0.953937	6	33.9556	310	33.9662	8.104
62751847	60S ribosomal protein L10a [Bos taurus]	17.3006	19.82	1	4	4	6	1.33482	6	39.5744	1.16314	6	18.2967	1.10551	6	13.5898	1.21423	6	30.6297	1.20151	6	25.506	0.97298	6	21.1312	1.4821	6	13.6865	1.24341	6	3.07896	1.09054	6	5.44886	217	24.8155	9.93506
741979227	PREDICTED: density-regulated protein isoform X2 [Bos taurus]	17.2954	28.79	1	5	5	6	1.03344	6	32.703	0.995352	6	16.2671	0.909535	6	20.4286	1.12692	6	7.01986	1.08162	6	11.189	0.983107	6	31.9766	0.997107	6	4.60244	0.959996	6	19.8916	0.871887	6	35.5205	198	22.2031	5.42725
77735429	proteasome subunit alpha type-3 [Bos taurus]	17.1143	18.04	1	4	4	5	0.807125	5	108.549	0.870313	5	65.1053	0.967528	5	22.9136	1.11549	5	5.34497	1.26535	5	29.3385	1.11115	5	88.674	1.09202	5	29.7303	1.17707	5	10.1293	1.12504	5	39.0071	255	28.3871	5.32568
27806463	peptidyl-prolyl cis-trans isomerase D [Bos taurus]	17.047	15.41	1	5	5	7	1.99842	7	62.0375	1.50478	7	28.1979	0.955698	7	26.1453	1.15444	7	10.4961	0.966112	7	41.7623	0.798383	7	64.7252	1.25288	7	24.268	1.14586	7	15.0001	0.852268	7	20.0736	370	40.5946	6.55127
359063319	PREDICTED: prothymosin alpha isoform X2 [Bos taurus]	17.0451	22.73	2	1	4	6	1.02209	1		1.24785	1		1.42675	1		0.660257	1		0.803299	1		0.913579	1		1.01038	1		1.23309	1		1.4013	1		110	12.0649	3.78955
90265821	prothymosin, alpha [Bos taurus]	17.0451	22.94	1	2	4	6	1.57018	2	16.7154	1.37299	2	2.35957	1.38707	2	23.9745	1.05687	2	21.6268	0.920936	2	7.14804	0.925435	2	29.0037	1.15623	2	26.9158	1.01065	2	12.251	1.0148	2	34.4475	109	11.947	3.86572
77736331	integrin-linked protein kinase [Bos taurus]	17.0072	12.61	1	5	5	6	0.969082	6	26.0086	1.01113	6	13.3081	1.05154	6	21.6437	0.876627	6	23.1331	0.904555	6	11.7088	0.980946	6	5.36731	0.987394	6	14.5952	0.99711	6	6.04878	1.046	6	5.34083	452	51.4139	8.07471
528953499	PREDICTED: cytosolic 5'-nucleotidase 3A [Bos taurus]	16.952	32.87	3	6	6	7	1.06969	7	14.8534	0.98355	7	10.9442	0.880566	7	27.7916	1.0069	7	17.7353	0.961668	7	19.3442	0.941945	7	15.3032	0.995579	7	23.9833	1.13732	7	12.5874	1.00723	7	20.8555	286	32.7849	5.18604
77735683	protein S100-A2 [Bos taurus]	16.9406	27.84	1	4	4	6	2.47574	6	54.394	1.72431	5	33.2238	2.38117	5	34.549	2.40947	6	61.9508	2.48924	5	70.1437	2.78747	5	118.275	3.24312	6	49.4728	3.25957	5	81.0653	3.64726	5	115.125	97	10.8863	4.77979
94966839	60S ribosomal protein L7a [Bos taurus]	16.9176	13.16	1	4	4	5	1.28011	5	9.09012	1.2046	4	7.8234	1.23515	4	5.1164	1.27087	5	12.8061	1.09575	4	17.3077	1.07569	4	11.5108	1.38175	5	5.37708	1.19128	4	14.9084	1.1941	4	10.7588	266	30.007	10.6089
27807513	serine/threonine-protein phosphatase 2B catalytic subunit alpha isoform [Bos taurus]	16.8584	17.08	1	6	6	9	1.13216	7	30.277	0.924454	7	37.4293	1.04094	7	29.7673	1.1737	7	60.2789	0.986283	7	42.9189	0.952058	7	40.1211	1.08086	7	55.58	1.08021	7	24.4494	1.02288	7	23.7558	521	58.6343	5.85889
62460480	60S ribosomal protein L4 [Bos taurus]	16.7806	13.51	1	5	5	5	0.986517	5	30.8496	1.08491	5	29.7542	1.06462	5	12.2786	0.973213	5	6.64382	1.28147	5	16.8959	1.15735	5	35.6293	1.09715	5	21.4639	1.16652	5	16.8591	1.15943	5	4.11134	422	47.3821	10.9604
139948696	nucleolar protein 3 [Bos taurus]	16.761	30.1	2	4	4	5	0.761382	5	38.0142	0.845188	5	26.9322	0.86695	5	10.8981	0.901101	5	26.8886	1.15608	5	21.935	1.09438	5	23.5401	0.966625	5	15.2141	1.09364	5	12.2957	1.15159	5	18.4794	206	22.5635	4.17041
78042520	eukaryotic translation initiation factor 4B [Bos taurus]	16.7056	11.64	2	5	5	5	0.949371	5	29.5544	0.899892	5	25.4121	0.806205	5	8.95392	0.875363	5	30.313	1.08548	5	5.07597	1.10432	5	11.9469	0.814796	5	15.7955	0.919905	5	23.1577	0.938516	5	18.0001	610	68.8763	5.89697
156120555	glyoxalase domain-containing protein 4 [Bos taurus]	16.6985	20.47	1	6	6	8	0.794537	8	72.592	1.1544	8	36.7433	0.951435	8	16.8298	1.03132	8	23.363	1.5011	8	35.4047	1.3336	8	81.4849	0.904148	8	48.8805	1.31923	8	13.6139	1.177	8	45.7067	298	33.2316	5.96045
78369406	mannose-6-phosphate isomerase [Bos taurus]	16.6872	22.46	1	5	5	6	0.787161	6	79.0691	0.922421	6	11.6741	0.748091	6	25.2891	1.04701	6	32.3492	1.09391	6	8.92297	1.01877	6	17.2694	0.8913	6	55.9999	1.00033	6	13.0743	0.904922	6	31.7742	423	46.3387	6.02393
741932605	PREDICTED: perilipin-3 isoform X3 [Bos taurus]	16.6859	25.55	3	7	7	8	1.01215	7	78.8533	1.15692	7	38.3115	0.968362	7	16.0299	1.07511	7	52.478	1.22462	7	9.47385	0.936148	7	18.7042	1.10966	7	48.3039	1.10229	7	19.3766	0.886058	7	4.33909	364	39.0678	5.69385
27805805	fatty acid-binding protein, epidermal [Bos taurus]	16.6138	35.56	1	6	6	6	0.491767	6	101.803	0.811469	6	27.2131	0.95463	6	17.7271	0.745076	6	9.7116	1.08061	6	52.1819	1.29503	6	54.3921	0.53331	6	32.8347	1.02773	6	17.8254	1.13245	6	19.6526	135	15.0646	7.69385
741971078	PREDICTED: tenascin-X isoform X1 [Bos taurus]	16.6098	1.45	2	4	4	5	0.858145	5	24.5864	0.862021	5	18.4265	0.9477	5	15.1681	0.76511	5	5.07647	0.955704	5	36.2011	0.923917	5	46.5527	0.65205	5	11.3237	0.783469	5	13.2532	0.91355	5	28.4551	4126	446.015	5.05908
741939300	PREDICTED: dual specificity mitogen-activated protein kinase kinase 1 isoform X1 [Bos taurus]	16.5799	16.44	2	6	6	6	1.16859	6	42.5204	1.15138	6	12.6926	1.09397	6	11.9809	0.974494	6	10.865	1.0154	6	19.5025	0.923492	6	28.1489	1.09315	6	24.0695	1.15064	6	10.0103	0.986334	6	32.4113	371	41.3523	6.62451
78369470	sodium/potassium-transporting ATPase subunit beta-1 [Bos taurus]	16.5772	30.08	1	4	4	7	1.22489	7	109.313	1.28375	7	53.8384	1.21196	7	63.7883	1.00696	7	13.5524	1.01053	7	20.0028	0.987594	7	19.6817	0.900235	7	17.6247	0.874866	7	10.4385	0.899286	7	10.8842	133	15.383	9.53955
62751646	60S ribosomal protein L13 [Bos taurus]	16.5136	19.91	1	5	5	6	1.15798	6	45.3439	1.10964	6	20.6231	1.08112	6	0.583509	1.20549	6	11.4411	0.96152	6	23.2174	0.953704	6	40.3167	1.20954	6	22.0021	1.1366	6	18.5223	1.023	6	24.259	211	24.2765	11.5903
27807373	histone H2A.Z [Bos taurus]	16.4252	25.78	2	2	3	5	2.14415	3	11.4466	1.42456	3	16.8363	1.18133	3	4.52109	1.05226	3	4.15858	0.828691	3	43.1142	0.610654	3	9.09449	1.17073	3	10.7878	0.926796	3	1.44024	0.689081	3	6.67778	128	13.5446	10.5796
529015616	PREDICTED: ATP-dependent RNA helicase DDX3X isoform X1 [Bos taurus]	16.3883	8.64	2	4	5	6	1.43969	5	62.6894	1.09344	5	21.6841	1.18656	5	1.97358	1.30397	5	26.0688	1.0364	5	13.596	0.997759	5	20.2215	1.32789	5	28.9918	1.03369	5	17.8679	1.0379	5	6.77072	660	72.9959	7.18115
741921431	PREDICTED: non-specific lipid-transfer protein isoform X1 [Bos taurus]	16.338	13.62	2	6	6	7	1.17954	7	42.2933	1.00614	7	21.2359	1.16984	7	35.1373	1.1943	7	52.2794	0.993311	7	11.1395	1.02463	7	32.6656	1.11953	7	31.6538	0.949136	7	10.4294	1.04473	7	17.9792	514	55.0532	8.41162
149642611	dynactin subunit 1 [Bos taurus]	16.3104	5.81	1	6	6	7	0.985569	7	21.301	0.981656	7	24.0704	1.04621	7	19.0762	1.0035	7	7.0497	1.06077	7	20.5498	1.25546	7	16.7878	1.03106	7	10.2148	1.03393	7	6.92361	1.09812	7	13.6145	1239	136.717	5.40186
155372279	phosphotriesterase-related protein [Bos taurus]	16.3066	14.61	1	3	3	4	0.895559	4	28.1582	0.787726	4	2.40983	0.906845	4	1.38707	1.21187	4	12.5405	1.17395	4	3.86402	1.38419	4	8.33865	1.12943	4	13.7588	1.01025	4	5.24813	1.2351	4	14.1126	349	39.073	6.52197
62751934	geranylgeranyl transferase type-2 subunit alpha [Bos taurus]	16.2963	7.76	1	3	3	5	1.50542	5	11.8384	0.982641	5	47.2208	0.893384	5	20.6396	1.18264	5	15.0653	1.04986	5	21.7737	0.954046	5	37.5205	1.33169	5	24.3769	1.11875	5	22.0097	1.12056	5	9.09192	567	64.9042	5.59229
27807413	prefoldin subunit 5 [Bos taurus]	16.1812	31.17	1	4	4	7	0.970609	7	17.7878	0.880931	7	14.6	0.867118	7	30.0633	1.25262	7	9.63707	1.06232	7	30.2182	1.18099	7	25.1205	1.13259	7	31.8146	0.951841	7	12.6084	1.15082	7	19.2038	154	17.3741	6.80029
164420731	transaldolase [Bos taurus]	16.1293	18.99	1	7	7	7	1.78007	7	55.2572	1.23788	7	11.6757	1.22775	7	18.8317	0.947954	7	12.2588	0.771585	7	32.6679	0.773395	7	25.6366	1.33142	7	31.3965	0.95742	7	33.0746	0.899124	7	23.3738	337	37.6576	7.47412
198282013	calpain-2 catalytic subunit precursor [Bos taurus]	16.1	13.57	1	5	5	6	1.00839	6	24.5092	1.04662	6	6.5796	1.06729	6	11.7688	0.751374	6	17.4816	0.800763	6	11.6562	0.935661	6	35.0544	0.863631	6	20.6209	0.910239	6	17.6517	0.922567	6	16.0109	700	79.8848	4.97021
741938624	PREDICTED: T-complex protein 1 subunit alpha isoform X1 [Bos taurus]	16.0935	22.66	2	7	7	8	0.816823	8	35.3844	0.815748	8	16.2491	0.814054	8	18.9109	0.806162	8	21.3836	0.855166	8	13.4167	0.802545	8	24.3867	0.830201	8	24.2423	0.969523	8	11.7513	0.865071	8	9.2117	534	57.8535	6.25244
528938902	PREDICTED: mitogen-activated protein kinase kinase kinase MLT isoform X2 [Bos taurus]	15.9839	11.4	1	4	4	6	1.27878	6	44.7551	0.957672	6	25.6944	0.96048	6	13.1496	1.12427	6	36.361	1.00193	6	15.3534	0.823537	6	20.8437	1.07001	6	34.9093	1.04274	6	15.6628	0.889392	6	11.238	456	51.6782	5.21143
83035119	nuclear transport factor 2 [Bos taurus]	15.9543	29.92	1	3	3	5	1.1648	5	46.7397	0.839661	5	7.66274	1.23848	5	35.7967	1.12468	5	20.1144	1.09038	5	13.3846	1.40474	5	5.26752	1.40276	5	16.0448	1.22512	5	21.4524	1.48185	5	26.0361	127	14.469	5.37646
134085346	lon protease homolog, mitochondrial precursor [Bos taurus]	15.9465	11.55	1	8	8	10	1.1036	9	23.7017	1.04047	9	9.87307	0.91992	9	8.95413	1.1079	9	30.9926	1.11892	9	20.2362	0.874526	9	13.3879	1.10149	9	20.8958	1.16624	9	10.484	0.924866	9	19.9205	961	106.623	6.69775
741970183	PREDICTED: muscular LMNA-interacting protein isoform X16 [Bos taurus]	15.9202	12.46	16	7	7	7	0.952387	7	39.9813	1.00737	7	8.75494	0.928531	7	13.4018	0.96293	7	19.9647	0.964091	7	7.58208	0.99045	7	30.2271	0.978463	7	27.6582	0.958267	7	3.45322	1.01737	7	22.9715	851	89.6521	9.17334
28603756	transforming protein RhoA precursor [Bos taurus]	15.8856	16.58	1	3	3	4	0.416249	4	75.493	0.638986	4	27.6734	0.97365	4	13.0761	0.796425	4	20.6128	1.06175	4	17.7846	1.47392	4	54.5547	0.672496	4	35.3657	0.992284	4	8.40046	1.30074	4	25.4067	193	21.7541	6.1001
77735547	probable aminopeptidase NPEPL1 [Bos taurus]	15.8828	13.38	1	5	5	7	0.697377	7	49.6877	0.849713	7	18.9921	0.889655	7	8.8636	0.798092	7	9.41158	1.1968	7	14.6708	1.06228	7	18.0957	0.749385	7	53.0392	1.02737	7	4.51452	0.968032	7	19.9928	523	55.7063	6.88818
300797552	mitochondrial pyruvate carrier 2 [Bos taurus]	15.7936	26.77	1	3	3	8	1.04576	8	34.9839	0.902608	8	23.1703	0.728722	8	14.8971	1.04835	8	12.3055	0.922852	8	20.7568	0.716655	8	25.4643	1.24276	8	23.5721	0.969274	8	6.89699	0.860629	8	6.08524	127	14.2726	10.4331
297490587	PREDICTED: 28 kDa heat- and acid-stable phosphoprotein [Bos taurus]	15.7811	35.71	1	6	6	7	0.810347	7	52.3037	0.929525	7	19.0963	0.922152	7	4.55979	0.971158	7	12.0902	1.05823	7	17.8889	1.02735	7	25.3054	0.923139	7	19.6137	0.949196	7	2.62553	0.934938	7	28.5041	182	20.6756	8.17725
741924570	PREDICTED: non-muscle caldesmon isoform X4 [Bos taurus]	15.7624	18.9	5	8	8	8	1.26061	8	46.1255	1.02388	8	21.3234	1.31702	8	20.2714	0.826065	8	26.5086	0.685703	8	13.0146	0.827111	8	46.471	0.845816	8	18.2279	0.753218	8	9.98537	0.859242	8	41.9099	529	60.594	6.7124
77735823	40S ribosomal protein S20 [Bos taurus]	15.7127	30.25	1	4	4	5	1.29195	4	39.6625	1.2062	3	17.1757	1.09845	3	5.27896	1.30172	4	29.6173	1.10199	3	9.80571	1.28766	3	15.9606	1.26359	4	36.745	1.18389	3	15.9948	1.19279	3	0.00510652	119	13.3643	9.93506
114050781	transmembrane protein 109 precursor [Bos taurus]	15.6852	13.58	1	3	3	5	1.38286	5	75.954	1.22767	5	15.9665	1.14877	5	10.5712	0.930064	5	3.26921	1.00217	5	13.7579	0.937486	5	24.3836	1.20124	5	46.5523	1.06603	5	18.0175	1.01643	5	3.69054	243	26.2085	9.979
744066871	putative RNA-binding protein 3 isoform 2 [Bos taurus]	15.6518	33.33	1	4	4	7	1.09989	7	30.1875	0.910883	7	12.0461	1.00704	7	10.2718	0.985625	7	6.43302	0.759237	7	19.6628	1.00539	7	29.7472	1.017	7	11.9251	0.888644	7	8.1294	1.00811	7	12.7766	159	17.329	8.35303
30794352	serine/threonine-protein phosphatase 2A catalytic subunit alpha isoform [Bos taurus]	15.638	20.71	1	5	5	8	1.04302	7	19.4351	1.01803	7	17.0401	1.00326	7	16.5233	1.05226	7	17.9989	0.902427	7	19.2292	0.950906	7	52.2303	1.04682	7	20.256	1.27179	7	20.1366	1.02941	7	45.5753	309	35.5714	5.5415
129277520	dolichyl-diphosphooligosaccharide--protein glycosyltransferase subunit 1 precursor [Bos taurus]	15.6319	11.99	1	6	6	7	1.1122	7	78.7865	1.02562	7	25.8678	1.10164	7	20.5531	1.03388	7	27.6134	1.12412	7	22.3718	0.914373	7	29.4177	1.06632	7	33.5037	0.971681	7	8.23938	1.02261	7	22.0585	609	68.3097	6.37939
62460474	PRA1 family protein 3 [Bos taurus]	15.5432	19.68	1	3	3	5	1.14807	5	53.8264	1.26837	5	36.0346	1.1745	5	24.6523	1.15657	5	7.21767	1.00745	5	5.44239	0.972646	5	36.7418	1.33202	5	10.2961	1.24689	5	20.923	1.2034	5	30.9128	188	21.6514	9.49561
529007296	PREDICTED: ATP synthase subunit f, mitochondrial isoform X1 [Bos taurus]	15.5404	61.22	2	3	3	6	0.976227	6	57.3029	0.99848	6	12.934	0.80151	6	21.8721	0.853921	6	19.368	0.961523	6	17.215	0.797432	6	18.196	0.927306	6	25.06	0.957101	6	7.38617	0.780388	6	13.9076	49	5.70311	9.70068
27807173	protein S100-A10 [Bos taurus]	15.5348	32.99	1	3	3	6	2.59244	6	341.818	1.63	6	94.4279	1.87245	5	18.492	1.13759	6	35.2385	0.892854	6	47.7625	1.02304	5	55.4107	1.54455	6	58.858	0.97077	6	25.4001	1.10665	5	11.1263	97	11.1955	7.37158
157427900	leiomodin-2 [Bos taurus]	15.5206	10.85	2	4	4	5	0.909508	5	90.6833	0.784137	5	75.3001	0.933394	5	49.2903	0.891837	5	41.3726	0.8383	5	12.1553	0.823943	5	26.6083	0.850139	5	52.673	0.874392	5	23.4605	0.901606	5	38.5554	553	61.8594	6.30322
332164770	isoleucine--tRNA ligase, mitochondrial [Bos taurus]	15.5189	5.34	1	5	5	6	1.00341	6	12.7488	0.879007	6	13.0399	0.72861	6	7.99942	0.924371	6	21.5376	0.857845	6	19.1865	0.774804	6	20.3113	1.03324	6	27.042	0.887032	6	13.2928	0.757252	6	17.3612	1012	113.637	6.90283
75812930	40S ribosomal protein S2 [Bos taurus]	15.5177	18.09	1	5	5	6	1.25203	5	50.9885	1.16485	5	8.89547	1.09314	5	10.4818	1.13612	5	29.6564	0.972336	5	11.9061	1.00526	5	15.4014	1.31601	5	9.52475	1.07582	5	6.29069	0.933842	5	13.3293	293	31.2156	10.2427
115495435	prefoldin subunit 6 [Bos taurus]	15.4245	50.39	1	5	5	8	0.967135	8	53.8633	0.978463	8	25.2742	0.979179	8	3.34712	1.13071	8	29.6237	1.15338	8	10.8344	1.20956	8	37.2237	1.24209	8	17.0134	1.15604	8	33.9978	1.02819	8	22.1213	129	14.5458	8.32373
114052653	procollagen C-endopeptidase enhancer 1 precursor [Bos taurus]	15.4019	6.87	2	2	2	4	1.35158	4	10.6316	1.39632	4	16.9922	1.55168	4	11.4324	0.722856	4	16.441	0.751769	4	4.40994	0.930338	4	12.6921	0.766412	4	4.14475	0.781666	4	14.2677	0.96659	4	15.7863	451	48.1802	7.86963
28461283	NADH dehydrogenase [ubiquinone] flavoprotein 3, mitochondrial precursor [Bos taurus]	15.3714	21.1	1	2	2	4	0.932654	4	26.4917	0.810748	4	7.52746	0.624369	4	31.5644	1.03217	4	3.39185	0.933085	4	14.0832	0.692756	4	43.7442	1.11573	4	12.9509	1.00633	4	18.37	0.74656	4	40.4752	109	11.8492	9.84717
115497462	eukaryotic translation initiation factor 3 subunit J [Bos taurus]	15.3283	16.41	1	3	3	5	1.24957	5	11.746	1.03394	5	9.37585	0.874404	5	14.7386	1.1978	5	12.655	1.16849	5	9.99062	1.09738	5	39.8593	1.01976	5	18.7939	1.09741	5	2.9913	1.02853	5	18.9756	256	28.9334	4.83057
297486552	PREDICTED: unconventional myosin-XVIIIa isoform X25 [Bos taurus]	15.326	5.05	13	6	6	8	1.04634	7	44.2087	1.15112	7	9.75117	1.04533	7	26.2494	0.934987	7	20.2608	1.06576	7	6.95322	0.976648	7	10.201	1.01828	7	32.0491	1.11141	7	19.2877	0.995226	7	11.8323	2040	230.78	6.31592
528994476	PREDICTED: unconventional myosin-Ic isoform X2 [Bos taurus]	15.2794	6.42	3	5	5	5	1.05449	5	51.4877	1.31507	5	17.2385	1.18913	5	52.7971	0.822279	5	6.3476	0.796552	5	29.9323	0.896008	5	47.0458	0.839563	5	3.8052	0.8299	5	14.1625	0.932801	5	50.0166	1028	118.074	9.24658
78369248	hydroxyacylglutathione hydrolase, mitochondrial [Bos taurus]	15.2637	29.55	1	7	7	11	0.618612	11	63.7747	0.887137	11	84.1566	0.831833	11	28.5409	0.836914	11	14.2392	0.947725	11	51.0895	1.01706	11	26.7141	0.820559	11	14.6132	1.00714	11	21.2387	0.916838	11	24.8913	308	34.0676	7.82568
125991756	heterogeneous nuclear ribonucleoprotein U [Bos taurus]	15.2584	9.45	1	5	5	5	0.842468	5	3.80627	1.01723	5	14.7287	1.14587	5	2.5374	1.02668	5	3.65034	1.26613	5	13.0101	1.37114	5	5.05497	0.842808	5	13.8732	0.984924	5	9.03718	1.03765	5	14.3272	825	90.396	5.99854
94966875	ubiquitin carboxyl-terminal hydrolase isozyme L3 [Bos taurus]	15.2547	35.65	2	7	7	7	0.644916	7	40.5906	0.679188	7	28.7006	0.609395	7	37.3299	0.747656	7	30.1539	0.771443	7	23.6872	0.708255	7	18.1173	0.779832	7	17.8784	0.839248	7	27.6418	0.815441	7	11.8999	230	26.165	4.91943
521258698	platelet glycoprotein 4 [Bos taurus]	15.2331	9.96	1	5	5	5	0.914736	5	61.016	0.99515	5	30.6752	0.778436	5	17.0591	0.915251	5	22.4693	0.925696	5	2.13037	0.724173	5	54.331	1.17737	5	33.165	1.19573	5	1.68152	0.945777	5	26.0961	472	52.9064	8.104
134085765	COP9 signalosome complex subunit 8 [Bos taurus]	15.1838	27.75	1	4	4	6	0.868626	6	7.88043	1.01745	6	14.4553	0.958095	6	8.76245	0.902705	6	12.0865	1.06652	6	13.3341	1.08877	6	29.2303	0.79863	6	14.4915	0.930702	6	11.3502	0.961501	6	10.2785	209	23.1869	5.37646
156120339	acyl-coenzyme A thioesterase 13 [Bos taurus]	15.1648	29.03	1	4	4	6	1.08079	6	18.3019	0.968868	6	11.3094	0.83061	6	26.6618	1.0585	6	17.1062	0.958328	6	4.50682	0.851483	6	5.3629	1.07469	6	26.1286	0.991451	6	10.4696	0.844224	6	11.8668	155	16.8458	9.23193
741973121	PREDICTED: haloacid dehalogenase-like hydrolase domain-containing protein 2 [Bos taurus]	15.0964	23.55	1	5	5	6	1.0109	6	16.4753	0.945567	6	19.7499	0.810355	6	17.4959	1.05196	6	10.1531	1.04988	6	16.5006	0.821465	6	38.1125	1.0695	6	27.0593	1.0221	6	14.6548	0.810218	6	16.7434	259	28.576	6.65381
359074340	PREDICTED: serine/threonine-protein kinase Nek7 isoform X1 [Bos taurus]	15.089	14.24	1	4	4	6	0.962458	6	7.52725	1.02904	5	21.8204	0.869611	5	8.12056	1.45697	6	18.809	1.42209	6	11.3705	1.2223	6	13.6939	1.22702	6	12.0139	1.33792	6	6.17216	1.11582	6	5.03833	302	34.5265	8.25049
78369655	60S ribosomal protein L5 [Bos taurus]	15.0127	19.87	1	5	5	5	0.814622	5	34.6178	1.05196	5	25.4043	0.939729	5	36.9534	1.06839	5	13.7569	0.830244	5	6.73241	0.852689	5	13.7252	0.946364	5	15.2932	0.94037	5	13.3901	0.931967	5	10.3803	297	34.2737	9.72998
61675702	alpha-sarcoglycan precursor [Bos taurus]	15.0037	19.07	1	5	5	6	1.17709	6	10.6078	1.1064	6	38.2874	1.13458	6	41.0088	1.48606	6	27.3976	1.21088	6	14.0924	1.25103	6	20.4709	1.11301	6	10.3438	1.08399	6	14.6899	1.12524	6	22.7644	388	42.9591	6.02393
528950542	PREDICTED: serine-threonine kinase receptor-associated protein isoform X1 [Bos taurus]	14.9832	30.09	2	7	7	8	0.899188	8	26.7339	0.982733	8	4.17008	0.984659	8	15.6281	0.888324	8	13.8361	1.10908	8	19.8261	0.983111	8	35.9189	0.915154	8	5.46069	1.01196	8	13.2435	1.04976	8	16.1651	349	38.332	5.17334
89191838	multifunctional protein ADE2 [Bos taurus]	14.9262	16.71	5	5	5	5	1.28157	5	26.808	1.21905	5	25.7737	1.08313	5	23.2652	1.23971	5	18.2553	1.32829	5	29.3271	1.04703	5	27.5384	1.18574	5	9.42042	1.35149	5	28.9664	1.03082	5	31.0275	425	47.0923	7.50342
78369570	stromal interaction molecule 1 precursor [Bos taurus]	14.9155	9.37	4	5	5	6	0.904019	6	57.0419	1.0919	6	55.2031	1.0211	6	59.2114	1.00111	6	44.9123	1.21464	6	24.1167	0.920914	6	53.2462	0.992976	6	14.5773	1.1438	6	32.1879	0.699394	6	28.9509	683	77.1032	6.66846
741914142	PREDICTED: adiponectin isoform X2 [Bos taurus]	14.8896	20.4	1	4	4	4	3.12561	4	138.415	3.51	4	271.39	1.11981	3	12.2567	1.53115	4	50.2259	1.71349	4	110.046	0.776819	3	4.65306	1.97367	4	49.5688	2.24843	4	162.143	2.48354	4	339.127	250	27.3927	6.72705
529010805	PREDICTED: leucine-rich repeat-containing protein 20 isoform X2 [Bos taurus]	14.8637	22.29	3	4	4	5	1.74399	5	35.6945	1.2565	5	40.5778	0.932212	4	18.7687	1.22427	5	11.3142	0.966154	5	2.53492	0.765665	4	11.5642	1.2704	5	1.24991	1.13717	5	22.971	0.893334	4	4.84793	175	19.7624	6.27783
297469384	PREDICTED: thymosin beta-4 [Bos taurus]	14.8523	45.45	1	3	3	4	2.69527	4	64.9708	1.93691	4	22.705	1.40684	4	9.40772	1.0612	4	30.2006	0.73587	4	2.60076	0.55769	4	17.4907	1.35416	4	19.7485	0.865282	4	13.3655	0.702259	4	25.4258	44	5.04952	5.05908
149642961	mitogen-activated protein kinase 12 [Bos taurus]	14.8363	10.63	2	2	3	5	0.866795	3	27.4558	0.762672	3	7.12624	0.693452	3	0.526211	1.03281	3	24.7724	1.08869	3	15.9346	1.02938	3	34.8819	0.944284	3	9.50871	0.998464	3	9.40986	0.943336	3	27.9646	367	41.9284	6.32861
62460424	60S ribosomal protein L29 [Bos taurus]	14.7969	19.74	1	3	3	4	0.842468	3	0.275395	0.895409	3	14.3191	0.958846	3	26.8863	1.05226	3	22.8019	1.26613	3	3.32799	1.37923	3	4.18219	0.792819	3	4.74461	1.10065	3	25.9083	1.03765	3	8.57968	152	16.7614	11.8101
28461249	methylmalonate-semialdehyde dehydrogenase [acylating], mitochondrial precursor [Bos taurus]	14.7699	13.04	1	4	4	5	1.26699	5	79.3528	1.09763	5	22.9159	1.08769	5	8.58621	1.04341	5	19.8003	0.993575	5	6.84278	0.925207	5	31.8173	1.18689	5	5.29729	1.06521	5	16.7687	1.04506	5	8.64938	537	58.0257	8.07471
297488836	PREDICTED: histone H1x [Bos taurus]	14.7607	25.23	1	6	6	6	1.59949	5	59.1368	1.35981	5	26.0581	1.25904	5	7.55943	1.02252	5	10.9002	0.979845	5	24.4866	0.93143	5	31.7696	1.31993	5	44.509	1.12172	5	14.0042	1.0328	5	8.12869	214	22.3475	10.7114
95147674	complement factor B precursor [Bos taurus]	14.6402	6.96	1	4	5	5	1.09514	4	16.8842	1.23297	4	22.8249	1.19802	4	21.2803	0.955643	4	14.6349	1.05916	4	12.7187	1.04766	4	19.2253	0.91748	4	2.65797	1.02387	4	9.15704	0.997187	4	9.89067	761	85.3119	7.6792
741921453	PREDICTED: UPF0587 protein C1orf123 homolog isoform X2 [Bos taurus]	14.579	44.2	2	5	5	7	0.932008	7	5.30453	0.996136	7	11.8053	0.921227	7	19.4053	1.05288	7	3.85423	1.05193	7	13.654	0.985607	7	32.8867	0.900624	7	10.9783	1.08461	7	9.50904	0.996941	7	48.8404	138	15.8348	5.64307
72534798	60S ribosomal protein L6 [Bos taurus]	14.4363	22.3	1	5	5	6	1.08704	6	166.798	1.3477	6	122.984	1.07291	6	38.3839	0.848744	6	30.5101	1.13128	6	13.411	0.863371	6	26.5077	0.907428	6	76.2584	1.12459	6	41.8561	0.919252	6	35.228	287	32.6696	10.6821
77735833	ribosome maturation protein SBDS [Bos taurus]	14.396	13.6	1	3	4	6	1.25299	3	6.01958	1.11058	3	15.2693	1.12706	3	4.74512	1.16911	3	5.9827	1.0329	3	5.90502	1.04265	3	4.83102	1.31911	3	0.0278972	1.10412	3	2.31805	1.05666	3	3.39475	250	28.7003	8.74854
47564119	apolipoprotein C-III precursor [Bos taurus]	14.3895	38.54	1	5	5	5	0.820201	5	19.2797	0.74039	5	32.4801	0.892002	5	20.2022	1.28909	5	34.9966	0.780816	5	5.66053	0.822399	5	31.4324	1.3081	5	24.2227	0.830702	5	7.84155	0.73609	5	13.2072	96	10.6854	5.10986
78369510	ribonuclease inhibitor [Bos taurus]	14.3733	11.18	1	4	4	4	0.958252	4	14.2255	1.00536	4	8.98256	0.961599	4	16.919	0.982781	4	37.1772	1.05605	4	33.9556	0.796784	4	0.983267	1.06503	4	20.3406	1.05143	4	11.4802	0.91901	4	9.79869	456	48.8188	4.7417
78042488	adenylyl cyclase-associated protein 1 [Bos taurus]	14.3661	7.84	1	3	4	5	1.65345	4	91.0383	4.3672	4	349.922	12.6911	4	321.864	1.48306	4	96.6218	4.73376	4	242.643	11.0151	4	251.055	0.825587	4	8.41531	1.40465	4	93.9416	2.52835	4	257.311	472	51.2404	7.51807
156121023	beta-sarcoglycan [Bos taurus]	14.2503	23.66	1	6	6	6	0.741862	6	30.6911	0.909655	6	8.63256	0.91046	6	12.0548	1.06547	6	11.1105	1.18065	6	16.9983	1.42264	6	20.761	0.901929	6	28.4422	1.0747	6	8.26148	1.10367	6	14.1684	317	34.7116	8.92432
78042492	60S ribosomal protein L23 [Bos taurus]	14.2447	23.57	1	3	3	5	1.41176	5	5.65627	1.29344	5	17.0108	1.06601	5	3.05597	1.189	5	34.8129	1.16904	5	38.0335	1.074	5	81.2012	1.2748	5	16.9785	1.2305	5	21.2155	1.12832	5	14.7675	140	14.813	10.3892
262118224	prostaglandin E synthase 2 [Bos taurus]	14.1188	30.11	1	6	6	7	0.841566	7	24.7643	0.870204	7	14.7934	0.823477	7	7.15012	0.740454	7	27.1552	0.977936	7	28.763	0.853131	7	18.787	0.897273	7	19.2757	0.952165	7	22.6427	0.873183	7	7.0546	372	41.7115	9.39307
149642623	40S ribosomal protein S7 [Bos taurus]	14.1161	41.24	1	6	6	11	1.08653	11	39.1013	1.03733	11	34.7512	1.00103	11	20.3439	1.00836	11	18.8494	0.995037	11	21.532	1.1156	11	33.6467	0.941116	11	22.7505	1.10998	11	34.4949	1.05627	11	22.6753	194	22.1133	10.0962
87080799	aminoacyl tRNA synthase complex-interacting multifunctional protein 1 [Bos taurus]	14.0733	17.08	1	4	4	5	0.828638	5	15.271	0.877136	5	3.73365	0.938018	5	8.21732	0.89286	5	29.4771	0.94184	5	16.0038	1.02648	5	8.4759	0.899839	5	17.7153	0.980296	5	5.36286	1.0565	5	9.75068	322	35.3897	8.48486
115496902	synaptophysin-like protein 2 [Bos taurus]	13.9124	21.97	1	4	4	6	1.00869	6	30.5692	1.19659	6	35.5947	1.25561	6	14.1409	0.874638	6	27.6284	0.911102	6	20.0335	1.10881	6	21.7577	1.17716	6	23.1808	1.03709	6	43.793	1.05528	6	55.8328	264	29.1984	6.52197
78045535	26S protease regulatory subunit 6B [Bos taurus]	13.9006	20.1	1	6	6	8	1.20408	8	37.4137	1.14689	8	25.204	1.11222	8	16.4862	1.06521	8	20.2753	0.90638	8	17.0381	0.991292	8	36.0377	1.05918	8	7.79692	0.972903	8	6.76543	1.08528	8	23.1827	418	47.3365	5.21143
77736343	proliferation-associated protein 2G4 [Bos taurus]	13.8756	19.54	1	5	5	6	0.840814	6	13.9631	1.03862	6	23.3158	0.906442	6	5.37964	0.884531	6	3.70825	1.03933	6	11.6535	0.946178	6	17.3813	0.939969	6	17.6874	1.16942	6	23.8914	0.931367	6	5.03169	394	43.7752	6.55127
114050753	protein HP-25 homolog 1 precursor [Bos taurus]	13.785	21.7	1	4	4	5	1.40901	5	72.2964	0.984907	5	18.8262	1.02266	5	26.7689	0.89586	5	36.1133	0.790268	5	106.174	0.816192	5	23.1224	0.710521	5	127.676	0.77809	5	15.0053	0.714085	5	52.2374	212	22.5415	7.45947
83715972	importin-5 [Bos taurus]	13.7776	9.24	1	3	3	4	1.03378	4	22.2823	0.949682	4	15.0711	0.86226	4	9.12487	1.08298	4	9.23256	1.10008	4	17.0785	0.868493	4	52.658	1.20722	4	2.29811	1.23416	4	6.43501	1.01671	4	29.301	422	47.2719	4.97021
66792924	40S ribosomal protein S11 [Bos taurus]	13.7406	21.52	1	4	4	5	1.42444	5	25.8935	1.06041	5	6.22116	1.12176	5	8.50887	1.13173	5	12.452	0.960298	5	15.5985	0.82682	5	9.07062	1.25692	5	17.8046	1.01938	5	4.2986	1.0161	5	11.2892	158	18.387	10.3013
300794424	eukaryotic translation initiation factor 5 [Bos taurus]	13.7283	15.38	1	6	6	7	0.945581	7	41.9502	1.01291	7	27.7938	1.01784	7	27.0709	0.968431	7	31.521	1.00992	7	8.83261	0.972567	7	59.355	1.19834	7	15.3729	1.10081	7	20.3679	1.05506	7	19.7595	429	48.9407	5.57959
28461207	NADH dehydrogenase [ubiquinone] 1 alpha subcomplex subunit 6 [Bos taurus]	13.7225	26.56	1	3	3	5	1.34391	5	32.6428	1.20891	5	28.3579	1.35424	5	108.139	1.37944	5	18.2127	1.23192	5	41.2516	1.37267	5	140.897	1.42546	5	29.5342	1.2027	5	12.7451	1.30446	5	85.0067	128	15.044	10.0376
62752012	60S ribosomal protein L18 [Bos taurus]	13.6742	21.28	1	3	3	6	1.0876	6	54.7816	1.16557	6	42.9506	1.06295	6	11.0696	0.979493	6	22.0412	1.27894	6	14.3393	1.24105	6	27.1058	1.19189	6	30.8826	1.27784	6	21.1613	1.19982	6	27.1143	188	21.522	11.6929
84370063	prefoldin subunit 3 [Bos taurus]	13.6071	28.93	1	5	5	6	1.00639	4	4.29811	0.964489	4	5.90178	0.884517	4	16.0002	0.99834	6	43.9442	0.953799	6	52.4233	0.873937	6	53.3718	1.23193	6	53.9196	1.17427	6	60.9127	1.04305	6	50.8849	197	22.4686	7.10791
741924412	PREDICTED: putative adenosylhomocysteinase 3 isoform X6 [Bos taurus]	13.5283	6.93	7	1	3	4	1.09355	1		1.12261	1		0.685629	1		1.2076	1		1.23539	1		0.750492	1		1.37279	1		1.40874	1		0.855143	1		404	45.0397	7.47412
62751339	proteasome subunit beta type-2 [Bos taurus]	13.5095	13.43	1	3	3	5	0.730522	5	80.9679	0.757108	5	71.4239	0.824885	5	40.9438	1.01378	5	17.0978	1.04704	5	16.4535	1.08441	5	6.96724	0.859441	5	22.9207	0.963267	5	16.5972	0.94287	5	14.7924	201	22.8817	7.03467
115496520	heterogeneous nuclear ribonucleoprotein H2 [Bos taurus]	13.3774	13.81	4	3	4	5	1.02364	4	21.0633	1.29244	4	26.5847	1.07096	4	16.3344	1.09445	4	32.3903	1.25857	4	10.5239	1.21069	4	42.3968	1.09445	4	6.33477	1.40118	4	29.661	1.1316	4	16.1837	449	49.2332	6.30322
741934342	PREDICTED: delta-sarcoglycan isoform X1 [Bos taurus]	13.377	16.61	1	4	4	5	0.951197	5	40.6645	0.945448	5	15.4648	0.930479	5	9.78395	1.07667	5	18.327	1.22716	5	39.5003	1.24319	5	59.0631	1.2756	5	36.142	1.33903	5	7.23366	1.13251	5	2.83772	289	32.0968	8.98291
148238273	inter-alpha-trypsin inhibitor heavy chain H2 precursor [Bos taurus]	13.3756	7.08	1	4	4	4	0.859059	4	28.3042	0.832924	4	16.2044	1.17659	4	28.889	0.823324	4	10.976	0.810913	4	3.68795	1.18505	4	8.68268	0.77373	4	8.3262	0.793151	4	6.844	1.12624	4	1.67489	946	106.12	7.94287
157279951	phenylalanine--tRNA ligase beta subunit [Bos taurus]	13.3661	9	2	5	5	6	0.949809	6	36.9183	0.904849	6	30.041	0.832277	6	26.5503	1.11498	6	15.5813	0.962582	6	21.903	0.985325	6	25.8097	1.07185	6	27.9394	0.975464	6	11.1559	0.937557	6	8.85744	589	66.2977	7.41553
114052094	calponin-1 [Bos taurus]	13.3649	18.18	1	4	4	6	1.08117	6	35.9173	0.775565	6	14.5645	1.53574	6	17.3924	0.755924	6	26.4531	0.583123	6	29.5479	1.06654	6	20.3551	0.739845	6	30.8586	0.557484	6	25.2413	1.01802	6	35.3707	297	33.2616	8.96826
28461253	eukaryotic translation initiation factor 2 subunit 1 [Bos taurus]	13.3041	18.73	1	5	5	5	1.04495	5	23.0711	0.871083	5	2.10717	0.919933	5	10.8438	1.17533	5	11.6011	1.08032	5	7.78546	1.10491	5	10.8056	1.2575	5	18.1527	1.03293	5	5.10932	1.09974	5	9.38883	315	36.0854	5.08447
741962304	PREDICTED: alpha-2-antiplasmin isoform X1 [Bos taurus]	13.2999	9.16	2	5	5	6	1.15598	5	57.4774	0.871251	5	20.9934	1.58518	5	14.6814	0.904423	5	31.5044	0.591361	5	12.4436	1.22033	5	24.2841	0.900438	5	35.8735	0.624458	5	18.3151	1.1567	5	20.55	491	54.5481	5.71924
741927942	PREDICTED: alpha-2-macroglobulin isoform X4 [Bos taurus]	13.283	5.35	1	5	6	7	1.01998	5	32.7519	0.899204	5	9.69403	1.27388	5	6.51468	0.656021	5	17.4067	0.51008	5	16.3156	0.730359	5	6.18477	0.963206	5	35.2065	0.732174	5	44.0582	0.964394	5	16.4849	1459	162.668	6.97607
114052510	26S proteasome non-ATPase regulatory subunit 3 [Bos taurus]	13.206	14.23	1	4	4	6	0.717211	6	32.0882	0.792691	6	49.6679	1.03712	6	18.9579	0.948413	6	14.0315	0.890158	6	14.2413	1.2342	6	4.12728	0.952804	6	26.82	0.953824	6	10.1221	1.22551	6	14.5166	534	60.9185	8.60205
528922598	PREDICTED: ras GTPase-activating-like protein IQGAP1 isoform X1 [Bos taurus]	13.1826	5.36	2	5	5	6	1.09537	6	79.958	1.10145	6	66.1485	1.34265	6	61.8336	0.852196	6	26.0575	0.94398	6	16.7507	1.08911	6	19.3167	0.9191	6	40.7318	1.01711	6	5.2445	1.21021	6	16.3766	1604	182.929	6.62451
164420694	60S ribosomal protein L9 [Bos taurus]	13.1462	22.92	1	3	3	4	1.00129	4	16.0116	1.03659	4	6.77542	1.1552	4	16.0506	0.985218	4	19.9598	1.04512	4	6.83968	1.15637	4	23.3641	0.861777	4	20.0901	0.917013	4	6.80109	1.04036	4	13.0292	192	21.8628	9.94971
118601892	cysteine-rich protein 2 [Bos taurus]	13.0502	27.88	1	3	3	6	0.810168	5	11.1211	1.11123	5	2.46675	1.1126	5	5.99424	0.730226	5	27.5415	1.02828	5	8.81051	1.05483	5	7.14353	0.697027	5	9.26499	0.984577	5	8.73994	0.998628	5	9.09971	208	22.619	8.71924
343183370	bifunctional glutamate/proline--tRNA ligase [Bos taurus]	13.0213	4.9	1	6	6	6	0.822096	6	40.3851	0.942401	6	18.2274	1.04776	6	13.56	0.992639	6	27.3968	1.02166	6	20.3077	0.983042	6	22.3646	1.02889	6	37.7922	1.03507	6	3.91742	1.01193	6	14.6158	1511	169.812	7.32764
84000329	phosphoglycolate phosphatase [Bos taurus]	13.0085	13.4	1	3	3	5	1.13519	5	29.9063	1.1697	5	30.4091	0.976236	5	24.2787	1.18427	5	35.0588	1.21981	5	57.983	0.828307	5	30.4633	1.17368	5	18.5968	1.20891	5	57.8855	1.00281	5	29.3426	321	34.2985	5.33838
28603802	NADH dehydrogenase [ubiquinone] 1 beta subcomplex subunit 3 [Bos taurus]	12.9766	22.45	2	3	3	5	0.524685	5	54.3378	0.542102	5	36.4888	0.838997	5	12.1571	0.842	5	22.9485	1.05588	5	17.129	1.25097	5	48.4696	0.752443	5	45.4581	0.822721	5	1.87538	1.25764	5	26.7869	98	11.1336	9.23193
27806469	peptidyl-prolyl cis-trans isomerase B precursor [Bos taurus]	12.9228	25	1	4	4	4	1.34579	4	46.7289	1.11141	4	17.9175	1.30565	4	4.20701	1.23938	4	9.94017	1.1616	4	6.62454	1.25221	4	28.0387	1.24406	4	19.0881	1.15095	4	10.6127	1.29298	4	14.2272	208	22.6869	9.21729
115496083	protein CutA precursor [Bos taurus]	12.9093	27.45	3	3	3	5	0.904541	5	23.4399	0.726771	5	40.802	0.890228	5	9.88129	0.904034	5	7.75585	0.880358	5	45.237	0.926844	5	6.9499	0.873504	5	37.2894	0.685321	5	14.2244	0.851946	5	17.3775	153	16.3365	5.47803
27807445	peroxiredoxin-5, mitochondrial precursor [Bos taurus]	12.9028	27.85	1	4	4	5	0.642138	5	45.5241	0.855539	5	30.3436	1.09052	5	39.8853	0.752897	5	12.5186	0.898951	5	44.965	1.17546	5	42.2854	0.678533	5	9.34642	0.953875	5	16.1288	1.11211	5	22.4232	219	23.1962	8.33838
139948741	ATP-binding cassette sub-family E member 1 [Bos taurus]	12.8954	15.86	1	6	6	8	0.823572	8	38.2769	0.929867	8	12.7805	1.03398	8	9.4322	1.0978	8	18.0342	1.20144	8	20.4085	1.13221	8	17.1543	1.03258	8	20.34	1.08738	8	18.7794	1.20325	8	15.3748	599	67.245	8.33838
28461199	NADH dehydrogenase [ubiquinone] 1 beta subcomplex subunit 6 [Bos taurus]	12.87	33.59	1	4	4	5	0.842468	5	123.948	1.01723	5	18.1105	1.14587	5	42.2629	0.947871	5	15.5833	1.06088	5	26.6803	1.30518	5	22.9664	0.886423	5	31.3678	0.995179	5	22.2102	1.22341	5	11.8173	128	15.5143	9.61279
94966831	60S ribosomal protein L19 [Bos taurus]	12.87	16.33	1	2	3	4	0.934083	3	14.7463	1.15749	3	41.2583	1.27639	3	40.6083	1.00941	3	27.4196	1.24649	3	55.6054	1.36723	3	54.8995	0.968493	3	15.0533	1.08447	3	10.037	1.18859	3	9.45391	196	23.4512	11.4731
118150956	protein-cysteine N-palmitoyltransferase HHAT-like protein [Bos taurus]	12.8643	16.07	1	5	5	6	2.2939	6	44.2903	1.71175	6	47.5578	1.05993	6	21.9202	1.13995	6	28.6682	0.99746	6	26.1255	1.22521	6	22.1113	1.36509	6	28.0899	0.90373	6	25.0065	0.902773	6	72.0996	504	56.6101	6.23975
528926507	PREDICTED: glutathione S-transferase omega-1-like [Bos taurus]	12.7884	18.28	3	5	5	5	0.733213	5	32.319	1.12128	5	26.7662	0.746053	5	39.1769	0.907112	5	28.8485	1.07544	5	13.1118	0.733368	5	21.7929	1.0234	5	38.154	1.56064	5	15.6031	0.864279	5	11.1541	268	29.3211	8.74854
115497034	ubiquitin carboxyl-terminal hydrolase 14 [Bos taurus]	12.6865	7.69	1	4	4	4	1.37053	4	13.4337	1.07587	4	18.6685	1.00897	4	6.80217	1.10213	4	16.018	1.00116	4	23.8506	0.862958	4	40.1775	1.07982	4	11.3815	0.977959	4	13.838	0.879873	4	28.9123	494	55.977	5.24951
528979116	PREDICTED: nuclear ubiquitous casein and cyclin-dependent kinase substrate 1 isoform X1 [Bos taurus]	12.68	7.85	2	3	3	4	0.669814	4	88.7272	0.809345	4	31.4731	0.769571	4	29.4066	0.796036	4	29.2663	0.855825	4	16.9215	0.784512	4	32.2383	0.78716	4	30.2864	0.845862	4	17.4661	0.782607	4	25.5732	242	27.092	5.08447
114052965	heat shock protein beta-3 [Bos taurus]	12.6506	28.19	1	4	4	4	1.09248	4	23.8127	1.05009	4	14.704	1.00237	4	14.6922	0.828908	4	11.2456	0.885064	4	20.2683	0.92019	4	46.8363	0.981803	4	22.4006	1.02033	4	11.6678	0.997375	4	17.5467	149	16.7117	5.5542
27806667	cytochrome b5 [Bos taurus]	12.6317	34.33	1	3	3	4	1.97057	4	69.8507	1.18856	4	30.8885	1.11554	4	26.6407	1.00085	4	10.0246	0.678667	4	72.9886	0.858947	4	36.5634	1.66704	4	116.244	1.01028	4	7.65755	1.04413	4	12.3867	134	15.3196	5.03369
27806419	serine--tRNA ligase, cytoplasmic [Bos taurus]	12.5973	14.01	1	5	5	7	1.07138	7	3.25581	1.07012	7	16.8323	1.11678	7	11.1663	1.15649	7	24.8361	1.11297	7	13.4791	1.11325	7	19.3178	1.16558	7	15.5664	1.07905	7	14.5131	1.14893	7	16.9337	514	58.5679	6.18896
329664122	ras-related protein Rab-5B [Bos taurus]	12.563	20.93	1	3	3	4	0.70266	4	91.6759	0.990404	4	29.0622	1.15686	4	34.8514	1.04367	4	18.4385	1.08479	4	22.1299	1.58186	4	16.1142	0.902806	4	33.5463	1.02971	4	25.3856	1.28057	4	11.971	215	23.7059	8.1333
528977876	PREDICTED: nuclear mitotic apparatus protein 1 isoform X2 [Bos taurus]	12.5525	4.74	3	7	7	7	1.13073	7	18.5175	0.930176	7	17.9533	1.14045	7	25.3042	0.923286	7	20.7557	0.947378	7	27.4455	1.02458	7	16.2234	0.987686	7	11.8776	0.908963	7	12.6459	0.995093	7	12.5109	2109	235.983	5.5542
77736509	S-phase kinase-associated protein 1 [Bos taurus]	12.5483	26.38	1	3	3	6	0.878813	5	31.9434	0.845747	5	18.5204	0.856801	5	18.7154	0.92522	5	5.40078	1.17952	5	25.9875	1.21061	5	25.7245	0.907925	5	13.4027	1.05244	5	11.8633	1.06106	5	9.30868	163	18.6462	4.53857
134085862	trimeric intracellular cation channel type A [Bos taurus]	12.4704	3.68	1	2	2	4	0.776194	4	2.96128	1.10056	4	11.3584	1.16364	4	16.5916	1.07345	4	19.7237	1.54735	4	33.942	1.62734	4	34.2747	0.893416	4	13.2237	1.29183	4	25.5535	1.35756	4	31.0171	299	33.2921	8.36768
114051283	ribose-phosphate pyrophosphokinase 1 [Bos taurus]	12.4519	11.32	1	5	5	5	0.796438	5	50.8229	0.778178	5	23.0474	0.980733	5	24.7072	1.01577	5	8.91535	1.00621	5	10.7602	1.33676	5	18.1496	0.929684	5	37.5081	0.923797	5	19.5822	1.03991	5	30.9503	318	34.8119	6.97607
29135275	thiosulfate sulfurtransferase [Bos taurus]	12.3779	15.82	2	4	4	5	0.870994	5	47.6338	0.976287	5	6.46537	0.825489	5	20.3623	0.699697	5	6.20551	0.798025	5	24.9125	0.859684	5	26.0101	0.788514	5	24.684	0.806474	5	24.0598	0.743353	5	38.7682	297	33.2747	7.21045
157428056	beta-2-syntrophin [Bos taurus]	12.3597	8.89	1	3	5	5	0.851948	3	2.5107	0.993158	3	12.1363	1.00234	3	9.71465	0.968912	3	25.5137	1.03743	3	10.5394	1.02983	3	13.8204	0.969921	3	37.7791	1.04174	3	22.1901	1.07046	3	8.53355	540	57.92	8.68994
45430017	NAD(P)H-hydrate epimerase precursor [Bos taurus]	12.3597	9.38	1	3	3	4	1.02478	4	27.7989	1.12993	4	9.17977	1.20136	4	34.4994	0.990408	4	23.7699	1.07013	4	21.1872	1.04045	4	47.7599	1.09672	4	23.8321	1.27533	4	7.95701	1.31048	4	42.3695	288	31.3431	7.15186
741968859	PREDICTED: twinfilin-2 isoform X1 [Bos taurus]	12.3446	14.74	2	4	4	4	0.997764	4	17.4931	0.944223	4	10.8768	0.934745	4	15.05	1.06799	4	9.44389	1.0682	4	20.4279	1.10924	4	12.6706	1.04373	4	28.5182	0.966208	4	13.2377	1.02164	4	11.9716	312	35.5265	7.00537
741946412	PREDICTED: ATP-dependent (S)-NAD(P)H-hydrate dehydratase isoform X3 [Bos taurus]	12.3307	20.13	3	4	4	4	0.918939	4	35.8757	1.12227	4	28.1969	0.916618	4	19.4559	0.849382	4	1.9194	1.03372	4	21.0034	1.02695	4	30.5026	0.842082	4	25.8032	1.06246	4	13.4269	0.868796	4	1.08086	298	31.4455	7.12256
28461251	ATPase inhibitor, mitochondrial precursor [Bos taurus]	12.2818	26.61	1	5	5	8	0.75842	8	21.5923	0.778615	7	18.3252	0.867696	7	11.9874	1.01657	8	18.106	0.96771	7	21.2514	1.118	7	21.2213	0.92464	8	21.7069	0.969458	8	31.0641	0.980182	8	21.6137	109	12.2932	9.34912
27805913	FUN14 domain-containing protein 2 [Bos taurus]	12.228	17.89	1	4	4	5	1.20378	5	110.919	0.924962	5	36.7286	0.737086	5	12.3727	0.942546	5	1.32027	1.02956	5	21.3221	0.654194	5	26.5776	0.929043	5	5.99474	0.99185	5	15.952	0.70963	5	20.123	190	20.5646	9.56885
528947350	PREDICTED: calumenin isoform X1 [Bos taurus]	12.2189	14.6	2	3	3	4	1.04912	4	25.1007	1.12412	4	18.2276	1.22214	4	4.81966	0.950382	4	11.0451	1.02378	4	17.5306	1.21655	4	4.91662	1.01954	4	4.05673	1.0812	4	8.28464	1.14164	4	23.9396	315	37.0535	4.64014
77735717	proteasome subunit alpha type-4 [Bos taurus]	12.2004	16.09	1	4	4	6	1.9335	5	34.6388	1.17525	5	15.4149	0.918223	5	8.81033	1.29964	5	13.783	0.930448	5	9.61869	0.903012	5	40.0177	1.92854	5	41.2183	1.1718	5	10.8544	1.12833	5	8.17625	261	29.4652	7.72314
77736197	60S ribosomal protein L8 [Bos taurus]	12.1915	21.79	1	5	5	5	1.06699	5	32.9613	1.23462	5	4.58597	0.96855	5	22.93	1.2428	5	7.2725	1.18426	5	16.9875	0.946484	5	33.8914	1.14289	5	18.7162	1.12617	5	8.56255	0.95128	5	39.5984	257	28.0073	11.0337
331028504	nestin [Bos taurus]	12.0826	5.67	1	7	7	7	1.0938	7	28.4102	1.00278	7	16.5596	0.969442	7	31.0442	1.13867	7	44.019	0.978575	7	34.4165	1.06352	7	21.0574	1.43918	7	37.9202	1.3096	7	37.3184	1.25836	7	22.7246	1798	197.16	4.36084
77735571	asporin precursor [Bos taurus]	12.0361	11.89	1	4	4	4	1.92274	4	26.8434	1.69537	4	6.65514	2.37102	4	34.6354	1.02624	4	18.7465	0.824728	4	24.4191	1.18424	4	10.4681	1.01123	4	19.7672	0.836291	4	3.12729	1.10969	4	10.9644	370	42.0922	9.14404
114326226	protein disulfide-isomerase A4 precursor [Bos taurus]	12.0237	7.78	1	5	5	5	1.55257	5	7.42428	1.20458	5	24.2054	1.21194	5	5.09701	1.33502	5	6.28804	0.981852	5	15.9356	1.01542	5	4.87526	1.30388	5	12.9312	0.961929	5	8.17479	1.0494	5	8.60212	643	72.4808	5.12256
115496958	homer protein homolog 1 [Bos taurus]	12.0182	11.58	1	5	5	6	1.17555	6	33.4705	1.14514	6	27.2607	0.925131	6	15.3567	1.11193	6	21.9413	1.00983	6	9.87737	0.92978	6	23.41	1.21401	6	28.5899	1.02469	6	33.5883	0.907135	6	30.4557	354	40.3455	5.5415
83035079	glutaredoxin-1 [Bos taurus]	12.0176	11.32	1	2	2	3	0.958027	3	41.2788	1.22579	3	25.7072	0.910391	3	13.5482	0.993108	3	6.52721	1.33511	3	7.86094	1.06809	3	19.8508	0.929486	3	18.0397	1.18882	3	3.52742	0.927993	3	8.29836	106	11.7751	8.17725
62751703	40S ribosomal protein S5 [Bos taurus]	12.0143	14.22	1	4	4	4	0.876635	4	14.8514	1.03245	4	21.0142	1.06301	4	2.57046	1.20498	4	6.99991	1.29497	4	3.48066	1.49724	4	5.86928	0.992539	4	20.134	1.14378	4	15.8751	1.18002	4	11.3893	204	22.8621	9.71533
77404275	60S ribosomal protein L27 [Bos taurus]	12.0059	19.85	1	3	3	4	1.96748	4	7.07874	1.67689	4	37.3706	1.36241	4	26.8684	1.64768	4	9.94404	1.43682	4	37.1807	1.24457	4	37.7668	1.83819	4	17.125	1.51148	4	31.3512	1.28685	4	29.3085	136	15.7877	10.5649
300795066	alpha-soluble NSF attachment protein [Bos taurus]	11.9582	23.05	1	4	4	6	0.818022	5	22.0304	1.03963	5	9.27501	0.906923	5	10.2168	0.968577	5	14.9303	1.1705	5	16.1776	0.946208	5	24.6802	1.08383	5	5.29766	1.23902	5	2.55841	1.03088	5	7.72784	295	33.1832	5.36377
528942880	PREDICTED: trichohyalin [Bos taurus]	11.9284	12.16	1	5	6	7	2.60976	5	69.7647	1.85646	5	59.6335	2.33073	5	139.124	0.696037	5	18.8102	0.596457	5	21.3039	0.830834	5	5.75431	0.75852	5	1.90996	0.719193	5	4.62254	0.855934	5	12.5665	1414	183.719	5.8208
164452939	flotillin-2 [Bos taurus]	11.9222	11.45	1	4	4	4	0.60808	4	28.1683	0.878841	4	15.4307	0.985158	4	1.10362	0.886157	4	4.95414	1.21092	4	12.7987	1.38177	4	19.3748	0.832	4	11.026	1.10777	4	4.28575	1.25764	4	17.8839	428	46.9656	5.31299
157785569	coatomer subunit alpha [Bos taurus]	11.8919	3.59	2	2	3	5	0.928721	2	16.1613	1.09708	2	10.7754	1.20042	2	14.1292	0.975779	2	15.08	1.14867	2	9.70514	1.25019	2	13.0527	1.01733	2	8.09727	1.2013	2	2.77166	1.30645	2	6.09193	1224	138.257	7.66455
77736063	dynactin subunit 2 [Bos taurus]	11.8331	15.14	3	5	5	5	0.842468	5	24.1079	1.01723	5	16.1266	1.09129	5	14.524	0.932133	5	18.1183	1.00752	5	10.8313	1.08661	5	26.1794	0.808311	5	9.2837	0.892531	5	5.58967	0.961848	5	8.67978	403	44.2668	5.16064
741918307	PREDICTED: heterochromatin protein 1-binding protein 3 isoform X3 [Bos taurus]	11.8299	8.12	2	4	4	5	0.84258	5	22.5882	0.923856	5	15.2647	0.959806	5	5.96297	0.961401	5	4.75041	0.892375	5	18.4719	0.936417	5	40.7218	1.03043	5	10.631	0.898256	5	16.5206	1.02488	5	43.3068	517	57.4194	9.75928
27807361	nuclease-sensitive element-binding protein 1 [Bos taurus]	11.8209	19.14	1	2	4	4	1.15293	2	2.15157	0.933684	2	15.9393	0.882686	2	36.4505	0.857741	2	25.3769	0.69222	2	40.1619	0.650929	2	63.4309	0.970924	2	2.4311	0.785993	2	11.2932	0.738538	2	31.4783	324	35.9027	9.87646
62751789	glutathione S-transferase A4 [Bos taurus]	11.7134	24.77	2	5	5	5	1.54916	5	10.1146	1.3057	5	5.16267	1.22607	5	6.94945	1.14594	5	6.16319	0.899182	5	16.3327	0.755208	5	36.649	1.45602	5	16.3921	1.31449	5	18.89	0.961793	5	12.7196	222	25.6427	7.7085
741954372	PREDICTED: protein LZIC isoform X2 [Bos taurus]	11.6544	17.96	2	2	2	3	0.763749	3	18.7692	0.873391	3	5.25102	0.845524	3	19.8857	0.994266	3	1.48108	1.29741	3	8.04095	0.918777	3	14.5106	0.901216	3	3.15516	1.12735	3	1.11262	0.78134	3	4.95365	167	18.7957	4.86865
528960291	PREDICTED: high mobility group nucleosome-binding domain-containing protein 3 isoform X2 [Bos taurus]	11.6174	27.2	2	3	3	3	1.27693	3	64.1293	1.1996	3	22.7816	1.2285	3	2.1035	1.13952	3	3.64772	1.09336	3	41.48	1.32442	3	83.6381	1.07155	3	21.4888	1.00628	3	9.42634	1.218	3	65.4204	125	13.3191	10.1108
75812924	40S ribosomal protein S18 [Bos taurus]	11.6102	19.08	1	4	4	4	1.16898	4	22.5877	1.23364	4	8.27123	1.13541	4	12.6793	0.84398	4	35.2629	0.899254	4	24.9672	0.810513	4	31.1207	0.864393	4	30.4916	0.911857	4	25.0528	0.838418	4	27.6225	152	17.7079	10.9897
164451478	olfactomedin-like protein 1 precursor [Bos taurus]	11.6054	9.2	1	4	4	4	1.67014	4	42.2321	1.38554	4	13.5299	2.49396	4	29.6061	1.12829	4	6.82026	0.908036	4	23.5602	1.37348	4	20.5528	0.986024	4	9.66227	0.810585	4	23.4391	1.33963	4	16.0388	402	46.2233	8.104
741917407	PREDICTED: lanC-like protein 1 isoform X1 [Bos taurus]	11.5921	12.53	1	5	5	5	0.799608	5	23.6733	0.698372	5	1.21746	0.806091	5	15.6958	1.07575	5	26.2485	1.13562	5	6.06733	1.03934	5	8.85251	0.864943	5	19.3729	0.78882	5	4.21703	0.996905	5	17.7509	399	45.2794	7.32764
329664360	laminin subunit alpha-4 precursor [Bos taurus]	11.4979	4.06	1	6	6	6	1.19428	6	4.57019	1.06709	6	9.37292	1.07227	6	7.04036	0.966365	6	27.3122	1.05575	6	18.8748	0.99334	6	11.2371	0.904168	6	12.7641	0.983769	6	17.8321	0.921657	6	10.5696	1824	202.584	6.29053
77735783	capZ-interacting protein [Bos taurus]	11.4662	16.54	1	5	5	6	0.814841	5	63.6969	0.844581	5	14.1529	0.773727	5	19.2913	1.1349	5	17.6502	1.08354	5	6.83542	0.81581	5	17.8376	1.05165	5	29.57	1.071	5	18.4571	1.02651	5	47.3896	381	40.5118	5.13525
741935080	PREDICTED: phospholipase A-2-activating protein isoform X1 [Bos taurus]	11.4576	4.53	2	4	4	5	0.876747	5	24.1019	0.923375	5	7.71537	0.893778	5	19.4339	0.988616	5	6.63833	1.04316	5	8.23073	0.932295	5	24.7285	1.08676	5	25.687	1.09995	5	22.2458	0.984687	5	16.6273	772	84.8024	6.40479
741872475	PREDICTED: 3-hydroxyisobutyryl-CoA hydrolase, mitochondrial isoform X4 [Bos taurus]	11.4433	11.8	4	4	4	4	1.04383	4	57.1008	1.00522	4	30.0916	0.734994	4	13.8692	0.952658	4	7.92855	0.923038	4	4.45059	0.736814	4	25.0225	1.14253	4	30.3569	1.0367	4	14.8571	0.851759	4	4.37892	339	38.0159	8.98291
741914283	PREDICTED: eukaryotic translation initiation factor 4 gamma 1 isoform X3 [Bos taurus]	11.4408	8.18	4	8	8	9	1.04564	9	46.0494	0.94801	9	21.0536	1.0267	9	24.6551	0.917586	9	7.80021	0.892447	9	11.664	1.17536	9	35.5334	0.974965	9	27.5021	1.09041	9	16.3936	1.07927	9	17.0466	1381	152.982	5.23682
115497348	cytoplasmic dynein 1 intermediate chain 2 [Bos taurus]	11.4206	16.34	1	5	5	5	0.904766	5	10.6065	0.898208	5	10.999	1.06013	5	6.88426	1.05226	5	21.0754	0.82988	5	11.7084	1.02157	5	9.65555	1.06313	5	45.1688	0.825862	5	28.3324	0.99542	5	12.0434	612	68.3347	5.32568
741968990	PREDICTED: acylamino-acid-releasing enzyme isoform X1 [Bos taurus]	11.3286	7.12	2	5	5	5	0.850986	5	42.6906	0.925144	5	32.8262	1.03913	5	12.6413	0.866559	5	23.5214	0.99896	5	13.1384	0.927456	5	13.1754	0.711417	5	21.8373	0.771954	5	30.9939	0.823646	5	6.71398	702	77.9876	5.36377
78369422	60S ribosomal protein L28 [Bos taurus]	11.3047	23.36	2	4	4	5	1.69675	5	33.7481	1.15961	4	21.491	0.88887	4	18.9983	1.18952	5	22.2173	0.982488	4	18.4274	0.770148	4	23.9522	1.45213	5	37.8812	1.15837	4	13.7986	0.938402	4	19.5655	137	15.6826	11.9712
149642675	40S ribosomal protein S17 [Bos taurus]	11.274	23.7	1	2	2	7	0.726781	4	25.078	1.22264	4	21.7615	1.15446	4	24.2793	1.09134	5	50.081	1.27324	5	58.8775	1.44493	5	21.7438	0.721541	5	52.888	1.1369	5	49.0729	0.914734	5	70.8896	135	15.5724	9.72998
77735427	protein phosphatase 1 regulatory subunit 7 [Bos taurus]	11.2262	9.17	1	2	2	4	1.0786	4	9.83409	0.959214	4	2.20347	0.84605	4	15.7913	1.01817	4	14.778	0.874057	4	10.316	0.689813	4	7.31404	1.02631	4	17.5727	0.936674	4	9.51491	0.752645	4	9.37622	360	41.3624	4.95752
75812950	40S ribosomal protein S16 [Bos taurus]	11.2234	21.92	1	3	3	5	1.48693	5	53.672	1.36323	5	26.4186	1.27542	5	8.17497	1.21581	5	27.1558	1.1108	5	19.1144	0.987385	5	7.8069	1.47562	5	67.2392	1.35236	5	24.5006	1.24212	5	2.82594	146	16.435	10.2134
27807075	protein S100-A4 [Bos taurus]	11.2152	27.72	1	5	5	5	2.72139	4	32.5574	1.91534	4	39.7785	2.9168	4	39.9006	0.926432	4	12.8734	0.713652	4	14.7054	1.13996	4	22.8997	0.931545	4	18.2489	0.72858	4	21.9579	1.18781	4	33.7272	101	11.7988	6.11279
77735687	proteasome subunit beta type-6 precursor [Bos taurus]	11.1911	16.74	1	4	4	5	1.07401	4	29.4753	0.994351	4	13.3003	1.08348	4	25.4429	1.00626	4	27.0759	0.928392	4	13.0282	0.998944	4	16.1932	1.00012	4	26.5496	0.925591	4	15.5881	0.942588	4	11.4388	239	25.5257	5.021
528970776	PREDICTED: periostin isoform X6 [Bos taurus]	11.1603	8.79	7	4	4	5	2.0001	4	26.2599	2.21093	4	18.0693	2.15293	4	15.9228	0.943431	4	24.7649	1.03926	4	26.8885	1.06598	4	7.3369	0.982877	4	2.45967	1.08607	4	14.1648	1.07427	4	12.646	751	83.6359	7.92822
134085789	NEDD8-conjugating enzyme Ubc12 [Bos taurus]	11.1517	12.02	1	3	3	4	0.82102	4	42.6346	0.762519	4	19.2975	0.778269	4	4.43513	0.973664	4	16.687	0.901151	4	8.13602	0.958908	4	32.01	0.874295	4	26.1517	0.962872	4	16.4602	0.892851	4	18.2574	183	20.8866	7.69385
77735941	60S ribosomal protein L35 [Bos taurus]	11.138	30.89	1	3	4	5	1.54056	4	35.026	1.41744	4	49.9815	1.30193	4	28.4535	1.07297	4	1.52771	1.11512	4	10.1617	1.14073	4	27.0197	1.19354	4	12.3995	1.09131	4	7.61273	1.03723	4	5.10444	123	14.5566	11.0483
77735801	26S proteasome non-ATPase regulatory subunit 7 [Bos taurus]	11.1245	16.77	1	3	3	3	0.862442	3	25.909	0.856826	3	3.40444	0.977864	3	6.93333	0.84552	3	29.5828	0.868351	3	0.602612	1.08475	3	9.36209	1.02802	3	17.2847	1.02094	3	22.8828	1.04482	3	0.0410487	322	36.7314	6.771
48374083	annexin A4 [Bos taurus]	11.1215	14.73	1	5	5	5	1.23909	5	56.1037	0.931031	5	6.31288	1.11625	5	25.3586	1.09627	5	18.09	0.952272	5	24.7157	0.898431	5	5.57441	1.18667	5	25.6665	1.07408	5	12.7316	1.21315	5	21.0682	319	35.8661	5.71924
741932458	PREDICTED: cdc42-interacting protein 4 isoform X1 [Bos taurus]	11.0858	7.63	1	4	4	4	0.892734	4	16.8209	0.86807	4	18.121	0.794564	4	12.3592	0.859522	4	5.02673	0.861582	4	19.815	0.810991	4	7.38546	0.844361	4	7.21515	0.896671	4	6.85443	0.820697	4	9.49605	603	68.5381	5.65576
528992240	PREDICTED: vasodilator-stimulated phosphoprotein isoform X1 [Bos taurus]	11.0781	12.83	2	3	3	3	1.36174	3	2.77311	1.1156	3	11.9571	1.28099	3	11.5766	0.958582	3	67.7272	0.78259	3	83.4458	0.893833	3	84.0034	0.877333	3	42.0363	0.718479	3	50.4266	0.819977	3	50.8731	382	40.3102	8.67529
125991864	coronin-1C [Bos taurus]	11.0438	8.02	2	5	5	5	1.45557	5	16.9979	1.4075	5	33.1356	1.26999	5	7.89456	1.06288	5	21.2488	1.0532	5	22.3504	0.99686	5	49.0986	1.09865	5	14.1424	1.12933	5	17.2236	1.02304	5	50.7626	474	53.0919	6.7417
27806443	ras-related C3 botulinum toxin substrate 1 precursor [Bos taurus]	10.9915	11.98	1	3	3	3	0.845456	3	5.74914	1.14948	3	48.5808	1.93669	3	176.895	1.13032	3	17.6109	1.53145	3	62.9343	2.56651	3	212.979	1.05254	3	4.14803	1.43049	3	46.7192	2.39547	3	172.511	192	21.4362	8.49951
741916513	PREDICTED: 26S proteasome non-ATPase regulatory subunit 14 isoform X1 [Bos taurus]	10.9768	20.74	2	3	3	4	0.757408	4	19.4805	0.81458	4	9.25745	0.887537	4	8.44684	0.982862	4	14.2877	1.18725	4	1.56317	1.2521	4	9.4171	0.911346	4	11.8972	1.01862	4	7.85216	1.11985	4	3.12007	270	30.4654	6.65381
77735697	threonine--tRNA ligase, cytoplasmic [Bos taurus]	10.9469	4.84	1	3	3	4	0.975972	4	8.29502	0.972633	4	21.5202	0.850845	4	6.18543	1.1005	4	17.3434	1.07833	4	20.6983	0.943333	4	7.7958	1.11013	4	3.20635	1.16208	4	31.0459	1.01004	4	13.536	723	83.4389	6.771
78042550	glutaredoxin-3 [Bos taurus]	10.9316	10.18	1	3	3	4	1.26708	4	12.0326	1.16543	4	16.4039	1.29364	4	19.9597	1.04316	4	18.7466	0.941074	4	20.7534	1.07343	4	34.2925	1.00319	4	15.4793	0.923524	4	4.49571	1.08438	4	8.44864	334	37.2741	5.74463
77736007	ADP-ribosylation factor 4 [Bos taurus]	10.8941	26.67	1	3	3	4	1.83921	4	45.2164	1.42467	4	18.0202	1.30695	4	15.7929	0.978075	4	12.7101	0.850812	4	19.0494	0.767136	4	49.0284	1.21088	4	31.8962	0.892918	4	12.4202	0.955363	4	16.9488	180	20.5146	6.18896
94966972	musculoskeletal embryonic nuclear protein 1 [Bos taurus]	10.8928	25.61	1	2	2	3	1.24185	2	5.9317	1.23292	2	8.89405	0.723316	2	8.96628	0.932545	2	6.57432	0.922634	2	9.53887	0.5384	2	9.61117	0.828529	2	14.0338	0.822267	2	17.0372	0.479461	2	17.1106	82	8.85961	9.86182
528905742	PREDICTED: uncharacterized protein LOC104968578 [Bos taurus]	10.8576	5.82	3	4	4	5	0.66405	5	79.8003	0.873691	5	23.6043	0.821734	5	18.2923	0.932582	5	31.7189	1.03613	5	12.7231	0.882315	5	20.568	0.872867	5	29.5595	0.986131	5	20.582	0.883802	5	16.0127	1237	131.42	9.64209
134085811	pantothenate kinase 4 [Bos taurus]	10.8562	9.31	1	5	5	5	1.03457	5	23.0932	1.02561	5	2.52376	0.93836	5	13.9782	0.982295	5	10.992	1.15875	5	21.4287	0.930641	5	27.2457	0.974983	5	7.22992	0.957827	5	22.3725	0.878597	5	3.94281	773	85.8957	5.85889
114051381	protein FAM49B [Bos taurus]	10.8252	18.21	1	4	4	5	0.825921	5	24.5813	0.871132	5	35.932	0.843759	5	12.409	0.921217	5	8.09532	1.02713	5	2.67477	1.06685	5	37.3194	0.989848	5	38.7682	1.05566	5	45.3729	0.940564	5	14.5184	324	36.7246	6.06201
149642895	membrane-associated progesterone receptor component 2 [Bos taurus]	10.7918	24.22	1	4	4	5	1.08172	5	50.0818	1.32872	5	18.9118	1.14845	5	28.1799	1.15718	5	22.79	1.31151	5	14.9965	1.22933	5	6.56187	1.1048	5	27.7	1.24424	5	5.96792	1.16537	5	8.61544	223	23.6957	4.86865
741936927	PREDICTED: proteasome-associated protein ECM29 homolog isoform X1 [Bos taurus]	10.7535	4.57	2	6	6	6	1.01583	6	24.5771	1.3402	6	41.1712	1.11056	6	8.93878	0.940232	6	40.3455	0.91164	6	15.2217	0.778215	6	19.2727	0.974047	6	30.3843	1.09339	6	17.3467	0.962458	6	5.55641	1840	203.318	7.26904
115495555	endoplasmic reticulum resident protein 29 precursor [Bos taurus]	10.737	14.73	1	3	3	4	0.657925	4	44.1846	0.896252	4	22.7264	0.882227	4	22.987	1.11501	4	8.47832	1.40928	4	11.0231	1.4467	4	20.6144	0.958993	4	20.693	1.36258	4	12.9925	1.35795	4	19.5415	258	28.7879	5.8208
115497094	inorganic pyrophosphatase 2, mitochondrial [Bos taurus]	10.7284	14.98	2	4	4	5	1.39478	5	34.7792	1.27487	5	17.8697	0.79518	5	27.9137	1.25205	5	11.468	0.975029	5	17.7054	0.72724	5	27.8191	1.24484	5	31.5993	1.08875	5	27.392	0.790123	5	5.38676	327	36.9396	6.84424
115496842	dual specificity protein phosphatase 3 [Bos taurus]	10.7163	16.75	3	3	3	4	0.93766	4	61.4602	0.900184	4	31.8646	0.894625	4	8.77169	1.09481	4	21.2745	1.07948	4	8.03716	1.0354	4	27.3024	0.955883	4	32.6996	0.920826	4	6.93419	0.90612	4	22.4107	203	22.5403	7.23975
741883579	PREDICTED: A-kinase anchor protein 12 isoform X1 [Bos taurus]	10.7125	2.15	3	3	3	4	1.04406	4	9.57094	1.00973	4	7.16665	1.07674	4	11.3214	0.999482	4	3.13994	0.953815	4	18.9411	1.08932	4	18.7839	0.980263	4	17.4338	0.905087	4	6.8106	0.997471	4	2.33369	1631	174.729	4.36084
297476786	PREDICTED: protein QIL1 isoform X2 [Bos taurus]	10.6905	19.49	2	3	3	4	1.97096	4	47.5203	1.31152	4	55.9411	0.812846	4	21.4397	1.15762	4	20.4241	0.800709	4	25.1216	0.469688	4	6.51824	1.6343	4	10.2949	1.13393	4	14.8715	0.635967	4	3.41072	118	13.3088	8.63135
329664164	heterogeneous nuclear ribonucleoprotein A3 [Bos taurus]	10.62	10.79	1	3	3	3	1.75756	3	31.1041	1.38775	3	9.32662	1.38466	3	22.5121	1.10657	3	9.26638	0.799668	3	9.87246	0.899262	3	34.7111	1.45677	3	3.96946	1.08465	3	20.2477	1.13779	3	31.449	380	39.6846	9.01221
156121211	eukaryotic translation initiation factor 2A [Bos taurus]	10.6146	8.72	1	4	4	4	0.691719	4	10.7021	0.912156	4	20.236	1.05092	4	8.30371	0.936103	4	7.96129	1.03296	4	1.67617	1.18906	4	10.2187	0.818161	4	31.3698	1.03714	4	1.77882	1.11044	4	3.7868	585	65.1643	8.99756
164450481	kininogen-2 isoform II precursor [Bos taurus]	10.6126	9.69	1	4	4	6	1.04697	5	43.6408	0.886853	5	19.1274	1.36416	5	35.7621	0.86283	5	28.1289	0.610793	5	21.427	0.934525	5	45.3879	0.891117	5	24.5782	0.715268	5	36.6798	1.12018	5	33.705	619	68.6665	6.56592
154152173	uncharacterized protein LOC515358 [Bos taurus]	10.5608	15.47	1	2	2	3	0.755993	3	24.3865	0.943971	3	21.1382	0.855628	3	0.750071	1.0528	3	3.16577	1.28234	3	10.1505	1.15615	3	10.0584	0.803437	3	32.3081	0.880951	3	12.3442	1.02898	3	1.10888	181	20.5768	9.01221
78365277	hsp90 co-chaperone Cdc37 [Bos taurus]	10.5507	29.21	1	8	8	8	0.629449	8	26.9564	0.820155	8	23.7455	0.798485	8	21.9716	0.808231	8	20.6058	1.13317	8	9.03349	1.04658	8	6.8744	0.836679	8	31.1633	1.25409	8	12.6445	1.1334	8	22.9027	380	44.5519	5.17334
115497888	nuclear migration protein nudC [Bos taurus]	10.5219	13.55	2	3	4	4	0.712518	3	8.55776	0.930716	3	21.1428	0.852413	3	7.80741	0.880639	3	28.7713	1.01541	3	10.2473	0.969915	3	9.47066	0.82196	3	23.6857	0.950689	3	5.38643	0.879606	3	11.5973	332	38.2192	5.31299
741917905	PREDICTED: cullin-3 isoform X1 [Bos taurus]	10.496	4.89	2	3	3	4	1.36079	4	27.4388	1.24225	4	10.1918	1.47774	4	70.51	1.23842	4	35.0154	1.12662	4	17.3598	1.33305	4	81.5674	1.25984	4	37.2212	1.1505	4	19.5342	1.28848	4	49.6298	696	80.4411	7.95752
114051051	sorting and assembly machinery component 50 homolog [Bos taurus]	10.4726	6.82	1	2	2	3	1.14767	3	1.68034	0.870217	3	18.0309	0.844921	3	42.1652	1.06414	3	2.20667	0.957244	3	11.9413	0.776557	3	48.9844	1.10535	3	24.845	0.866005	3	3.75563	0.808507	3	24.4625	469	52.0094	7.09326
528955461	PREDICTED: heterogeneous nuclear ribonucleoprotein M isoform X11 [Bos taurus]	10.452	13.22	8	4	4	8	0.729993	7	40.7783	0.929853	7	40.5463	1.05428	7	22.4318	0.877916	7	31.3748	1.13771	7	25.8733	1.31308	7	5.84252	0.752889	7	26.7956	1.09987	7	13.0405	1.15227	7	25.4311	673	71.6483	8.70459
123858766	prefoldin subunit 2 [Bos taurus]	10.3992	32.47	1	4	4	5	1.06429	5	17.6969	1.06806	5	5.41032	0.923413	5	17.0906	1.05772	5	25.1895	1.14374	5	18.0915	1.06334	5	27.2158	1.12156	5	27.9597	0.999437	5	13.2504	0.914959	5	23.7374	154	16.6376	6.58057
78369254	60S ribosomal protein L3-like [Bos taurus]	10.3547	11.3	2	3	4	4	0.696351	2	8.16251	0.823207	2	20.4411	0.626685	2	4.22252	0.699271	2	27.3441	0.823793	2	1.52862	0.623794	2	14.5594	0.954829	2	5.84987	1.12835	2	35.2533	0.853752	2	18.3666	407	46.3809	10.3892
115496175	high mobility group protein HMG-I/HMG-Y [Bos taurus]	10.321	22.92	2	2	2	3	0.740539	3	42.3854	0.891619	3	10.0881	1.01249	3	16.0932	0.957652	3	2.57024	1.12928	3	16.9396	1.27555	3	22.9534	1.01562	3	9.71633	1.07251	3	8.21292	1.16374	3	2.36003	96	10.6426	10.3159
164518984	acyl-CoA-binding domain-containing protein 7 [Bos taurus]	10.3089	26.14	1	2	2	3	0.736387	3	34.1508	0.797605	3	4.69984	0.948613	3	12.7099	0.682844	3	10.2739	0.893361	3	40.2659	1.00159	3	31.5465	0.607833	3	7.60873	0.757842	3	21.1494	0.848997	3	13.0112	88	10.0282	5.60498
77736325	40S ribosomal protein S23 [Bos taurus]	10.2965	21.68	2	4	4	4	0.914183	4	30.7159	0.905373	4	18.2493	0.89382	4	37.5946	0.967458	4	37.831	1.0123	4	23.8593	0.834996	4	42.7134	1.00858	4	29.944	1.12783	4	14.2242	0.940178	4	24.5286	143	15.7977	10.4917
70778964	40S ribosomal protein S25 [Bos taurus]	10.2705	26.4	1	3	3	4	1.25104	4	46.2446	1.11685	4	14.7484	1.01636	4	7.69767	1.09182	4	36.0831	1.04184	4	12.8283	0.949344	4	15.7503	1.3238	4	46.4095	1.18136	4	12.2005	1.08006	4	4.10739	125	13.7337	10.1108
114051137	tetranectin precursor [Bos taurus]	10.251	20.79	1	3	3	3	3.02847	3	347.781	2.08848	3	104.206	2.02083	3	11.8463	1.02142	3	4.41273	0.977672	3	39.7844	1.41867	3	13.1247	0.767863	3	16.5328	0.921894	3	0.78635	1.03765	3	23.6451	202	22.13	5.64307
741873996	PREDICTED: myelin protein P0-like [Bos taurus]	10.2218	16.59	2	4	4	4	0.832852	4	38.3153	0.456802	4	17.2468	1.08431	4	16.4942	0.803792	4	26.552	0.534136	4	29.587	1.07631	4	2.04023	0.865805	4	34.3393	0.575779	4	16.0149	1.20184	4	18.2061	229	25.6884	9.42236
77736183	eukaryotic translation initiation factor 3 subunit C [Bos taurus]	10.1817	6.47	1	5	5	5	0.900595	5	52.0877	0.880639	5	14.7582	1.03779	5	29.484	1.19776	5	14.5483	1.11946	5	11.2962	1.12603	5	19.4478	0.967506	5	46.7012	0.907066	5	30.3713	0.932215	5	42.2429	912	105.3	5.80811
156151422	transcription factor A, mitochondrial precursor [Bos taurus]	10.1477	17.48	1	4	4	4	0.750648	4	28.5276	0.697955	4	9.02859	0.82364	4	16.3689	0.952541	4	8.10904	1.00507	4	11.4655	1.15742	4	14.3845	0.86912	4	13.3827	0.867246	4	8.46297	0.99793	4	11.3672	246	28.8882	9.75928
741975805	PREDICTED: sorbin and SH3 domain-containing protein 1 isoform X31 [Bos taurus]	10.0901	8.63	33	4	4	5	0.84397	5	26.4248	0.920597	5	30.0108	0.824095	5	15.2914	0.8593	5	28.2311	0.909688	5	16.3205	0.903601	5	11.7814	0.737903	5	30.3426	0.885933	5	12.5387	0.788237	5	16.0791	707	78.7913	7.7085
77735585	60S ribosomal protein L36a [Bos taurus]	10.0669	16.98	2	2	2	3	1.36229	3	7.71322	1.27851	3	16.3546	1.13882	3	4.14057	1.17513	3	3.67519	1.10881	3	5.34507	1.01503	3	14.3973	1.20107	3	0.633299	1.25191	3	1.63837	1.06598	3	4.31481	106	12.4328	10.5796
77736507	mitochondrial fission 1 protein [Bos taurus]	10.0322	21.71	2	3	3	8	1.25493	7	11.2939	1.30176	7	19.802	0.958249	7	45.4907	1.18859	7	17.1719	1.12235	7	21.5135	0.740758	7	29.5588	1.31928	7	30.1611	1.26972	7	26.9634	0.877729	7	25.7569	152	16.927	9.01221
114051445	serine/threonine-protein phosphatase 2A activator [Bos taurus]	10.0236	8.95	1	3	3	4	1.42854	4	74.9616	1.12727	4	4.99913	0.884927	4	28.175	1.08712	4	5.11434	0.789693	4	33.9962	0.690939	4	27.3594	1.29189	4	43.2014	0.91251	4	17.053	0.785729	4	9.29902	324	36.8587	6.354
75832058	myocilin precursor [Bos taurus]	10.0164	11.43	1	4	4	4	0.993398	4	30.1178	1.16467	4	30.5826	1.19652	4	19.6653	0.57717	4	13.474	0.674333	4	11.0606	0.722238	4	6.97435	0.672043	4	18.9673	0.785305	4	16.0809	0.850112	4	14.7653	490	54.8545	5.42725
154152001	glutaredoxin-related protein 5, mitochondrial [Bos taurus]	10.0159	22.15	1	3	3	4	0.993988	4	25.1981	0.986666	4	11.7955	0.956752	4	4.69455	1.30398	4	33.6045	1.36768	4	11.6418	1.29883	4	16.1944	1.23738	4	22.889	1.15128	4	14.4326	1.09379	4	8.8749	158	16.7646	7.98682
77735591	3-ketoacyl-CoA thiolase, peroxisomal [Bos taurus]	9.99702	13.44	1	4	4	4	0.913508	4	37.3674	0.962706	4	48.3772	1.0015	4	22.3302	0.851875	4	6.36454	0.983762	4	22.2593	0.875526	4	9.66669	0.865959	4	28.2611	0.912253	4	23.305	0.856682	4	14.3438	424	44.3059	8.04541
528957168	PREDICTED: 40S ribosomal protein S14 isoform X1 [Bos taurus]	9.98555	17.88	1	3	3	3	0.990268	3	2.60565	0.948827	3	16.0105	1.01313	3	18.1281	0.960436	3	4.06525	1.02093	3	3.80911	1.09959	3	31.8064	1.06293	3	6.5414	1.13339	3	6.28476	1.21977	3	34.4776	151	16.2625	10.0522
115497658	coenzyme Q-binding protein COQ10 homolog A, mitochondrial [Bos taurus]	9.98383	18.11	1	3	3	3	0.774768	3	14.0404	0.810025	3	8.65063	0.831833	3	36.5033	0.7268	3	5.68863	0.789262	3	11.8663	0.744396	3	4.15327	0.911733	3	3.58037	0.993161	3	9.74304	0.934319	3	2.36874	243	27.0939	9.90576
94966795	acyl carrier protein, mitochondrial precursor [Bos taurus]	9.81223	11.54	1	3	3	3	0.826989	3	106.871	0.851662	3	128.279	0.833198	3	55.3775	1.05226	3	12.3473	1.13662	3	16.1015	1.41867	3	10.0372	0.981246	3	27.3328	1.01014	3	12.8193	1.03765	3	8.15201	156	17.3911	5.07178
27807465	60S ribosomal protein L10 [Bos taurus]	9.81044	15.42	1	3	3	3	1.20485	3	77.3571	1.33478	3	0.140147	1.10383	3	6.02838	1.17573	3	10.4339	1.21034	3	29.1385	1.03589	3	57.6824	1.11453	3	6.61316	1.23543	3	11.4703	1.05655	3	32.9057	214	24.5589	10.1108
358413134	PREDICTED: LOW QUALITY PROTEIN: proline-rich basic protein 1 isoform X1 [Bos taurus]	9.77877	6.39	3	4	4	4	0.932912	4	34.3895	1.06123	4	30.8775	0.779747	4	10.7545	0.994352	4	22.3493	0.979999	4	16.9039	0.750801	4	35.5495	0.879725	4	31.8054	0.923928	4	20.6614	0.668953	4	34.6117	1018	107.813	9.96436
62460602	heat shock protein beta-8 [Bos taurus]	9.77108	22.96	1	4	4	4	0.865141	4	40.6612	0.819815	4	5.63485	0.728422	4	10.196	1.04095	4	22.4856	0.979424	4	11.8579	0.845655	4	15.3015	1.18442	4	35.9818	1.11176	4	4.90209	0.925487	4	15.6553	196	21.6596	5.26221
62751723	vacuolar protein-sorting-associated protein 25 [Bos taurus]	9.76267	27.84	1	3	3	3	0.781572	3	14.3356	1.24316	3	10.7829	1.1092	3	27.6245	0.797993	3	35.2421	1.14887	3	8.51119	1.22425	3	18.9238	0.854879	3	16.2453	1.25156	3	14.1852	1.13289	3	13.8582	176	20.7335	6.34131
741976733	PREDICTED: transforming acidic coiled-coil-containing protein 2 isoform X3 [Bos taurus]	9.76186	2.56	3	4	4	5	0.673673	5	11.5868	0.781987	5	6.23414	0.917775	5	5.41452	0.877265	5	18.1006	1.02214	5	4.82969	1.18466	5	2.20816	0.704698	5	54.4631	0.787211	5	27.3901	0.953838	5	6.45666	2657	278.931	4.61475
528988806	PREDICTED: CAP-Gly domain-containing linker protein 1 isoform X9 [Bos taurus]	9.71975	4.74	10	6	6	6	0.906608	6	33.5475	0.857331	6	12.2571	0.849515	6	9.698	0.831761	6	30.0041	0.87264	6	7.7491	0.882034	6	8.2845	0.984993	6	32.6149	0.930587	6	7.88802	0.871103	6	2.53068	1392	156.32	5.2876
115495497	myristoylated alanine-rich C-kinase substrate [Bos taurus]	9.71931	10.15	1	3	3	4	1.91293	4	70.7927	1.61833	4	22.5723	1.45921	4	18.7221	1.22546	4	14.8487	0.998161	4	11.4193	0.789885	4	34.4325	1.58709	4	28.0657	1.24189	4	15.1201	0.981997	4	20.2305	335	31.9602	4.70361
115495023	ras-related protein Rab-18 [Bos taurus]	9.63476	13.59	1	3	3	3	1.35087	3	1.19771	1.3316	3	10.3468	1.01168	3	2.44733	1.34971	3	5.13155	1.31518	3	23.0411	1.01385	3	11.9648	1.48967	3	5.58722	1.45605	3	5.5934	1.08269	3	8.08912	206	22.9767	5.23682
157428070	erythrocyte band 7 integral membrane protein [Bos taurus]	9.6341	15.14	2	3	3	3	1.21777	3	62.1409	0.801239	3	14.7353	1.24708	3	4.02918	0.959022	3	2.43617	0.782187	3	44.1619	0.82903	3	8.12624	0.973231	3	32.1639	0.809429	3	8.41349	0.865678	3	1.45208	284	31.2685	7.07861
116004143	mitochondrial-processing peptidase subunit alpha precursor [Bos taurus]	9.61268	8.38	1	2	2	2	0.571852	2	8.70985	0.808056	2	0.780246	1.42993	2	141.811	0.776969	2	12.461	1.09409	2	22.1514	1.9258	2	197.582	0.762416	2	20.2236	1.07693	2	10.5771	1.89413	2	118.503	525	58.0974	7.07861
741891377	PREDICTED: complement factor H-like isoform X1 [Bos taurus]	9.57347	5.88	2	4	4	5	0.877863	4	4.33667	0.988084	4	20.2636	0.983333	4	13.2369	0.831269	4	13.5814	0.754958	4	23.1732	0.833965	4	32.5994	0.829212	4	13.1316	0.790945	4	14.7265	0.910717	4	16.9697	748	84.8404	6.7417
155371945	phenylalanine--tRNA ligase alpha subunit [Bos taurus]	9.57184	7.87	1	3	3	3	1.44665	3	13.0753	1.36293	3	11.0593	1.02712	3	11.8254	1.23157	3	8.87467	1.15627	3	6.87117	0.842746	3	14.6819	1.23128	3	35.2193	1.15958	3	33.0537	0.940406	3	9.41132	508	57.4585	8.39697
27805847	lambda-crystallin homolog [Bos taurus]	9.54074	16.2	1	4	4	4	0.907555	4	42.5931	0.976926	4	13.0215	0.942776	4	3.62364	0.860514	4	19.8517	0.836933	4	28.5868	0.976891	4	11.5769	0.938716	4	36.4198	0.986264	4	16.6187	0.977934	4	7.62325	321	35.0491	6.60986
528966396	PREDICTED: kinectin isoform X8 [Bos taurus]	9.53321	2	9	2	2	3	1.42907	3	20.3199	1.14916	3	29.1652	1.11046	3	20.459	1.03904	3	10.2122	0.786345	3	1.44938	0.748465	3	6.88123	1.09813	3	9.93587	1.00111	3	3.4173	0.939598	3	4.90905	1300	150.161	5.80811
116004449	aminoacylase-1 [Bos taurus]	9.5188	10.19	2	3	3	4	0.769422	4	7.00152	0.829253	4	5.64571	0.87136	4	8.98654	0.947566	4	10.2138	0.995622	4	11.5043	1.06343	4	9.52827	0.94164	4	19.4844	1.02227	4	13.1536	1.09106	4	11.1748	373	41.7269	5.26221
741883326	PREDICTED: laminin subunit alpha-2-like isoform X1 [Bos taurus]	9.47195	10.68	3	3	3	3	1.09911	3	40.0704	0.952119	3	14.9881	0.804668	3	6.52047	1.0546	3	11.2627	0.990187	3	3.26156	0.920422	3	9.14444	1.23272	3	28.7286	0.933283	3	16.6017	0.775617	3	4.93253	365	40.9247	6.97607
226533803	importin subunit alpha-3 [Bos taurus]	9.46219	15.16	1	2	5	10	1.01417	2	28.0288	1.11332	2	13.4432	1.33961	2	23.4741	1.88768	2	34.9395	2.06504	2	50.9686	2.47156	2	39.7249	0.451087	2	92.8792	0.495002	2	117.222	0.591988	2	99.9204	521	57.8647	4.95752
156120525	acyl-coenzyme A thioesterase 2, mitochondrial [Bos taurus]	9.39398	6.47	1	2	2	3	0.632043	3	15.7349	0.796601	3	4.18381	0.801275	3	21.9983	0.727689	3	12.5046	0.879107	3	9.66563	0.847752	3	36.1143	0.672261	3	2.77135	0.821036	3	1.15504	0.84431	3	25.3313	464	50.8926	8.6167
741978562	PREDICTED: dual specificity phosphatase DUPD1 isoform X1 [Bos taurus]	9.38337	17.81	1	3	3	3	1.05864	3	9.86228	1.16549	3	5.2241	1.00405	3	6.93445	1.03566	3	6.93623	1.18696	3	11.995	1.11525	3	17.6921	0.890341	3	13.2477	1.01497	3	6.95071	0.921258	3	22.8562	219	24.9685	6.43018
116004001	flotillin-1 [Bos taurus]	9.34894	9.13	1	3	3	4	0.890398	4	28.3822	1.00871	4	3.5895	0.771975	4	19.0135	0.99707	4	12.8782	0.928283	4	10.954	0.823943	4	38.4145	0.937922	4	22.0572	1.10148	4	15.5973	0.845596	4	14.603	427	47.3236	7.1665
77736211	peptidyl-prolyl cis-trans isomerase NIMA-interacting 1 [Bos taurus]	9.32753	14.11	1	2	2	4	1.07016	4	45	1.05425	4	25.6377	1.00787	4	7.15673	1.0779	4	10.0404	1.13621	4	21.7102	1.04398	4	26.2136	1.06974	4	14.0632	1.09957	4	6.57826	1.11106	4	14.2602	163	18.262	8.82178
219522066	6-phosphogluconate dehydrogenase, decarboxylating [Bos taurus]	9.29996	9.52	1	4	4	5	0.991727	5	39.6052	1.03992	5	18.0419	1.01507	5	25.918	0.852689	5	17.3342	0.790354	5	10.7337	0.91935	5	9.85485	0.948921	5	8.45579	0.901164	5	4.09768	1.11268	5	11.3309	483	53.0429	7.09326
77736435	cytochrome b-c1 complex subunit 6, mitochondrial [Bos taurus]	9.2979	57.14	1	3	3	3	0.672445	3	11.5624	0.611827	3	51.5363	0.642635	3	29.9148	0.859281	3	13.5112	1.08032	3	9.35478	1.057	3	29.6044	0.821247	3	8.71456	1.07713	3	17.093	1.10872	3	21.5947	91	10.617	4.50049
528979514	PREDICTED: poly [ADP-ribose] polymerase 1 isoform X1 [Bos taurus]	9.29157	3.75	2	3	3	3	1.09351	3	10.8018	0.939222	3	4.09055	0.878173	3	22.622	1.18924	3	24.9105	1.1052	3	1.56725	1.03189	3	9.58412	1.2012	3	36.0919	1.11978	3	12.067	0.982767	3	14.659	1013	112.995	8.86572
77736207	growth factor receptor-bound protein 2 [Bos taurus]	9.22525	10.6	1	3	3	4	0.64056	4	19.5853	0.794029	4	14.7402	0.895914	4	15.6038	0.87339	4	20.1002	0.977304	4	12.1845	1.21085	4	14.5755	0.747422	4	16.0139	0.952833	4	6.49953	1.04751	4	10.6789	217	25.1904	6.31592
529009567	PREDICTED: 1-acyl-sn-glycerol-3-phosphate acyltransferase epsilon isoform X1 [Bos taurus]	9.1249	8.77	1	2	2	3	0.946432	3	23.2467	1.01633	3	36.1286	1.02566	3	40.5047	0.988077	3	9.06087	1.26089	3	26.549	1.60075	3	67.0318	1.07233	3	18.4272	1.1511	3	13.0874	1.33737	3	22.0489	365	41.719	9.1001
741957701	PREDICTED: lysine--tRNA ligase isoform X1 [Bos taurus]	9.10402	3.87	2	2	2	3	1.15002	3	56.301	1.04158	3	14.4679	0.984277	3	12.0403	1.13131	3	1.37039	1.38064	3	47.0614	1.31889	3	49.8656	1.20205	3	50.1871	1.0883	3	1.29796	1.02977	3	1.09813	595	67.8715	6.20166
27805981	40S ribosomal protein SA [Bos taurus]	9.0475	15.59	2	2	2	3	0.832392	3	7.01804	0.917532	3	36.6053	0.894432	3	6.17741	1.0847	3	73.819	0.938034	3	23.8099	1.10822	3	56.6681	1.08595	3	91.2168	0.942037	3	36.4722	1.11209	3	46.4488	295	32.8764	4.86865
115497246	MICOS complex subunit MIC26 precursor [Bos taurus]	9.00586	10.61	1	3	3	3	3.6802	3	154.614	12.4352	3	81.5599	22.6753	3	489.581	3.82489	3	110.218	8.39815	3	70.3343	9.40992	3	11064.1	2.67878	3	16.5929	3.23323	3	220.731	3.61996	3	427.958	198	22.5476	9.20264
741949167	PREDICTED: teashirt homolog 2 isoform X2 [Bos taurus]	8.91581	1.68	2	1	2	3	7.47104	1		3.01655	1		1.09828	1		1.83471	1		0.738223	1		0.267346	1		2.353	1		0.949705	1		0.343668	1		1134	125.561	8.98291
741963413	PREDICTED: LIM and SH3 domain protein 1 isoform X1 [Bos taurus]	8.90364	15.09	3	3	3	4	0.981528	4	6.67086	1.30638	4	6.60078	1.30426	4	6.49466	0.907186	4	13.894	1.00499	4	20.7632	0.99517	4	20.435	0.876421	4	14.0763	1.02364	4	22.4014	1.01286	4	19.9847	212	24.8861	8.99756
149642653	glucose 1,6-bisphosphate synthase [Bos taurus]	8.87256	6.27	1	3	3	3	0.813521	3	9.82351	0.942073	3	26.7848	1.24608	3	3.91956	1.46131	3	9.33139	1.40208	3	10.8808	1.82447	3	1.63245	1.27643	3	34.6049	1.32175	3	17.2349	1.54826	3	4.63029	622	70.3743	6.43018
741968976	PREDICTED: E3 ubiquitin-protein ligase RNF123 isoform X2 [Bos taurus]	8.85384	3.35	2	4	4	4	1.25075	4	64.8794	1.04841	4	19.0662	0.986809	4	31.2207	1.16305	4	81.1231	0.97152	4	24.4257	0.839765	4	18.8226	1.22695	4	93.2855	1.02808	4	32.9297	0.841248	4	10.676	1283	145.079	6.43018
741926544	PREDICTED: leukotriene A-4 hydrolase isoform X2 [Bos taurus]	8.8531	8.08	3	3	3	4	0.795908	4	18.9105	0.734549	4	13.2569	0.761719	4	12.536	0.940219	4	5.95418	0.961756	4	1.91927	0.900165	4	6.04176	0.92742	4	2.417	0.951607	4	1.35353	0.917606	4	9.00162	532	59.755	5.60498
154152051	glycerol-3-phosphate dehydrogenase, mitochondrial precursor [Bos taurus]	8.84933	8.12	2	5	5	6	1.19699	6	38.275	1.13973	6	6.39006	1.11977	6	16.5521	1.16247	6	30.552	1.09549	6	11.2244	1.11713	6	7.45757	1.23307	6	30.4159	1.21258	6	5.94025	1.14607	6	9.46056	727	80.7115	7.04932
330864700	methyl-CpG-binding protein 2 [Bos taurus]	8.83886	10.08	3	4	4	4	0.714148	4	6.14895	0.712527	4	3.68471	0.861118	4	13.7062	0.791991	4	3.69671	0.800149	4	7.11001	0.902557	4	24.6576	0.826513	4	3.60528	0.814928	4	0.875558	0.939386	4	18.739	486	52.3477	9.96436
30794332	GNAS complex locus isoform GNASL [Bos taurus]	8.76838	9.14	1	3	3	3	1.59343	3	49.209	1.13471	3	23.4705	1.16743	3	11.084	1.4219	3	40.5391	1.00905	3	15.6924	1.03262	3	3.49167	1.18536	3	26.5816	0.988128	3	2.71962	1.03765	3	1.22183	394	45.6799	5.70654
300797021	5'-AMP-activated protein kinase subunit beta-2 [Bos taurus]	8.75851	27.21	1	3	3	3	0.74491	3	57.1579	0.924044	3	5.17667	0.904142	3	18.199	0.954002	3	0.543187	1.27735	3	6.67343	1.5931	3	2.01829	1.03381	3	7.14512	1.13205	3	31.4849	1.30816	3	11.2331	272	30.2793	6.45557
27806947	prothrombin precursor [Bos taurus]	8.74796	9.6	2	5	5	5	1.30025	4	49.2679	1.23594	4	18.8744	1.28097	4	33.7846	0.975161	4	27.1723	0.815244	4	26.6914	0.987256	4	8.40735	0.849132	4	16.7299	0.792992	4	18.8565	0.911849	4	7.57332	625	70.5328	6.53662
75812936	NADH dehydrogenase [ubiquinone] 1 beta subcomplex subunit 11, mitochondrial precursor [Bos taurus]	8.7373	16.88	1	2	2	3	0.868265	2	87.6831	0.742837	2	34.8803	0.645336	2	11.3633	1.09533	2	27.5182	0.933855	2	14.6964	0.806966	2	38.4972	0.94943	2	47.3442	0.811972	2	3.33699	0.701103	2	19.4	154	17.5618	5.41455
84370113	guanidinoacetate N-methyltransferase [Bos taurus]	8.70134	17.8	1	3	3	4	1.04405	4	11.214	1.14389	4	14.4322	1.11214	4	18.311	1.2503	4	19.1577	1.40942	4	39.5025	1.32062	4	30.1545	1.07713	4	10.1368	1.2083	4	18.057	1.18397	4	16.1843	236	26.5933	6.0874
28603768	NADH dehydrogenase [ubiquinone] iron-sulfur protein 5 [Bos taurus]	8.67268	15.09	1	2	2	3	1.12804	3	8.78618	0.991867	3	9.98129	0.828209	3	5.34048	0.883728	3	25.2878	0.822074	3	7.69027	0.690647	3	14.066	0.948924	3	10.1777	0.900352	3	5.81677	0.724293	3	21.2867	106	12.6594	8.76318
528938089	PREDICTED: NADH dehydrogenase [ubiquinone] flavoprotein 3, mitochondrial isoform X1 [Bos taurus]	8.64893	14.11	1	5	5	5	0.672764	5	89.36	0.982478	5	33.6983	0.737293	5	8.02077	0.771676	5	5.69266	0.95984	5	31.4404	0.825261	5	27.7411	0.771174	5	31.6599	0.915807	5	9.92574	0.787245	5	8.96597	475	50.8203	9.0708
155372029	40S ribosomal protein S9 [Bos taurus]	8.64723	24.74	1	5	5	5	0.848363	4	39.9866	0.885875	4	19.8419	0.868446	4	11.1273	0.922352	4	18.6974	0.952473	4	18.9708	0.874446	4	32.9036	1.06022	4	31.1392	1.10669	4	28.2794	0.947461	4	6.63696	194	22.5776	10.6528
157427804	arginine--tRNA ligase, cytoplasmic [Bos taurus]	8.63298	5.3	1	3	3	4	0.920439	4	40.7561	1.04178	4	35.0992	1.05854	4	12.5587	1.05188	4	15.501	1.11337	4	12.4296	1.00527	4	19.3414	1.01259	4	17.7866	1.14564	4	6.86035	1.07937	4	7.49561	660	75.5129	6.87354
115496448	dihydropteridine reductase [Bos taurus]	8.57102	17.36	1	2	2	2	0.854646	2	35.0236	0.781114	2	3.03455	1.0044	2	8.43556	1.09866	2	28.7095	1.00065	2	2.8393	1.27984	2	14.3665	0.913597	2	13.6822	0.834679	2	17.4945	1.06674	2	29.4261	242	25.488	7.37158
114053129	vacuolar protein sorting-associated protein 35 [Bos taurus]	8.55779	4.9	1	3	3	3	1.12302	3	1.73766	1.24448	3	5.12128	1.06973	3	0.765349	1.01369	3	8.48115	1.14499	3	5.08904	1.01861	3	2.32048	0.888803	3	6.8654	1.13043	3	26.0267	0.919233	3	12.4427	796	91.693	5.49072
153792175	laforin [Bos taurus]	8.55413	12.99	1	3	3	3	1.24677	3	28.108	0.861942	3	51.8027	0.8885	3	12.4884	1.23341	3	30.6024	1.18062	3	14.7286	0.947528	3	10.1211	1.28634	3	41.0443	0.968544	3	0.829155	0.990495	3	0.557919	331	36.8103	6.52197
78045527	dehydrogenase/reductase SDR family member 11 precursor [Bos taurus]	8.55051	12.16	1	3	3	3	1.01222	3	25.8583	0.799674	3	9.44133	0.799336	3	2.82144	1.15923	3	15.8861	0.974047	3	19.249	0.950203	3	6.84089	1.15217	3	24.1285	0.920101	3	11.1075	0.903978	3	1.16783	255	27.7929	6.7124
27805959	integrin beta-1 precursor [Bos taurus]	8.51237	8.52	2	4	4	4	1.06692	4	12.8998	1.14114	4	20.6406	1.31282	4	33.0787	1.04063	4	8.61083	0.891085	4	8.24503	1.12042	4	43.4854	1	4	28.9476	0.995522	4	6.49746	0.989354	4	3.12989	798	88.2101	5.37646
114052905	septin-2 [Bos taurus]	8.34439	11.08	1	3	3	3	1.32407	3	11.0573	1.24464	3	14.8524	1.29411	3	10.3168	0.97986	3	16.1056	0.941384	3	22.4479	0.944596	3	35.0617	1.06543	3	5.83573	1.02817	3	3.95072	1.07077	3	21.7057	361	41.5453	6.59521
62460574	B-cell receptor-associated protein 31 [Bos taurus]	8.33473	26.94	1	7	7	7	0.817744	7	103.772	1.01172	7	31.4187	1.09052	7	10.1426	1.00455	7	1.74755	1.35312	7	26.9532	1.75439	7	80.9814	0.841236	7	30.3487	1.04652	7	9.05423	1.66826	7	64.3666	245	27.8841	9.18799
115496734	26S proteasome non-ATPase regulatory subunit 5 [Bos taurus]	8.32705	6.36	1	3	3	3	1.06694	2	54.5053	0.944353	2	33.8817	1.08321	2	22.3282	1.1476	2	37.4509	1.01222	2	18.3442	1.15488	2	7.29405	1.08441	2	37.2575	0.959457	2	18.1645	1.09384	2	7.11801	503	56.0071	5.2749
115495197	acylpyruvase FAHD1, mitochondrial [Bos taurus]	8.31197	13.57	1	2	2	3	0.730433	3	24.5543	1.01741	3	42.1353	0.896856	3	23.2518	1.04511	3	0.42516	1.29247	3	13.5761	1.20221	3	8.37822	0.997054	3	8.93507	1.12587	3	14.7168	0.94806	3	19.2976	221	24.4835	7.38623
115496049	GMP reductase 1 [Bos taurus]	8.31014	11.01	1	3	3	3	1.09921	3	7.88565	0.877262	3	28.7752	0.870044	3	12.1381	1.52963	3	31.7103	1.23931	3	2.67184	1.13804	3	14.0225	1.51876	3	33.6427	1.14898	3	12.4616	1.13259	3	29.1148	345	37.4799	7.10791
741941260	PREDICTED: nesprin-2 isoform X6 [Bos taurus]	8.28668	1.22	11	5	5	7	0.866656	6	42.0976	0.880273	6	12.7475	0.921506	6	13.0569	0.9266	6	13.5853	1.05126	6	32.4026	0.92405	6	50.7793	0.926781	6	11.4898	0.997136	6	29.3819	0.836884	6	22.1025	6893	794.417	5.30029
223278400	DNA-(apurinic or apyrimidinic site) lyase [Bos taurus]	8.27106	16.67	1	3	3	3	1.18745	3	36.9187	1.31895	3	45.4241	1.4297	3	30.4698	1.09644	3	20.2003	1.31737	3	3.58701	1.68991	3	74.892	1.17248	3	9.19746	1.24869	3	18.4949	1.49212	3	84.7039	318	35.5612	8.104
114052318	valacyclovir hydrolase [Bos taurus]	8.26963	9.97	1	3	3	3	1.30818	3	112.469	1.07968	3	18.9467	0.961075	3	115.907	0.987704	3	67.3673	0.871773	3	10.4948	0.719269	3	69.8501	0.767863	3	67.5807	0.926796	3	4.92813	0.847661	3	30.6699	291	32.4178	9.21729
528999711	PREDICTED: protein transport protein Sec23A isoform X1 [Bos taurus]	8.25007	3.92	2	2	2	3	0.923604	3	57.8652	0.882121	3	19.908	0.990948	3	4.43791	0.983066	3	6.37877	0.994359	3	29.3402	1.0455	3	41.7676	1.03663	3	24.8132	0.996672	3	12.106	1.10503	3	5.48033	765	86.1293	7.07861
741960152	PREDICTED: 60S ribosomal protein L13a isoform X1 [Bos taurus]	8.242	13.38	2	2	2	3	1.66407	3	15.5329	1.26213	3	29.3547	1.12315	3	3.90072	1.56477	3	4.97566	1.1827	3	3.34635	1.04687	3	2.82833	1.92289	3	0.378593	1.45788	3	8.72298	1.22016	3	2.97447	142	16.7084	11.019
329664204	transcriptional activator protein Pur-alpha [Bos taurus]	8.23611	12.73	1	3	3	3	0.980373	3	14.8575	0.959684	3	1.41273	0.936951	3	2.58223	0.985239	3	2.76876	0.988829	3	8.4122	0.919926	3	0.621345	0.909	3	6.23526	0.968842	3	9.01888	0.850717	3	16.3374	322	34.8594	6.44287
66792850	26S proteasome non-ATPase regulatory subunit 13 [Bos taurus]	8.22302	10.64	1	4	4	4	1.35191	4	21.3809	0.971806	4	9.40222	0.91087	4	5.28196	1.16225	4	16.0844	0.832572	4	26.9364	0.684271	4	19.9543	1.42968	4	22.9967	1.02732	4	24.0874	0.881652	4	17.5769	376	42.8391	5.69385
741919926	PREDICTED: selenium-binding protein 1 isoform X1 [Bos taurus]	8.21123	8.15	2	2	2	3	0.85487	3	0.836117	1.03216	3	12.4074	1.17847	3	3.87083	0.793583	3	22.5714	0.878468	3	9.62337	1.05645	3	18.2409	0.771788	3	35.6333	0.998551	3	62.2642	1.13315	3	42.0809	454	50.7308	6.3667
155372147	isochorismatase domain-containing protein 1 [Bos taurus]	8.1803	9.73	1	2	2	3	0.617795	3	13.4093	0.770583	3	1.38243	0.823944	3	3.69653	0.859597	3	1.13018	1.0184	3	6.8606	1.09341	3	10.597	0.829016	3	9.42952	1.11665	3	10.0113	1.19798	3	8.60024	298	32.0951	7.38623
77735663	proline synthase co-transcribed bacterial homolog protein [Bos taurus]	8.15565	14.29	1	3	3	5	1.07049	5	6.51584	0.956089	5	19.3239	1.02501	5	12.0787	1.18174	5	10.7137	0.957979	5	40.1172	1.02237	5	18.054	1.09319	5	20.3238	0.963234	5	9.78375	1.03814	5	6.64502	273	29.9244	7.2251
27807389	craniofacial development protein 2 [Bos taurus]	8.14072	8.11	1	3	3	3	1.04156	3	16.4256	0.977315	3	5.45097	1.00553	3	10.6351	0.935041	3	3.30106	0.824843	3	0.31804	0.815281	3	2.52125	0.818637	3	5.01274	0.865083	3	17.8156	0.870308	3	2.73632	592	66.2831	5.41455
28461223	guanine nucleotide-binding protein subunit beta-2-like 1 [Bos taurus]	8.13916	17.67	1	3	3	4	1.3092	4	68.2245	1.15032	4	18.3555	0.97299	4	16.2463	1.23184	4	44.0644	1.10693	4	3.51351	1.02792	4	20.9169	1.16977	4	48.9815	1.06941	4	8.71105	0.958597	4	7.33763	317	35.0546	7.69385
115496418	inter-alpha-trypsin inhibitor heavy chain H1 precursor [Bos taurus]	8.10872	5.19	2	3	3	4	1.409	4	59.951	1.18597	4	10.3016	1.28371	3	2.80317	0.798997	4	77.1094	0.732166	4	62.1332	0.869902	4	70.3358	0.849199	4	53.1856	0.741527	4	25.5325	0.798993	4	10.7862	906	101.173	7.40088
741930676	PREDICTED: alpha-adducin isoform X8 [Bos taurus]	8.1057	10.05	4	5	5	6	0.927727	5	27.6934	1.13836	5	8.20579	1.20025	5	20.6333	0.957067	5	19.6127	1.04501	5	6.72235	1.19019	5	1.63488	0.768952	5	10.9166	0.967199	5	11.8651	1.06585	5	14.1786	627	69.14	6.59521
528947645	PREDICTED: single-stranded DNA-binding protein, mitochondrial isoform X1 [Bos taurus]	8.03659	27.7	1	3	3	3	0.935118	3	26.9506	0.887133	3	30.3143	0.827426	3	2.58342	1.24142	3	4.58171	1.4661	3	1.24157	1.26102	3	49.5415	1.05563	3	0.223496	1.06163	3	21.4067	1.04367	3	27.4188	148	17.181	9.72998
77736145	redox-regulatory protein FAM213A [Bos taurus]	8.01666	16.06	2	3	3	3	1.21179	3	12.2409	1.17929	3	13.2663	1.00411	3	11.3639	0.859237	3	4.32719	0.896822	3	1.30269	0.69042	3	12.4476	1.12763	3	25.5026	1.00552	3	0.301964	0.860054	3	1.57913	218	24.3397	8.63135
741931998	PREDICTED: Ig heavy chain Mem5-like isoform X2, partial [Bos taurus]	7.9777	25	1	4	4	5	1.26883	5	135.447	0.722886	5	19.4635	1.23874	5	77.0441	1.04217	5	50.0617	1.03422	5	36.9061	1.26687	5	88.7271	0.954555	5	30.6398	0.848706	5	35.1836	1.13321	5	12.948	280	29.5908	7.12256
157427940	activated RNA polymerase II transcriptional coactivator p15 [Bos taurus]	7.94759	26.77	1	3	3	3	1.03758	3	13.1511	1.12645	3	28.1385	1.24912	3	14.9605	1.01006	3	6.13569	1.05304	3	5.49546	1.24119	3	20.9149	1.03775	3	15.1479	0.975161	3	21.5963	1.35755	3	11.8	127	14.3604	9.59814
741936070	PREDICTED: collagen alpha-1(XV) chain isoform X3 [Bos taurus]	7.92786	3.65	4	3	3	3	0.846285	3	23.3277	0.9008	3	19.5035	1.17126	3	14.7983	1.46607	3	8.24169	0.948871	3	86.4707	0.818751	3	11.819	0.950688	3	47.7576	1.03709	3	33.3729	1.0634	3	4.98108	1344	137.035	4.86865
62752040	40S ribosomal protein S6 [Bos taurus]	7.92748	7.63	1	2	2	2	0.880671	2	6.58213	1.0777	2	8.57792	1.08443	2	8.1849	0.962052	2	13.3471	1.17321	2	11.3373	1.17425	2	28.5945	0.841885	2	13.7084	1.02985	2	15.7278	1.02997	2	1.10162	249	28.649	10.8433
156121209	coronin-6 [Bos taurus]	7.92315	22.04	3	4	4	4	0.901299	4	23.4129	1.01264	4	4.26645	0.835721	4	20.4389	1.05428	4	0.853505	1.14459	4	20.7421	0.999167	4	38.1576	0.877781	4	12.5581	0.999283	4	10.2792	0.883321	4	21.2271	431	48.0374	5.73193
156121283	SUN domain-containing protein 2 [Bos taurus]	7.91758	2.61	1	3	3	3	0.916349	3	3.04452	1.05487	3	0.802875	0.99683	3	1.30809	0.830672	3	12.927	0.799207	3	16.1342	0.838245	3	33.1072	0.763595	3	16.5075	0.759667	3	7.66958	0.71982	3	16.9528	728	81.3963	6.55127
115497622	gamma-sarcoglycan [Bos taurus]	7.86119	13.06	3	4	4	5	1.01389	5	32.8403	1.07374	5	21.1354	0.952695	5	9.33473	1.1244	5	6.59511	1.22595	5	1.64941	1.09486	5	12.3049	0.986403	5	9.15926	1.10555	5	8.4747	0.997743	5	4.26844	291	32.1585	5.74463
84000113	stomatin-like protein 2, mitochondrial [Bos taurus]	7.85676	10.67	1	3	3	3	0.896017	3	32.4115	0.966154	3	13.7124	0.93445	3	15.5481	0.998448	3	7.38351	0.975947	3	8.29564	1.05295	3	13.2485	0.810146	3	3.79675	0.873233	3	29.74	0.941408	3	35.0303	356	38.7094	8.32373
741942943	PREDICTED: leucine-rich PPR motif-containing protein, mitochondrial isoform X3 [Bos taurus]	7.85004	3.17	3	4	4	4	0.932529	4	67.8856	0.980888	4	49.1837	0.736009	4	5.55466	1.00749	4	22.6297	1.11713	4	6.71281	1.09935	4	37.272	1.15518	4	35.7883	1.19693	4	19.8891	1.03055	4	28.8946	1357	154.142	5.97314
741976430	PREDICTED: xaa-Pro aminopeptidase 1 isoform X5 [Bos taurus]	7.84413	4.89	4	2	2	3	0.829781	3	19.5229	0.655213	3	6.01581	0.758922	3	33.047	1.13285	3	17.6748	0.953552	3	9.37152	0.917035	3	8.08717	1.0432	3	18.8896	0.863402	3	6.41957	1.0351	3	19.3317	552	61.9716	5.75732
262073106	cathepsin D precursor [Bos taurus]	7.83697	11.95	3	4	4	6	1.07644	6	26.2626	1.15487	6	27.7107	1.04994	6	16.7934	0.999973	6	5.05404	0.992345	6	24.5992	0.956296	6	33.1019	1.08704	6	32.7833	1.21	6	8.26667	1.00467	6	4.30596	410	44.4767	7.6499
62460420	heterogeneous nuclear ribonucleoprotein F [Bos taurus]	7.82002	10.39	1	2	3	3	1.00826	2	24.5521	1.14511	2	25.8371	1.05942	2	2.98449	1.11271	2	25.1282	1.25937	2	26.4159	1.15893	2	2.43334	0.917473	2	0.441524	1.04162	2	1.6688	0.957804	2	27.221	414	45.6599	5.49072
148227486	cold shock domain-containing protein E1 [Bos taurus]	7.79218	3.65	5	3	3	3	0.866936	3	17.9537	0.948979	3	5.75389	0.863153	3	3.45475	1.01925	3	1.41729	0.998859	3	3.26356	1.00591	3	1.93697	1.02111	3	4.68543	1.00378	3	7.36205	0.94412	3	7.73742	767	85.7404	6.20166
78045491	fascin [Bos taurus]	7.78041	11.76	1	4	5	5	1.13538	4	0.723239	1.44803	4	9.3439	1.19912	4	5.79884	0.996775	4	4.72541	1.24379	4	3.87906	1.02692	4	5.15948	1.02679	4	10.534	1.33462	4	2.53303	1.07822	4	10.5251	493	54.7511	7.00537
741960015	PREDICTED: reticulocalbin-3 isoform X1 [Bos taurus]	7.77639	14.94	2	3	3	4	0.995931	4	27.5679	1.21898	4	36.7119	1.30635	4	24.1576	0.935011	4	7.10139	1.05483	4	13.4321	1.00903	4	5.29859	0.801621	4	11.7029	0.9464	4	7.27287	1.0291	4	23.3635	308	35.4251	5.0083
226958400	peroxisomal bifunctional enzyme [Bos taurus]	7.76558	4.43	1	2	2	3	1.92896	3	11.8112	1.63148	3	49.4985	1.63408	3	15.8557	1.18367	3	8.23532	0.997659	3	45.3695	0.993934	3	12.254	1.3211	3	10.2403	1.1966	3	25.2164	1.14222	3	6.23263	723	79.6507	8.76318
528950236	PREDICTED: dynamin-1-like protein isoform X6 [Bos taurus]	7.75497	7.87	8	4	4	4	0.920687	4	19.38	1.02138	4	23.5922	0.933876	4	8.22609	0.956118	4	6.45402	1.04066	4	20.1958	0.969	4	14.1972	1.01912	4	6.68503	1.12143	4	12.5502	1.04038	4	7.07171	699	77.9902	6.81494
165377268	NAD-dependent protein deacetylase sirtuin-2 [Bos taurus]	7.72477	9.23	1	3	3	3	1.07132	3	10.6237	0.866629	3	11.6417	0.862669	3	39.1828	0.833773	3	7.00315	0.888654	3	32.1366	0.832452	3	45.9638	0.984377	3	51.4291	0.863806	3	6.75454	0.846197	3	21.4866	390	43.2484	5.16064
78045497	vitronectin precursor [Bos taurus]	7.69918	5.46	1	2	2	2	1.21435	2	32.1122	1.40064	2	12.3384	1.28187	2	9.48646	1.04495	2	17.9568	1.20107	2	1.22129	1.09337	2	23.2849	1.07165	2	14.4827	1.23558	2	4.63061	1.12392	2	26.8511	476	53.541	6.27783
78369418	THO complex subunit 4 [Bos taurus]	7.69242	21.4	1	3	3	3	0.942853	3	49.4111	1.23366	3	21.043	1.24728	3	5.2111	1.0093	3	43.2405	1.3468	3	17.5189	1.32347	3	8.6525	0.783554	3	3.81655	1.18173	3	0.302906	1.07235	3	6.00108	257	26.9366	11.1509
27806353	tryptophan--tRNA ligase, cytoplasmic [Bos taurus]	7.67684	10.32	1	3	3	4	0.791511	4	13.9592	0.888134	4	27.4936	0.935804	4	1.91096	0.844934	4	9.08902	0.921038	4	8.20405	0.987263	4	13.6384	0.86801	4	3.05717	0.97453	4	15.6553	1.00656	4	12.7982	475	53.6947	5.78271
329663556	5'-AMP-activated protein kinase catalytic subunit alpha-2 [Bos taurus]	7.66531	3.62	1	2	2	3	0.939298	3	24.3645	1.01543	3	13.8666	1.03257	3	1.79469	0.897988	3	1.59176	1.00495	3	8.1679	0.978505	3	6.55087	0.951653	3	7.54524	0.932552	3	1.97546	0.94138	3	3.36753	552	62.2806	7.75244
42475536	39S ribosomal protein L12, mitochondrial precursor [Bos taurus]	7.64602	22.73	1	4	4	4	1.1274	4	33.3839	0.951246	4	18.0276	0.859472	4	15.2225	1.01701	4	7.41543	0.864281	4	7.2265	0.773489	4	11.8074	1.19115	4	29.8952	0.98607	4	12.3695	0.905996	4	6.94484	198	21.3867	9.17334
114052354	GTP-binding protein RAD [Bos taurus]	7.59495	10.39	1	3	3	3	1.07751	3	22.2855	0.998924	3	10.9965	0.816688	3	3.29593	1.19722	3	0.476564	1.15388	3	5.80544	1.00002	3	7.34823	1.23271	3	29.4276	1.21703	3	9.40668	1.04144	3	17.1792	308	33.237	9.46631
28461209	mitogen-activated protein kinase 1 [Bos taurus]	7.59441	9.72	1	3	3	3	0.976509	3	19.1332	1.03366	3	43.9775	1.16805	3	2.35425	0.91275	3	1.73652	0.873378	3	29.9726	0.740682	3	13.2941	1.06618	3	17.6407	1.03125	3	16.4769	0.892543	3	2.53388	360	41.3492	6.97607
28195402	allergen Bos d 2 precursor [Bos taurus]	7.55989	13.37	1	2	2	3	2.37556	3	0.160172	3.05773	3	19.6571	5.1138	3	39.7129	1.12068	3	8.71056	1.26059	3	31.6272	1.27833	3	92.8326	1.32179	3	46.9875	1.44104	3	5.09725	1.51123	3	36.3078	172	19.5478	4.70361
219522070	ATP synthase subunit epsilon, mitochondrial [Bos taurus]	7.55887	45.1	1	3	3	4	1.05518	4	31.41	0.89356	4	15.8799	0.859929	4	30.6111	1.08843	4	24.0323	0.889029	4	19.0268	0.847315	4	20.2022	1.10317	4	26.0043	0.901017	4	16.3079	0.827489	4	14.2224	51	5.77913	10.0815
77736475	thy-1 membrane glycoprotein precursor [Bos taurus]	7.55764	10.56	1	2	2	2	1.05057	2	141.498	1.07842	2	135.386	1.96721	2	62.9468	0.679582	2	23.6407	0.695178	2	26.5768	1.26137	2	80.0885	0.661821	2	7.55823	0.679109	2	10.3798	1.23126	2	58.9629	161	18.0006	9.15869
27807501	pyruvate dehydrogenase phosphatase regulatory subunit, mitochondrial precursor [Bos taurus]	7.52241	3.08	2	2	2	3	0.97268	3	11.4546	0.949468	3	11.2882	0.934837	3	4.04651	1.1278	3	9.43459	1.14878	3	2.5865	1.01439	3	14.4054	1.06361	3	9.89874	1.08675	3	13.3152	0.958879	3	14.2226	878	98.7937	6.46826
198282095	basic leucine zipper and W2 domain-containing protein 2 [Bos taurus]	7.52112	14.08	1	4	4	5	0.933736	5	136.432	0.995613	5	69.9823	1.48734	5	67.2995	0.860396	5	111.048	1.21325	5	73.2842	1.64657	5	148.583	0.793185	5	67.0248	1.06406	5	40.2147	1.32925	5	37.9909	419	48.0939	6.68311
62751887	60S ribosomal protein L26 [Bos taurus]	7.47605	15.17	1	2	2	2	7.40682	2	889.671	7.5546	2	1556.48	7.14143	2	2965.37	4.33078	2	403.031	4.40187	2	645.8	4.139	2	1114.08	2.0752	2	48.672	2.11581	2	81.147	1.98792	2	125.233	145	17.2475	10.5503
28461215	rho GDP-dissociation inhibitor 2 [Bos taurus]	7.4525	31.5	2	4	4	4	0.848819	4	16.0266	1.12373	4	11.8138	1.16816	4	5.3745	0.785109	4	5.36666	1.00517	4	6.14468	1.03296	4	16.0186	0.785233	4	16.8457	0.998561	4	9.53884	0.959112	4	19.1411	200	22.7795	5.19873
741920361	PREDICTED: lipoamide acyltransferase component of branched-chain alpha-keto acid dehydrogenase complex, mitochondrial isoform X2 [Bos taurus]	7.43967	6.2	3	2	2	2	0.960606	2	6.09328	0.837271	2	1.23864	1.13203	2	11.9093	0.947839	2	16.0844	0.823279	2	23.6282	1.10719	2	34.9379	0.933013	2	18.7384	0.812915	2	26.3439	1.09241	2	37.7855	468	51.5909	8.27979
529010987	PREDICTED: adenosine kinase isoform X3 [Bos taurus]	7.4325	6.98	4	2	2	2	1.08818	2	47.581	1.27577	2	37.1368	0.949475	2	4.05697	1.38056	2	13.2463	1.61294	2	3.95919	1.19402	2	37.2444	1.21473	2	19.691	1.4236	2	10.3001	1.05304	2	30.3953	301	33.8273	6.94678
741957011	PREDICTED: 2-methoxy-6-polyprenyl-1,4-benzoquinol methylase, mitochondrial [Bos taurus]	7.36151	9.7	1	2	2	3	0.844325	3	21.296	0.712403	3	7.67807	0.750488	3	33.6069	0.796212	3	21.0302	0.834083	3	4.27482	0.760189	3	28.93	0.937909	3	5.02676	0.985568	3	15.4699	0.998359	3	12.621	330	37.5671	8.04541
114051379	leucine-rich alpha-2-glycoprotein precursor [Bos taurus]	7.34212	6.65	1	2	2	3	1.29085	3	27.9559	0.95882	3	10.4734	0.989931	3	0.106721	0.920418	3	1.04686	0.681299	3	32.8883	0.771243	3	14.5168	0.959873	3	2.63859	0.669848	3	15.2802	0.966542	3	14.1301	346	38.3242	6.99072
94966849	heterogeneous nuclear ribonucleoprotein A/B [Bos taurus]	7.28316	10.88	2	3	3	3	0.850139	3	4.35709	0.865781	3	4.23229	1.13491	3	14.4235	1.01145	3	12.4602	1.02649	3	18.4829	1.21701	3	10.8017	1.0443	3	12.3648	1.06312	3	13.4249	1.30234	3	9.36756	285	30.6341	7.91357
82617550	sorbitol dehydrogenase [Bos taurus]	7.24139	7.3	1	2	2	2	1.09515	2	2.4999	1.17193	2	10.0439	1.13712	2	1.89911	0.961627	2	15.9284	1.02548	2	8.32395	0.989722	2	16.5408	1.03391	2	17.3609	1.10599	2	9.73596	1.0666	2	17.9754	356	38.0747	7.45947
198282129	fermitin family homolog 2 [Bos taurus]	7.20345	10.15	6	4	4	4	0.96512	4	22.3999	1.19589	4	59.5355	0.935323	4	13.424	1.07334	4	40.1401	1.32538	4	74.2517	0.942203	4	9.58834	1.00794	4	13.7587	1.33315	4	29.6085	0.947001	4	25.0122	680	77.8236	6.69775
195539551	protein phosphatase 1 regulatory subunit 1A [Bos taurus]	7.20091	27.06	1	2	2	2	0.345168	2	56.8823	0.421436	2	49.3945	0.789633	2	2.85481	0.99522	2	4.0027	1.21091	2	10.2491	2.25677	2	58.3016	0.760989	2	3.76835	0.928786	2	2.45458	1.72965	2	48.9245	85	9.73313	10.1255
77736471	SH3 domain-binding glutamic acid-rich-like protein 3 [Bos taurus]	7.19049	27.96	1	2	2	2	1.11207	2	12.4894	1.28867	2	22.9602	1.77186	2	11.5478	0.90021	2	8.5246	1.03955	2	1.71581	1.42173	2	9.46179	0.854208	2	2.30628	0.989486	2	7.93132	1.35222	2	3.23836	93	10.4313	4.93213
359065229	PREDICTED: early endosome antigen 1 isoform X2 [Bos taurus]	7.17494	3.55	2	4	4	4	0.899908	4	38.0496	0.976549	4	10.3493	0.865408	4	15.8653	1.06274	4	6.71001	0.92146	4	4.35412	0.901958	4	18.2472	1.07428	4	11.0376	1.06994	4	10.3576	0.984595	4	9.07829	1410	161.939	5.63037
529014896	PREDICTED: protein PBDC1 isoform X2 [Bos taurus]	7.1481	11.48	2	2	2	3	1.4478	3	12.86	1.31296	3	40.7419	1.15364	3	45.1448	1.05648	3	4.23045	0.884592	3	5.18388	0.808856	3	4.61986	1.06625	3	10.3302	0.966581	3	3.2978	0.84412	3	6.4203	183	21.2505	5.19873
528930035	PREDICTED: protein AHNAK2 isoform X1 [Bos taurus]	7.11074	11.78	1	3	4	8	3.22677	4	3.38069	2.60727	4	3.28625	2.70999	4	31.7476	0.969206	4	15.1822	0.834721	4	11.3437	0.933714	4	7.58906	1.18215	4	13.5317	0.956319	4	6.67808	1.08023	4	14.889	3439	359.659	5.37646
741962406	PREDICTED: phosphatidylinositol transfer protein alpha isoform isoform X2 [Bos taurus]	7.09588	8.71	2	2	2	2	1.11051	2	5.11617	0.829758	2	15.6621	0.833373	2	18.8102	0.979482	2	15.4694	0.729321	2	37.2626	0.728601	2	40.6855	0.994559	2	1.14357	0.742844	2	22.0861	0.741538	2	25.2944	264	31.1047	6.53662
27806591	glutathione peroxidase 1 [Bos taurus]	7.08017	21.46	1	3	3	3	0.983556	3	21.2144	1.11226	3	3.60846	1.13387	3	8.48168	0.730992	3	10.763	0.785128	3	13.9234	0.776989	3	1.78303	0.85381	3	1.88229	0.909682	3	5.71038	0.97588	3	1.56998	205	22.6454	7.18115
114053183	serum paraoxonase/arylesterase 1 precursor [Bos taurus]	7.07499	7.32	1	2	2	3	1.19895	3	27.6468	1.53629	3	6.79328	1.45811	3	32.215	1.03474	3	7.3402	1.32947	3	13.2573	1.31059	3	10.4897	0.918824	3	6.42461	1.25391	3	16.3254	1.26055	3	13.5411	355	39.8163	5.43994
77736103	leucine-rich repeat-containing protein 59 [Bos taurus]	7.04874	11.44	1	3	3	3	0.900695	3	23.9395	0.866356	3	1.3303	0.924577	3	0.475529	0.920401	3	3.35212	1.02628	3	3.17482	1.08593	3	4.98288	0.960538	3	4.205	0.877527	3	1.36412	0.91932	3	6.63368	306	34.8578	9.5249
330864779	transferrin receptor protein 1 [Bos taurus]	7.0181	3.64	1	3	3	4	1.61335	4	38.0834	1.14145	4	23.2495	0.903692	4	12.9895	1.40482	4	8.79332	1.05172	4	12.455	0.782655	4	10.1155	1.88664	4	12.4554	1.38991	4	13.0051	1.09549	4	5.96388	769	85.387	6.354
741956458	PREDICTED: acyl-CoA dehydrogenase family member 10 isoform X2 [Bos taurus]	7.00903	4.89	2	4	4	6	0.892672	6	16.5632	0.846278	6	26.4043	1.02778	6	19.9674	0.817175	6	23.3918	0.782137	6	20.1282	0.989786	6	22.3296	0.853293	6	32.9798	0.841024	6	33.3393	0.989193	6	22.1304	1002	111.691	7.86963
45430009	fumarylacetoacetate hydrolase domain-containing protein 2 [Bos taurus]	6.95992	11.46	2	3	3	3	1.08733	3	9.29763	1.10609	3	6.77095	0.894903	3	11.3147	0.912727	3	2.37644	1.0622	3	28.963	0.85482	3	35.1358	0.957009	3	1.29465	1.06394	3	7.25034	0.89838	3	10.5365	314	34.519	7.40088
148232266	fibulin-1 precursor [Bos taurus]	6.84328	6.8	1	3	3	3	1.48485	3	0.649832	0.990547	3	34.127	1.11548	3	15.1415	0.964065	3	11.2268	0.674802	3	8.3059	0.797824	3	19.7023	1.07006	3	1.42877	0.710454	3	33.024	0.848854	3	6.62568	706	77.4784	5.05908
157073966	reticulocalbin-1 precursor [Bos taurus]	6.83288	12.39	1	3	3	3	1.62973	3	26.5155	1.74808	3	66.7009	1.83627	3	4.82843	0.891981	3	8.56471	0.642895	3	45.835	1.08525	3	13.4959	0.945727	3	17.0747	0.759549	3	24.3399	1.08977	3	4.29065	331	38.7279	4.84326
27807341	cathelicidin-1 precursor [Bos taurus]	6.82201	22.58	1	2	2	2	0.9442	2	93.3899	0.615791	2	18.4314	1.15528	2	16.5214	0.836319	2	33.1565	0.543541	2	29.212	1.01431	2	31.2055	0.645808	2	10.3011	0.421027	2	54.0643	0.785077	2	56.3406	155	17.589	7.6499
139948749	myosin regulatory light chain 12B [Bos taurus]	6.80129	12.28	3	2	2	2	1.52842	2	79.7029	1.34212	2	57.5591	1.0917	2	27.2838	0.812132	2	16.0107	0.710667	2	33.425	0.574995	2	64.8413	1.03439	2	1.42633	0.907969	2	18.209	0.734063	2	47.0973	171	19.6795	4.84326
115497324	pre-B-cell leukemia transcription factor-interacting protein 1 [Bos taurus]	6.77038	6.06	1	3	3	4	0.825944	3	10.3243	0.964039	3	13.0076	1.04753	3	1.25608	0.851988	3	4.70268	1.06226	3	20.1855	1.03767	3	23.6035	0.892005	3	15.989	1.00224	3	16.9118	1.12401	3	3.28931	726	80.081	5.08447
62751843	OCIA domain-containing protein 1 [Bos taurus]	6.766	15.38	2	3	3	3	0.800964	3	3.708	1.12228	3	61.3881	1.01904	3	51.9952	0.834987	3	34.7711	0.95182	3	26.9444	0.859666	3	19.009	0.789532	3	10.538	1.05625	3	52.9914	0.953254	3	44.0538	247	27.8117	7.1665
27807199	platelet-activating factor acetylhydrolase IB subunit alpha [Bos taurus]	6.73828	5.61	1	2	3	3	1.20254	2	0.92192	1	2	18.522	0.954992	2	22.9758	1.20753	2	8.96168	1.00066	2	26.854	0.950541	2	31.4408	1.24105	2	0.387264	1.03163	2	17.9741	0.979205	2	22.4207	410	46.5831	7.37158
118150984	extended synaptotagmin-1 [Bos taurus]	6.72511	4.7	1	3	3	4	0.727354	3	21.5972	0.953255	3	9.87599	0.916585	3	37.5853	1.03222	3	27.4057	1.21502	3	7.67304	1.14606	3	17.6016	0.821575	3	17.8055	1.05294	3	14.484	0.929656	3	2.66804	1106	122.951	5.80811
114051069	transcription elongation factor B polypeptide 1 [Bos taurus]	6.65562	34.82	1	3	3	3	0.871165	2	16.595	0.957196	2	4.11642	0.896374	2	17.1735	0.993482	2	15.3488	1.08781	2	28.1629	1.01327	2	51.8438	1.0412	2	5.7591	1.14359	2	6.62065	1.0644	2	28.3214	112	12.465	4.77979
741938103	PREDICTED: band 4.1-like protein 2 isoform X12 [Bos taurus]	6.64248	6.17	11	4	5	6	0.948995	5	14.3878	0.97276	5	45.2406	1.01591	5	12.4294	0.906627	5	24.0071	0.901106	5	18.2632	1.04264	5	21.777	0.802286	5	22.1809	0.822069	5	8.85788	0.913903	5	10.198	973	108.543	5.24951
114052082	glutaryl-CoA dehydrogenase, mitochondrial precursor [Bos taurus]	6.62116	9.36	1	2	2	3	0.568436	3	19.7179	0.564309	3	8.51759	0.713888	3	5.14231	0.863534	3	9.48073	0.914337	3	7.29829	1.11134	3	4.93476	0.839304	3	5.28592	0.815003	3	10.7264	1.04985	3	4.91851	438	48.4407	8.06006
528955563	PREDICTED: far upstream element-binding protein 2 isoform X2, partial [Bos taurus]	6.59773	4.03	2	2	2	3	0.778071	3	0.830123	0.842459	3	3.84253	0.944007	3	18.1371	1.10963	3	28.5553	1.19729	3	31.7691	1.18198	3	9.19629	1.00952	3	3.28591	1.07069	3	0.274018	1.22374	3	22.3785	694	72.5108	7.51807
118150852	60S ribosomal protein L15 [Bos taurus]	6.5928	12.25	1	2	2	3	0.966772	3	250.604	1.25862	3	35.3418	1.08252	3	13.9899	1.01083	3	9.81161	0.616626	3	107.263	0.459765	3	10.6564	1.05297	3	103.587	1.23747	3	15.2059	0.921963	3	6.65995	204	24.1311	11.6196
255031444	translation machinery-associated protein 7 [Bos taurus]	6.59108	15.63	1	2	2	2	0.720709	2	100.269	0.773814	2	55.6088	0.729522	2	24.0201	0.847679	2	15.4812	0.906985	2	16.2245	0.850521	2	46.6148	0.913112	2	21.4651	0.980027	2	10.3123	0.918307	2	39.9816	64	7.06193	9.99365
300797426	ras-related protein Rab-6A [Bos taurus]	6.55615	12.02	2	1	2	4	0.858964	2	41.7799	0.932104	2	22.3549	0.783268	2	6.69685	1.05647	2	46.0637	1.14245	2	26.2755	0.954922	2	10.4731	1.0589	2	49.8147	1.14863	2	29.6768	0.959347	2	13.7232	208	23.5039	5.5415
115497634	60S ribosomal protein L11 [Bos taurus]	6.53029	12.92	2	2	2	3	0.762342	3	34.1339	0.856554	3	38.4945	0.903503	3	32.3918	1.28788	3	21.4954	1.44202	3	9.0568	1.14776	3	27.3333	1.08876	3	30.7165	1.22285	3	35.0084	1.28202	3	4.07483	178	20.2396	9.59814
78042524	endoplasmic reticulum resident protein 44 precursor [Bos taurus]	6.52398	8.37	1	2	3	3	1.01054	2	73.7123	1.10219	2	30.9362	1.09784	2	15.6623	1.04078	2	27.2394	1.13123	2	8.90736	1.12078	2	23.8848	0.958597	2	31.9274	1.04514	2	4.48973	1.03468	2	19.329	406	46.8064	5.31299
27806335	actin-related protein 3 [Bos taurus]	6.52278	7.89	1	2	2	2	1.20783	2	17.9519	1.12144	2	0.661756	1.01585	2	2.67794	1.2018	2	13.636	1.11197	2	32.8852	1.00191	2	35.0725	1.2907	2	9.69301	1.19793	2	8.81818	1.07853	2	10.8485	418	47.341	5.88428
28461287	hepatoma-derived growth factor [Bos taurus]	6.48635	8.79	1	2	2	3	0.841893	3	7.13174	1.01724	3	2.8865	1.3501	3	14.0818	0.93619	3	14.2709	1.18164	3	0.0912077	1.5609	3	6.94483	0.929267	3	0.747905	1.11287	3	5.11402	1.41827	3	13.7899	239	26.5878	4.729
62460470	proteasome activator complex subunit 2 [Bos taurus]	6.48547	11.72	1	2	2	2	1.27667	2	8.58228	1.47236	2	14.9914	1.06058	2	38.8766	0.874934	2	51.5166	1.00555	2	44.1217	0.720469	2	19.7549	1.04638	2	8.70382	1.20632	2	2.34607	0.863654	2	20.4728	239	27.3623	5.42725
114053063	high mobility group nucleosome-binding domain-containing protein 4 [Bos taurus]	6.46833	23.33	1	2	2	3	1.46389	3	224.981	0.962553	3	55.0974	0.841415	3	11.5323	1.34334	3	138.23	0.880229	3	20.8355	0.942548	3	44.3428	1.31961	3	83.5807	0.867362	3	26.8334	0.892727	3	37.8767	90	9.5773	10.4771
741980763	PREDICTED: proline-rich protein 33 [Bos taurus]	6.43019	8.49	1	2	2	2	1.00574	2	8.57286	0.954482	2	17.2072	1.04087	2	15.7735	0.985083	2	4.91049	0.931635	2	20.9562	1.01055	2	19.5082	0.751438	2	21.0332	0.712872	2	4.83583	0.77266	2	3.42887	589	61.8624	11.2974
51591897	junction plakoglobin [Bos taurus]	6.41332	5.37	1	3	3	3	1.22274	3	34.3922	1.01979	3	13.9041	1.05597	3	6.26313	1.17596	3	5.22086	0.856349	3	9.64771	0.999624	3	13.3369	1.13164	3	3.93238	0.826637	3	8.31199	0.955867	3	10.6944	745	81.7688	6.13818
84370105	prefoldin subunit 4 [Bos taurus]	6.37375	19.4	1	2	2	2	0.753781	2	4.60566	0.691187	2	28.5878	0.854276	2	1.54939	0.933784	2	22.7751	0.853274	2	0.937204	1.049	2	29.2378	0.892345	2	1.22305	0.817938	2	25.0271	1.00478	2	4.9325	134	15.3186	4.52588
300797856	desmoplakin [Bos taurus]	6.36922	1.73	1	3	4	4	1.00424	3	25.8509	1.17057	3	30.0202	1.64554	3	81.5027	1.19545	3	7.63212	0.982987	3	15.1828	1.26309	3	12.5811	0.947906	3	14.6288	0.905745	3	0.0364262	0.953574	3	9.32183	2889	332.177	6.84424
118151344	60S ribosomal protein L36 [Bos taurus]	6.35848	19.05	1	2	2	2	1.29778	2	11.3988	1.17887	2	6.55061	1.2655	2	0.963307	1.36061	2	5.29135	1.23165	2	23.5087	1.31513	2	15.7834	1.4248	2	10.6837	1.29377	2	29.1513	1.38038	2	21.2875	105	12.2159	11.5903
528955782	PREDICTED: small glutamine-rich tetratricopeptide repeat-containing protein alpha isoform X2 [Bos taurus]	6.34659	9.71	2	2	2	3	1.08176	3	51.556	1.16405	3	0.667037	1.08314	3	2.21124	0.916458	3	2.62506	0.714578	3	27.9255	0.795644	3	55.2427	0.893004	3	32.0667	0.683864	3	32.6101	0.665658	3	7.59571	278	30.4419	4.70361
528951453	PREDICTED: bcl-2-like protein 13 isoform X1 [Bos taurus]	6.34519	14.61	1	4	4	4	0.96232	4	29.7794	0.823216	4	28.357	0.681348	4	10.7907	0.982513	4	2.57745	0.859991	4	3.98722	0.761917	4	13.4295	0.996943	4	3.32802	0.870256	4	4.85017	0.774907	4	6.19085	438	46.4735	4.56396
27806763	low molecular weight phosphotyrosine protein phosphatase [Bos taurus]	6.3371	13.92	1	2	2	2	3.27931	2	522.553	0.919149	1		0.971128	1		2.52744	2	199.776	8.91518	2	16697.7	9.67427	2	19460.3	1.8011	2	159.109	6.37282	2	10621.8	6.91011	2	12294.4	158	18.0429	7.10791
528979331	PREDICTED: MAP kinase-activated protein kinase 2 isoform X2 [Bos taurus]	6.26426	4.09	2	2	2	2	0.715407	2	29.9213	0.832637	2	12.3865	0.849954	2	23.1055	0.935966	2	32.4909	1.08556	2	9.96707	1.10224	2	20.6232	0.818419	2	47.6795	0.952171	2	3.63927	0.966057	2	6.8363	514	58.1333	9.24658
741939840	PREDICTED: heterogeneous nuclear ribonucleoproteins C1/C2 isoform X4 [Bos taurus]	6.26171	9.22	4	2	2	2	0.910917	2	36.3568	1.12787	2	8.70788	1.2092	2	12.3238	0.859624	2	0.42654	1.06067	2	26.5682	1.13111	2	22.8195	0.903917	2	4.90116	1.11878	2	32.2345	1.19216	2	28.4045	293	32.3088	5.08447
528945197	PREDICTED: hypoxanthine-guanine phosphoribosyltransferase [Bos taurus]	6.24711	17.89	3	3	3	4	1.15129	4	20.2566	0.955867	4	4.88795	1.1341	4	4.78934	1.06162	4	5.63294	0.919464	4	13.235	0.983001	4	14.4314	1.02011	4	9.40591	0.900633	4	12.8561	0.99839	4	5.88662	218	24.5596	6.94678
529002929	PREDICTED: chloride intracellular channel protein 5 isoform X1 [Bos taurus]	6.20289	19.05	2	2	2	2	1.4647	2	86.3288	0.979642	2	48.3628	0.953506	2	20.8409	1.29091	2	8.26279	0.86041	2	38.3364	0.833	2	68.8038	1.45329	2	24.8141	0.971646	2	4.33885	0.939967	2	30.2198	252	28.3335	5.78271
84579874	ras-related protein R-Ras [Bos taurus]	6.19831	14.22	1	2	2	2	0.919713	2	36.2187	0.911824	2	24.5399	0.913828	2	25.4837	0.944817	2	12.815	0.933463	2	1.83657	0.930538	2	2.73877	0.984171	2	29.8375	0.975361	2	18.4309	0.971554	2	19.3568	218	23.596	6.93213
329744615	[Pyruvate dehydrogenase [acetyl-transferring]]-phosphatase 1, mitochondrial [Bos taurus]	6.18332	4.65	2	2	2	2	0.853302	2	39.3339	0.873396	2	17.3614	0.978622	2	25.1856	1.11392	2	23.2813	1.13619	2	33.0378	1.26631	2	41.3762	1.09442	2	30.4508	1.11977	2	25.7968	1.24704	2	33.864	538	61.1456	6.63916
77736431	ras-related protein Rab-5C [Bos taurus]	6.16874	12.96	1	2	2	2	1.04632	2	11.5305	1.11773	2	22.9965	1.31147	2	12.0253	0.852717	2	4.95188	0.907757	2	6.26569	1.05943	2	4.46138	0.89237	2	14.0727	0.952917	2	25.6181	1.11128	2	14.5699	216	23.4518	8.41162
346716304	CD99 antigen precursor [Bos taurus]	6.13319	24.19	1	2	2	3	1.07462	2	3.78659	0.947619	2	17.6362	1.16498	2	44.5705	0.851541	2	27.5929	0.748301	2	42.5633	0.915045	2	73.7056	0.727554	2	13.1538	0.64133	2	0.618682	0.783633	2	26.1142	186	19.5008	4.91943
83035109	cAMP-dependent protein kinase inhibitor alpha [Bos taurus]	6.12906	42.11	1	2	2	3	0.867992	3	7.59723	0.790282	3	11.5396	0.727967	3	13.0091	0.763838	3	37.8867	0.750285	3	33.3604	0.831167	3	16.2768	0.806039	3	5.98904	0.945202	3	0.692725	0.941658	3	15.7169	76	8.01083	4.53857
115495437	ubiquitin-associated domain-containing protein 1 [Bos taurus]	6.12621	6.22	3	2	2	2	1.14342	2	21.5999	1.12717	2	25.248	1.02298	2	3.62384	0.972368	2	9.95764	0.955223	2	6.43498	0.862319	2	36.001	0.893058	2	13.008	0.880033	2	9.46981	0.793829	2	39.3363	402	45.0598	4.90674
167736358	UBX domain-containing protein 4 [Bos taurus]	6.12464	5.91	1	2	2	2	0.701742	2	71.0124	0.839823	2	36.5107	0.915145	2	0.046904	1.01791	2	29.733	1.21398	2	0.580918	1.31582	2	35.9251	1.04884	2	23.7327	1.25474	2	5.11969	1.35896	2	42.2617	508	56.7496	6.37939
66792780	60S ribosomal protein L27a [Bos taurus]	6.1212	16.22	1	2	2	2	1.03077	2	51.9757	0.99156	2	34.1868	1.13216	2	11.2984	0.991849	2	12.786	0.950816	2	28.9706	1.07986	2	83.7457	0.968284	2	1.66003	0.931105	2	17.4451	1.05666	2	68.2298	148	16.567	11.1216
84370121	propionyl-CoA carboxylase beta chain, mitochondrial precursor [Bos taurus]	6.10981	6.68	1	2	2	2	0.919198	2	20.3873	1.02637	2	6.83243	0.967171	2	14.0006	1.01785	2	0.513449	1.13258	2	13.936	1.06158	2	6.76854	0.791141	2	26.8034	0.883046	2	13.0392	0.827052	2	20.297	539	58.2738	7.44482
27805873	clathrin light chain B [Bos taurus]	6.06705	13.81	2	3	3	3	1.0433	3	46.607	1.19752	3	10.5607	1.04977	3	23.678	0.804138	3	33.1669	0.98752	3	9.85346	0.920094	3	2.9954	0.806061	3	58.6009	0.992953	3	8.19042	0.914193	3	4.65017	210	23.0591	4.64014
114051734	26S proteasome non-ATPase regulatory subunit 12 [Bos taurus]	6.06582	11.4	1	3	3	3	0.751092	3	6.43004	1.06589	3	24.4036	0.732075	3	0.428842	1.09286	3	20.2421	1.29308	3	6.17724	1.20866	3	37.1733	1.0588	3	0.381014	1.16168	3	11.6925	1.02796	3	40.4227	456	53.0186	7.35693
741931014	PREDICTED: sequestosome-1 isoform X1 [Bos taurus]	6.05326	7.02	2	2	2	2	0.747509	2	2.43636	0.910825	2	4.53656	0.822779	2	3.83973	0.813564	2	28.4688	0.987874	2	26.254	0.887633	2	35.2143	0.763363	2	26.4678	0.929794	2	24.2692	0.834801	2	33.1561	413	45.2295	5.21143
27808640	peptidoglycan recognition protein 1 precursor [Bos taurus]	6.04854	12.63	1	2	2	2	1.77699	2	2.7104	1.1893	2	9.30366	1.40263	2	13.5843	0.858253	2	11.5885	0.572415	2	4.97926	0.671501	2	0.737562	0.916934	2	6.63506	0.613449	2	0.054056	0.719083	2	4.18641	190	21.0496	9.49561
27806547	microtubule-associated protein tau [Bos taurus]	6.03142	12.72	1	4	4	4	0.980177	4	31.002	1.05184	4	12.2955	1.15067	4	4.88978	1.01608	4	16.9	1.25268	4	4.12868	1.29284	4	7.81644	0.925867	4	33.5738	1.05892	4	17.4807	1.11853	4	13.1149	448	46.3044	8.47021
115495511	epimerase family protein SDR39U1 [Bos taurus]	6.01246	9.52	1	2	2	2	0.847083	2	56.0748	0.830255	2	25.8695	0.785472	2	19.6541	0.877329	2	19.5575	0.856918	2	7.47293	0.806384	2	56.1899	0.928919	2	36.3925	0.910123	2	8.44508	0.855791	2	37.7389	294	31.3146	9.70068
77736001	complement component 1 Q subcomponent-binding protein, mitochondrial precursor [Bos taurus]	5.98197	12.59	1	2	2	2	1.11808	2	5.54023	1.00494	2	1.91126	0.96178	2	0.946619	1.0223	2	3.13638	0.915671	2	0.489301	0.871683	2	3.34792	1.04447	2	5.11552	0.938431	2	1.48735	0.89266	2	1.37048	278	30.5872	4.85596
77736089	ATP-dependent RNA helicase DDX19A [Bos taurus]	5.97207	7.53	1	3	3	4	0.887869	4	13.2324	0.935725	4	3.093	0.957397	4	5.00178	1.13562	4	11.8542	1.14497	4	11.5665	1.15917	4	9.11414	0.997007	4	10.5207	1.02867	4	10.5811	1.04816	4	9.50374	478	53.9519	6.7417
62988310	tripartite motif-containing protein 54 [Bos taurus]	5.96619	9.29	1	2	2	2	1.04985	2	50.7175	1.02981	2	12.3345	0.79552	2	3.4993	1.11331	2	18.4023	1.08827	2	17.4374	0.83621	2	34.0203	1.07941	2	42.5126	1.05841	2	5.20682	0.812635	2	10.6126	366	41.3103	5.18604
88319936	signal transducer and activator of transcription 5B [Bos taurus]	5.95559	3.18	1	2	2	2	0.831545	2	5.94873	0.901073	2	21.5979	0.795346	2	8.01599	0.939273	2	13.381	1.01428	2	29.3336	0.890506	2	0.624994	1.05381	2	31.2265	1.14149	2	48.4409	1.00142	2	16.6705	787	89.8866	6.04932
741957669	PREDICTED: crk-like protein isoform X2 [Bos taurus]	5.94229	6.89	2	2	2	2	1.17377	2	38.2747	1.01937	2	3.02008	0.981085	2	7.44092	1.10012	2	27.4996	0.9521	2	13.0487	0.911462	2	17.5376	1.12239	2	12.1026	0.974388	2	28.4889	0.932079	2	33.211	305	33.0376	6.93213
156121049	N(G),N(G)-dimethylarginine dimethylaminohydrolase 1 [Bos taurus]	5.93812	12.63	1	2	2	2	0.925823	2	18.0637	1.06751	2	26.8042	0.859048	2	36.7877	0.961975	2	44.7473	1.10535	2	54.6775	0.884766	2	66.3901	1.09977	2	15.1803	1.26761	2	23.8445	1.01386	2	33.7042	285	31.2691	6.01123
300795423	serine/threonine-protein phosphatase 5 [Bos taurus]	5.92577	6.01	1	2	2	2	0.832488	2	7.17495	0.783155	2	0.470782	0.729583	2	20.6246	1.00314	2	2.74836	0.940424	2	9.46389	0.871434	2	31.0344	1.15146	2	11.3202	1.08282	2	4.59163	1.00261	2	16.4005	499	56.8453	6.37939
84000347	interleukin enhancer-binding factor 2 [Bos taurus]	5.91636	4.36	1	2	2	2	0.923888	2	59.0667	0.999812	2	34.36	1.1872	2	9.09486	1.01623	2	2.91468	1.09593	2	24.5739	1.2944	2	51.5499	0.873709	2	6.06565	0.945153	2	15.3294	1.11546	2	41.171	390	43.0592	5.33838
164448620	exportin-2 [Bos taurus]	5.91603	2.78	1	2	2	2	1.46185	2	67.4695	1.31109	2	44.0093	0.952629	2	7.28547	1.04581	2	15.0008	0.934704	2	4.25772	0.675538	2	40.5942	1.2053	2	27.1554	1.08059	2	7.51113	0.780371	2	27.8167	971	110.305	5.77002
741918822	PREDICTED: aflatoxin B1 aldehyde reductase member 3 isoform X2 [Bos taurus]	5.90699	14.29	3	3	3	3	0.669702	3	128.522	0.688298	3	4.35242	0.779062	3	13.738	0.805548	3	21.0297	0.921873	3	22.9664	0.974627	3	32.832	0.763408	3	54.8538	0.815983	3	10.2464	0.804595	3	5.99531	336	37.3125	6.65381
221325670	NADP-dependent malic enzyme [Bos taurus]	5.90009	5.99	1	2	2	3	0.937979	3	24.3063	1.0325	3	18.9586	0.786014	3	6.00062	0.889861	3	14.2201	1.02105	3	21.0459	1.01491	3	15.3529	0.812977	3	32.154	0.894566	3	25.0786	0.833725	3	30.1587	568	63.3316	6.20166
27807467	aspartyl/asparaginyl beta-hydroxylase [Bos taurus]	5.89102	4.38	1	2	2	2	1.26101	2	6.5484	1.27558	2	13.8761	1.31743	2	8.24672	0.995965	2	11.3676	1.00397	2	32.4945	1.03139	2	9.66224	1.0791	2	15.235	1.09115	2	5.20723	1.12009	2	16.9591	754	84.946	5.17334
149642631	PITH domain-containing protein 1 [Bos taurus]	5.86475	15.64	1	2	2	2	1.02175	2	28.7062	1.27974	2	8.77481	1.1554	2	38.1124	0.973146	2	8.08812	1.21464	2	47.3455	1.09079	2	0.612904	0.850924	2	2.85394	1.06538	2	35.0551	0.956014	2	11.5797	211	24.1017	5.71924
134085753	hypoxia-inducible factor 1-alpha inhibitor [Bos taurus]	5.82771	8.02	1	2	2	2	1.09279	2	8.96512	1.1952	2	8.61406	1.04318	2	4.5176	1.10812	2	23.5948	1.20776	2	23.2316	1.04854	2	9.83719	1.20684	2	15.1462	1.31944	2	14.7913	1.14461	2	1.59797	349	40.3619	5.56689
27806741	beta-2-glycoprotein 1 precursor [Bos taurus]	5.82162	6.96	1	2	2	2	1.17529	2	91.9582	0.963265	2	31.967	1.65643	2	13.2917	0.877295	2	11.3252	0.716535	2	36.9794	1.2256	2	95.0473	0.890917	2	17.1219	0.729918	2	30.7861	1.24753	2	86.1658	345	38.0817	8.32373
528943094	PREDICTED: vesicle-trafficking protein SEC22b isoform X1 [Bos taurus]	5.80338	9.3	2	2	2	3	1.72495	3	49.929	1.37571	3	27.243	1.37675	3	21.7134	1.04016	3	21.3729	0.95568	3	17.141	0.922149	3	4.58565	1.108	3	20.4095	0.883331	3	0.219408	0.955854	3	8.9904	215	24.7407	8.49951
528971660	PREDICTED: LIM domain only protein 7 isoform X19 [Bos taurus]	5.80214	2.98	20	3	3	3	0.507767	3	91.0071	0.563181	3	12.399	0.65337	3	14.0181	0.809855	3	31.4723	0.96402	3	11.027	0.940185	3	25.1919	0.989167	3	4.68907	1.08677	3	1.34977	1.15103	3	64.5776	1276	144.641	7.26904
78369308	coiled-coil domain-containing protein 47 precursor [Bos taurus]	5.78124	5.59	1	2	2	2	0.882529	2	45.3816	1.01183	2	17.2297	1.08479	2	13.1627	1.09333	2	21.6917	1.24916	2	4.73035	1.33212	2	36.0316	0.908403	2	27.0259	1.0411	2	0.380455	1.10938	2	30.5057	483	55.7063	4.86865
147900301	biliverdin reductase A [Bos taurus]	5.77835	7.77	1	2	2	2	1.48112	2	74.7196	1.29636	2	19.6848	1.26173	2	35.719	1.23691	2	25.3301	1.07886	2	22.4428	1.04446	2	7.02211	1.27275	2	52.5743	1.11356	2	2.29654	1.07722	2	17.5841	296	33.6224	6.18896
741909981	PREDICTED: protein phosphatase 1 regulatory subunit 12B isoform X2 [Bos taurus]	5.76636	6.86	2	3	3	3	0.497753	3	0.928214	0.697149	3	43.3401	0.552258	3	22.8164	0.77688	3	2.82373	0.814527	3	11.8316	0.729372	3	31.4935	0.603018	3	52.4552	1.11984	3	5.55393	1.00199	3	16.0526	612	67.7639	8.17725
329664362	60S ribosomal protein L34 [Bos taurus]	5.75554	13.68	1	2	2	2	1.20917	2	13.3544	1.29122	2	8.38246	1.04579	2	4.50187	1.22856	2	16.0612	1.30738	2	21.1165	1.05324	2	34.7387	1.26614	2	6.70137	1.35155	2	11.6608	1.08799	2	24.8606	117	13.2845	11.4731
164518996	6.8 kDa mitochondrial proteolipid [Bos taurus]	5.74479	13.33	1	2	2	2	0.579717	2	52.7352	0.697792	2	35.8151	0.567947	2	10.3602	0.946799	2	15.6743	1.13569	2	0.784063	0.919443	2	46.5518	1.0283	2	29.4407	1.23727	2	14.1052	1.00091	2	31.7995	60	6.82963	9.99365
741927945	PREDICTED: COP9 signalosome complex subunit 7a isoform X1 [Bos taurus]	5.73026	7.81	2	2	2	2	0.867117	2	27.3607	0.941719	2	9.02547	0.957996	2	7.06043	1.01894	2	3.21623	1.10276	2	14.7247	1.11586	2	16.7164	0.986388	2	12.5819	1.07085	2	5.33244	1.08273	2	7.29384	256	28.3789	8.63135
741943775	PREDICTED: isoamyl acetate-hydrolyzing esterase 1 homolog isoform X1 [Bos taurus]	5.71582	13.62	2	2	2	2	1.23089	2	20.427	1.15899	2	17.1854	1.01098	2	35.388	0.965117	2	6.10623	0.905588	2	45.5028	0.78574	2	8.04323	1.0028	2	3.14464	0.943866	2	35.1542	0.818321	2	17.4044	235	26.3134	6.53662
45430019	60S ribosomal protein L12 [Bos taurus]	5.71075	15.15	2	2	2	2	1.0733	2	71.075	1.12346	2	44.8851	1.08183	2	12.7951	0.940307	2	13.7103	0.980846	2	7.46738	0.939474	2	38.9198	0.952523	2	30.327	0.996671	2	8.57461	0.953894	2	21.7922	165	17.8075	9.42236
77735387	fetuin-B precursor [Bos taurus]	5.71054	5.17	1	2	2	2	1.31323	2	25.6762	0.845529	2	6.29353	1.21455	2	10.3813	1.20136	2	14.2053	0.770814	2	17.5534	1.10133	2	0.779579	1.18326	2	23.2645	0.761555	2	8.61206	1.08726	2	8.0577	387	42.6361	5.77002
741942544	PREDICTED: atlastin-2 isoform X2 [Bos taurus]	5.7088	3.55	4	2	2	2	0.601134	2	75.588	0.805398	2	36.5691	0.968607	2	21.4406	1.0547	2	5.64269	1.40818	2	38.7875	1.68453	2	55.3117	0.797921	2	31.6593	1.06865	2	0.892161	1.27738	2	15.2067	564	63.8989	5.18604
28603798	lupus La protein homolog [Bos taurus]	5.70161	6.44	1	2	2	2	1.23928	2	36.8954	1.13002	2	40.5918	1.11443	2	7.71629	1.17347	2	7.46306	1.06631	2	10.8137	1.046	2	20.7865	1.28503	2	12.8389	1.1713	2	16.2212	1.1481	2	15.3221	404	46.506	8.07471
122692513	protein SCO1 homolog, mitochondrial precursor [Bos taurus]	5.69156	9.51	1	2	2	2	1.09444	2	10.3069	0.932129	2	47.6707	1.08392	2	13.2944	0.967384	2	16.88	0.821055	2	18.3629	0.949682	2	13.871	0.888312	2	13.8821	0.756283	2	21.3955	0.874087	2	10.8914	305	33.6363	8.04541
115496079	eukaryotic translation initiation factor 4H [Bos taurus]	5.68532	16.67	1	2	2	2	1.18223	2	39.7384	0.916769	2	18.9724	0.689656	2	28.7904	1.10542	2	15.5127	0.854235	2	35.9975	0.639195	2	25.9122	1.24465	2	33.9417	0.964812	2	13.5969	0.721379	2	23.2544	228	25.2035	8.104
332078552	serine/threonine-protein kinase PAK 2 [Bos taurus]	5.68335	3.44	1	2	2	2	0.828451	2	9.64067	0.822537	2	4.99714	0.802114	2	4.75416	0.811276	2	9.69666	0.802691	2	14.3717	0.778597	2	24.3956	0.948205	2	13.4861	0.941082	2	8.81805	0.912129	2	0.944547	524	58.0098	5.77002
27806875	histidine-rich glycoprotein precursor [Bos taurus]	5.67713	8.97	1	3	3	3	7.34887	2	9734.01	7.77568	2	17943.3	7.9398	2	28988.1	3.81319	2	609.873	4.02067	2	909.884	4.08369	2	1252.78	2.02832	2	95.7933	2.14532	2	131.639	2.17726	2	165.464	546	61.9092	7.69385
529005013	PREDICTED: thioredoxin-like protein 1 isoform X2 [Bos taurus]	5.67129	16.31	3	4	4	4	1.12206	4	35.7171	1.06018	4	19.9551	1.16361	4	10.4642	1.20093	4	10.0751	1.14428	4	7.48793	1.35825	4	13.4277	1.35398	4	3.71015	1.16539	4	2.58965	1.3217	4	15.7916	282	31.5994	4.83057
741917744	PREDICTED: 1-phosphatidylinositol 4,5-bisphosphate phosphodiesterase delta-4 isoform X4 [Bos taurus]	5.66714	5.93	4	3	3	5	0.776746	5	49.7202	0.838446	5	26.6392	0.753249	5	20.0041	0.856474	5	24.3961	0.82512	5	112.222	0.662366	5	33.1002	0.848403	5	29.3906	1.00959	5	32.1501	0.870537	5	7.13643	759	86.9731	5.17334
528970949	PREDICTED: suppressor of G2 allele of SKP1 homolog isoform X1 [Bos taurus]	5.62888	13.65	2	3	3	3	0.569893	3	8.31273	0.572409	3	7.04328	0.717642	3	45.8003	1.07633	3	2.51769	1.09579	3	10.4335	1.25439	3	12.7431	0.783192	3	13.2068	0.857969	3	0.227244	0.914879	3	23.6451	337	37.9632	5.8208
157785591	peptidyl-prolyl cis-trans isomerase NIMA-interacting 4 [Bos taurus]	5.62443	38.93	1	3	3	3	0.885796	3	8.82729	1.0255	3	30.9845	1.14595	3	0.927315	1.08306	3	44.5468	1.32603	3	21.5658	1.4739	3	20.7661	0.979929	3	2.18804	1.11184	3	11.7839	0.803882	3	2.20163	131	13.8942	9.78857
82524405	general vesicular transport factor p115 [Bos taurus]	5.62439	2.6	4	2	2	2	0.808476	2	57.9603	0.901878	2	19.5162	0.928547	2	26.5602	0.935024	2	28.314	1.03943	2	6.7212	1.06447	2	0.0611408	0.805924	2	62.4576	0.898693	2	23.2112	0.919635	2	30.3481	961	107.462	4.93213
756761810	phosphoglucomutase-2 [Bos taurus]	5.6215	3.65	2	2	2	2	1.08401	2	0.14569	1.21093	2	5.63376	1.24799	2	3.17722	0.975547	2	5.38095	1.08599	2	0.106542	1.11327	2	2.34666	1.12283	2	9.61865	1.25383	2	4.11465	1.28434	2	6.57287	602	67.3499	6.72705
27807273	cAMP-regulated phosphoprotein 19 isoform 2 [Bos taurus]	5.58772	54.17	3	3	3	4	0.761534	4	13.8321	0.975329	4	30.1744	0.866203	4	14.8475	0.880146	4	7.78651	0.988838	4	27.1827	0.926198	4	23.4204	0.846411	4	7.12529	0.974396	4	21.3923	0.896746	4	20.261	96	10.6586	9.70068
528948253	PREDICTED: plasma membrane calcium-transporting ATPase 1 isoform X2 [Bos taurus]	5.56542	3.4	3	3	3	3	0.720013	3	17.1698	0.905674	3	9.32575	0.929782	3	3.17765	1.05762	3	7.01895	1.18756	3	1.61043	1.41375	3	13.4992	0.866277	3	4.07975	1.12893	3	11.7795	1.22041	3	15.891	1176	129.508	6.16357
118150896	eukaryotic translation initiation factor 4E-binding protein 1 [Bos taurus]	5.56042	33.9	1	2	2	2	0.594604	2	48.0268	0.820195	2	39.1599	0.808177	2	44.1326	0.967821	2	26.0503	1.33038	2	17.9809	1.30391	2	22.5291	0.945104	2	17.5124	1.30318	2	9.61671	1.27627	2	14.0763	118	12.5802	5.47803
114051185	programmed cell death protein 5 [Bos taurus]	5.53965	24	1	3	3	3	0.843597	3	15.9779	0.841806	3	17.7441	0.831086	3	4.62519	1.09711	3	21.2701	1.1519	3	8.06885	1.10529	3	21.5444	1.06642	3	4.44448	1.06375	3	6.17766	1.07687	3	7.47033	125	14.2173	6.58057
741962946	PREDICTED: phosphoribosyl pyrophosphate synthase-associated protein 2 isoform X2 [Bos taurus]	5.53545	8.02	2	2	2	2	1.04177	2	13.2043	1.11816	2	17.5673	1.11094	2	47.9821	0.97655	2	3.6799	1.04452	2	35.2901	1.03226	2	68.9238	1.00436	2	15.551	1.0776	2	15.2099	1.06413	2	45.3056	324	35.8908	6.72705
70778760	40S ribosomal protein S24 [Bos taurus]	5.53114	14.62	4	2	2	2	1.41286	2	1.63531	1.36456	2	14.3181	1.29912	2	3.55057	1.32359	2	14.3935	1.27391	2	27.4259	1.20637	2	16.3416	1.31398	2	10.9853	1.26858	2	23.8936	1.20039	2	12.9201	130	15.0592	10.8872
149642987	protein S100-A11 [Bos taurus]	5.5295	26.21	1	2	2	3	1.36167	3	1.74089	1.41117	3	16.9077	1.11393	3	43.9361	0.98634	3	34.0799	1.2658	3	5.62456	1.22164	3	17.1635	1.1789	3	63.6407	1.36772	3	19.8322	1.15533	3	28.2831	103	11.3747	7.28369
303324570	coatomer subunit delta [Bos taurus]	5.51224	4.7	1	2	2	2	1.01381	2	30.2012	1.04431	2	4.05713	1.05032	2	2.13013	0.95167	2	11.0593	0.9769	2	14.5394	0.977297	2	20.8709	1.00386	2	15.7593	1.03367	2	9.85024	1.03329	2	16.115	511	57.2382	6.21436
82697343	cystatin-B [Bos taurus]	5.50809	27.55	2	2	2	2	1.73992	2	50.7355	1.49635	2	37.7594	1.6382	2	42.6339	0.983386	2	27.5007	0.842792	2	15.7463	0.917778	2	20.2102	1.30128	2	28.1343	1.1187	2	16.3571	1.21729	2	20.8282	98	11.1626	6.78564
56119094	peroxisomal multifunctional enzyme type 2 [Bos taurus]	5.49727	3.53	2	2	2	2	0.981255	2	9.72584	1.10626	2	7.7062	1.13448	2	22.6003	1	2	17.0564	1.12348	2	15.0097	1.14601	2	30.2078	1.08154	2	16.9615	1.21886	2	14.9152	1.24234	2	30.1087	736	79.7225	8.82178
118151390	signal transducer and activator of transcription 1-alpha/beta [Bos taurus]	5.47706	4.35	2	2	2	2	0.949854	2	0.968059	0.795679	2	2.48817	0.920917	2	1.57076	1.11895	2	23.1406	0.934081	2	19.5672	1.07535	2	20.5118	1.11356	2	19.1408	0.932464	2	15.6068	1.07266	2	16.5417	712	82.8535	6.50732
156523150	endonuclease domain-containing 1 protein precursor [Bos taurus]	5.477	8	1	2	2	2	0.924874	2	117.443	0.890896	2	30.1472	1.14826	2	25.4681	0.895501	2	21.5222	0.859611	2	44.2976	1.10204	2	49.429	0.737429	2	5.83134	0.71007	2	62.9573	0.909622	2	68.7389	500	54.8331	5.46533
115497820	parvalbumin alpha [Bos taurus]	5.46187	24.55	1	2	2	2	3.20355	2	178.13	2.88486	2	126.571	1.88059	2	64.786	2.18521	2	112.537	1.961	2	77.6906	1.27154	2	30.8264	2.45606	2	124.709	2.2109	2	87.0784	1.43247	2	37.7849	110	12.0742	5.36377
77735779	inosine-5'-monophosphate dehydrogenase 2 [Bos taurus]	5.45982	8.17	3	3	3	3	0.777828	3	3.24261	0.881912	3	7.90281	0.930097	3	0.247729	0.919118	3	6.91019	0.928628	3	12.7646	1.02608	3	0.438337	0.808324	3	6.71671	0.887863	3	2.06062	0.983188	3	24.5872	514	55.7277	7.31299
82617542	monocarboxylate transporter 1 [Bos taurus]	5.45582	2.79	1	2	2	2	0.701613	2	85.2068	0.681726	2	52.9809	0.641296	2	5.59896	0.763763	2	27.5386	0.739541	2	2.89775	0.691981	2	43.0664	0.765328	2	39.9475	0.743356	2	14.4126	0.695014	2	30.4811	501	54.2621	8.03076
30794282	2',3'-cyclic-nucleotide 3'-phosphodiesterase [Bos taurus]	5.44639	4.75	3	2	2	2	0.922088	2	34.3832	0.873281	2	9.69425	0.918573	2	1.39458	0.924249	2	3.99538	0.872292	2	40.6488	0.912652	2	31.5752	1.00475	2	5.13163	0.951209	2	39.3813	0.994452	2	30.3603	400	44.819	8.41162
77736119	ran-specific GTPase-activating protein [Bos taurus]	5.43113	9.71	1	2	2	2	1.00057	2	6.05821	1.08241	2	5.96893	1.13233	2	14.733	0.988306	2	15.9075	1.06544	2	15.8168	1.10865	2	4.90133	1.01865	2	12.3434	1.10157	2	12.2534	1.14536	2	8.42474	206	23.6977	5.021
77736401	thrombospondin-4 precursor [Bos taurus]	5.42625	3.33	1	2	2	2	0.958487	2	57.6055	0.803885	2	15.3384	1.173	2	29.9548	0.905143	2	26.5754	0.756513	2	12.2038	1.09801	2	1.90573	0.803277	2	18.9441	0.673457	2	19.6917	0.976707	2	5.44443	961	105.907	4.67822
115497736	olfactomedin-like protein 3 precursor [Bos taurus]	5.4195	6.16	1	2	2	2	0.886948	2	7.19531	0.847924	2	13.7325	1.35639	2	5.64632	0.800774	2	10.0544	0.762887	2	16.6248	1.21386	2	2.79922	0.740319	2	14.3098	0.707481	2	20.9441	1.12484	2	1.40955	406	45.8573	6.65381
528943260	PREDICTED: syntaxin-binding protein 3 isoform X1 [Bos taurus]	5.41352	3.23	2	2	2	2	0.972623	2	11.1378	0.974619	2	9.48919	1.12587	2	6.01335	1.04022	2	12.2214	1.03874	2	10.57	1.19356	2	4.93825	1.01093	2	4.9453	1.01263	2	3.30763	1.16266	2	12.2143	557	63.6046	7.69385
156523072	transmembrane protein 43 [Bos taurus]	5.39302	6	1	2	2	2	1.43209	2	14.2919	0.934699	2	0.790738	1.24582	2	7.74292	1.35625	2	37.3083	0.882127	2	22.965	1.16949	2	14.2196	1.53199	2	10.3304	0.999525	2	3.12676	1.32411	2	11.6877	400	44.7632	8.70459
94966895	transmembrane emp24 domain-containing protein 10 precursor [Bos taurus]	5.35807	9.59	1	2	2	2	0.718223	2	116.235	0.808896	2	53.832	1.0666	2	22.9618	0.978002	2	27.29	1.09765	2	15.3	1.43965	2	45.0548	0.932055	2	57.152	1.04933	2	11.1862	1.37521	2	16.7425	219	24.8118	6.68311
741977589	PREDICTED: protein Hook homolog 3 isoform X2 [Bos taurus]	5.3514	7.3	3	3	3	3	1.00907	3	12.3547	1.10017	3	49.0024	0.994043	3	4.90416	0.854878	3	5.51952	1.25663	3	0.132495	0.831313	3	11.7339	1.04642	3	1.25299	1.05852	3	1.28177	1.05861	3	12.1167	603	69.8879	5.32568
60101835	NADH dehydrogenase subunit 5 (mitochondrion) [Bos taurus]	5.34148	4.29	1	2	2	2	1.05709	2	47.0089	0.980026	2	5.59368	0.775843	2	24.3598	0.841728	2	45.4757	0.777655	2	4.26434	0.612359	2	25.7486	0.842574	2	102.603	0.780852	2	48.2054	0.614402	2	16.2166	606	68.2106	9.14404
528938422	PREDICTED: collagen alpha-6(VI) chain isoform X2 [Bos taurus]	5.33348	1.19	2	2	2	3	1.1908	3	7.90086	1.3926	3	3.62165	1.67238	3	13.8443	0.696605	3	9.39587	0.800229	3	24.7916	1.07491	3	76.4332	0.600407	3	18.4419	0.760323	3	5.07991	0.986162	3	32.1644	2270	247.014	7.34229
529012850	PREDICTED: EH domain-binding protein 1-like protein 1 isoform X4 [Bos taurus]	5.29546	4.98	5	3	3	3	1.56377	3	26.7091	1.40542	3	24.5246	1.41823	3	92.6512	0.960674	3	38.2124	0.8604	3	38.5245	0.863624	3	53.9875	1.01374	3	2.8501	0.898039	3	1.04834	1.25715	3	5.1258	1044	112.241	5.70654
529012219	PREDICTED: bifunctional ATP-dependent dihydroxyacetone kinase/FAD-AMP lyase (cyclizing) isoform X2 [Bos taurus]	5.29122	6.1	2	2	2	2	0.849801	2	88.9735	0.882335	2	34.4886	0.995903	2	32.8195	0.953398	2	110.731	0.986465	2	49.271	1.10751	2	47.4691	1.14315	2	60.7737	1.18647	2	13.2851	1.33103	2	11.7266	508	52.1503	6.13818
77736249	26S proteasome non-ATPase regulatory subunit 6 [Bos taurus]	5.25523	4.37	1	2	2	2	2.16675	2	8.6194	1.49162	2	54.3879	1.04288	2	38.3722	1.09121	2	15.477	0.748594	2	27.411	0.520604	2	13.1294	1.30325	2	13.9643	0.896839	2	28.9872	0.623218	2	14.6394	389	45.5042	5.71924
27807337	cathelicidin-4 precursor [Bos taurus]	5.251	22.92	1	2	2	2	1.31792	2	67.5435	0.980438	2	2.41825	1.18179	2	23.0066	1.25292	2	26.5315	0.92885	2	39.0156	1.11365	2	12.5626	1.13134	2	49.7143	0.841317	2	16.8453	1.00793	2	8.41571	144	16.4685	6.63916
28461269	endonuclease G, mitochondrial precursor [Bos taurus]	5.22992	6.69	1	2	2	2	1.74773	2	199.06	1.07531	2	34.3286	2.19259	2	298.545	0.813493	2	32.078	0.498774	2	192.61	1.01161	2	6.41477	0.93984	2	14.8896	0.578029	2	148.669	1.17145	2	10.1052	299	32.2417	9.12939
198282005	probable ATP-dependent RNA helicase DDX17 [Bos taurus]	5.2018	5.38	1	2	3	4	0.837987	3	26.2279	1.02034	3	7.4074	1.014	3	2.12216	0.738814	3	4.23952	1.15047	3	19.628	0.9139	3	33.354	0.899236	3	8.55935	1.34947	3	16.9569	1.07116	3	22.5832	650	72.2659	8.5874
261490663	phospholipase B-like 1 isoform b precursor [Bos taurus]	5.19783	6.5	2	2	2	3	0.790887	3	39.6956	0.81584	3	23.6499	0.980398	3	23.5208	0.875357	3	19.7702	0.984678	3	1.1524	1.19049	3	2.76997	0.877913	3	31.5056	0.905271	3	13.4155	1.08124	3	17.958	431	49.4308	8.96826
118150972	mitochondrial carnitine/acylcarnitine carrier protein [Bos taurus]	5.19086	20.27	1	5	5	5	0.81729	5	85.2785	1.11452	5	18.5481	0.719761	5	9.3891	0.793677	5	33.4932	1.09137	5	21.8783	0.810406	5	3.44976	0.950615	5	59.1754	1.05236	5	4.07249	0.692298	5	3.74033	301	32.9061	9.37842
28603796	aldehyde oxidase 1 [Bos taurus]	5.16083	1.87	1	2	2	2	0.681168	2	34.5229	0.866153	2	27.8897	0.914795	2	30.6813	0.813577	2	19.4031	1.03093	2	13.093	1.08304	2	15.7588	0.880992	2	2.94134	1.11982	2	9.14645	1.17551	2	6.50944	1339	147.516	7.28369
62988280	short/branched chain specific acyl-CoA dehydrogenase, mitochondrial [Bos taurus]	5.14946	7.41	2	2	2	5	0.707992	5	42.2668	0.934021	5	8.46125	0.930799	5	32.0089	0.830621	5	7.79468	1.092	5	30.5712	0.8703	5	38.3889	1.0158	5	62.1968	1.17339	5	8.22679	1.05888	5	16.6036	432	47.0929	8.47021
329664638	protein PRRC1 [Bos taurus]	5.14748	3.82	1	2	2	2	1.17076	2	2.49207	0.932214	2	17.0317	1.22052	2	8.4445	0.929901	2	19.1565	0.737861	2	39.8443	0.960918	2	13.1021	0.871845	2	15.4582	0.693941	2	35.8465	0.903024	2	9.45018	445	46.3738	5.98584
150247062	dynamin-2 [Bos taurus]	5.12965	2.08	1	2	2	2	0.833126	2	15.8625	1.00381	2	12.5344	0.832915	2	39.5967	0.907089	2	8.70356	1.08914	2	5.41262	0.898907	2	31.8535	0.876668	2	2.5652	1.05588	2	0.713713	0.870783	2	25.3587	866	97.775	7.62061
83035093	proteasome subunit beta type-5 [Bos taurus]	5.09852	11.79	1	3	3	3	1.91743	3	138.631	1.08774	2	14.9091	0.996979	2	13.9565	1.22188	3	0.558837	1.25192	3	84.3935	0.891277	2	73.0359	1.97951	3	55.3477	1.44099	3	22.4757	1.59327	3	94.0949	263	28.5913	7.44482
78042494	target of Myb protein 1 [Bos taurus]	5.06799	6.71	2	2	2	2	0.828144	2	46.2489	0.622351	2	19.3696	0.907685	2	8.98177	1.0173	2	8.65237	0.76185	2	58.9111	1.10523	2	46.6277	0.966787	2	28.6303	0.726268	2	36.2641	1.0528	2	25.3142	492	54.1782	4.81787
114051225	protein HP-20 homolog precursor [Bos taurus]	5.05434	10.47	1	2	2	2	1.28656	2	31.5956	0.914941	2	13.255	1.41526	2	20.2018	0.740159	2	43.606	0.52454	2	24.4259	0.807059	2	31.6264	0.86085	2	18.4736	0.611965	2	0.669088	0.940845	2	7.48235	191	20.6327	8.5874
134085797	protein kinase C delta-binding protein [Bos taurus]	5.02887	21.54	1	3	3	3	1.13682	3	12.0723	1.01669	3	20.4596	0.979776	3	4.93877	0.893417	3	0.725954	0.9342	3	16.3019	0.895491	3	32.3081	1.02243	3	30.2135	0.966162	3	14.1571	0.841534	3	1.22761	260	27.4705	6.56592
91680535	proteasome activator complex subunit 1 [Bos taurus]	5.02763	10.04	1	2	2	3	1.729	3	2.02089	1.2992	3	2.92103	1.04997	3	17.9589	1.05483	3	4.56768	0.936451	3	6.56967	0.626357	3	3.75679	1.35448	3	3.52723	1.13115	3	2.25279	0.806159	3	15.6259	249	28.6751	6.03662
528972733	PREDICTED: ras suppressor protein 1 isoform X1 [Bos taurus]	5.01905	24.62	2	4	4	6	1.06825	6	32.8439	1.00332	6	70.1362	1.22416	6	28.1624	1.04533	6	18.8651	1.17463	6	32.6789	1.71456	6	28.5213	0.934449	6	20.5522	1.01691	6	25.0231	1.44769	6	21.5462	260	29.5706	8.20654
78369352	complement component C9 precursor [Bos taurus]	5.01292	4.38	1	2	2	2	1.10765	2	26.891	1.0497	2	6.78163	1.14972	2	1.3411	0.832505	2	23.4283	0.786213	2	3.4679	0.856547	2	1.96614	0.855097	2	15.22	0.810054	2	4.51847	0.88184	2	9.97364	548	61.9585	5.89697
300795580	phosphatidylinositol 5-phosphate 4-kinase type-2 alpha [Bos taurus]	4.99081	4.94	1	1	2	2	1.76047	1		1.37377	1		1.71839	1		0.847862	1		0.65933	1		0.820339	1		1.03915	1		0.810591	1		1.00776	1		405	46.0814	6.99072
156120777	nidogen-2 precursor [Bos taurus]	4.98291	2.53	1	2	2	2	0.709107	2	3.13648	0.846163	2	13.2121	0.861649	2	21.171	1.05502	2	21.3071	1.25457	2	4.7831	1.27073	2	40.3908	0.956191	2	11.8979	1.14057	2	4.43673	1.15438	2	30.3242	1305	142.699	5.33838
115494926	importin subunit alpha-7 [Bos taurus]	4.96785	8.4	1	3	3	3	1.05051	3	11.3201	1.01117	3	16.2078	0.867613	3	14.2914	0.930505	3	24.5141	0.9837	3	26.4309	0.762775	3	39.626	0.898038	3	6.93802	0.964142	3	25.3048	0.883724	3	3.22833	536	59.8434	4.94482
27807349	factor XIIa inhibitor precursor [Bos taurus]	4.9508	4.06	2	2	2	2	2.10345	2	14.0085	1.36499	2	34.8796	1.86457	2	4.49356	1.29203	2	37.3663	0.835527	2	60.8113	1.13525	2	27.1862	1.3652	2	35.4043	0.885586	2	58.5687	1.20234	2	25.3069	468	51.6908	6.66846
528992092	PREDICTED: nucleobindin-1 isoform X2 [Bos taurus]	4.94554	7.66	2	2	2	2	0.810556	2	31.2164	0.966241	2	20.703	0.79521	2	2.63753	0.665276	2	2.57736	0.790307	2	7.44077	0.646957	2	25.6889	0.686988	2	7.68516	0.818631	2	2.3339	0.669627	2	20.3899	457	53.2478	5.17334
77736602	calcyclin-binding protein [Bos taurus]	4.93248	7.83	1	2	2	2	1.36768	2	32.2577	1.01879	2	18.1618	0.818114	2	17.4764	1.27402	2	20.808	0.945737	2	7.14886	0.755408	2	6.477	1.38159	2	25.0229	1.02877	2	11.2311	0.821095	2	10.5556	230	26.3156	8.25049
78369380	protein phosphatase inhibitor 2 [Bos taurus]	4.91185	14.49	1	2	2	2	2.09432	2	63.4696	1.71977	2	57.5515	0.97837	2	8.53372	1.38716	2	23.7843	1.13513	2	18.9315	0.642336	2	26.6608	1.44885	2	69.6568	1.18929	2	63.4949	0.672463	2	13.2888	207	22.968	4.729
300795659	exportin-1 [Bos taurus]	4.89269	2.99	1	3	3	4	1.29471	4	22.294	1.068	4	37.0143	1.35933	4	23.881	0.804344	4	44.7722	0.697621	4	18.4833	1.09477	4	18.0944	0.98367	4	46.9221	0.838109	4	54.694	1.18644	4	1.72107	1071	123.062	6.11279
155371883	ruvB-like 1 [Bos taurus]	4.86499	5.48	1	2	2	2	0.708749	2	30.2737	0.822435	2	22.5322	0.940997	2	3.91038	0.797268	2	7.8262	0.921945	2	0.455573	1.04924	2	18.0334	0.734991	2	11.6208	0.852565	2	4.22506	0.969533	2	14.1924	456	50.1223	6.41748
149642641	D-dopachrome decarboxylase [Bos taurus]	4.85341	11.86	1	2	2	4	0.856313	4	20.5706	0.904487	4	14.2932	0.66951	4	20.1927	0.903671	4	24.3141	1.00338	4	26.1798	0.738761	4	32.3165	1.03062	4	17.2189	1.03819	4	3.9841	0.763798	4	11.3321	118	12.8688	7.1958
328887902	von Willebrand factor precursor [Bos taurus]	4.84595	1.71	1	3	3	4	0.903736	4	19.6034	1.1781	4	26.2457	1.01584	4	11.4437	0.780381	4	7.72356	0.85585	4	56.8241	0.843346	4	24.3222	0.810946	4	6.75943	0.933697	4	46.601	0.782084	4	4.8369	2809	307.641	5.63037
155371989	S-adenosylmethionine synthase isoform type-2 [Bos taurus]	4.83456	5.57	1	2	2	2	1.07505	2	10.2118	0.93998	2	1.92643	0.987027	2	33.6482	1.0763	2	8.02515	0.937803	2	4.10097	0.979502	2	31.3059	1.12427	2	8.2228	0.982644	2	20.5321	1.02555	2	14.4301	395	43.6633	6.48096
329663806	cytoplasmic dynein 1 light intermediate chain 2 [Bos taurus]	4.81749	7.93	1	3	3	3	0.700056	3	28.0213	0.661732	3	19.0883	0.75126	3	67.0519	0.645517	3	9.22124	0.82408	3	35.937	0.686657	3	34.5478	0.590279	3	17.1681	0.716957	3	36.9242	0.62936	3	43.2622	492	54.1066	6.16357
528997801	PREDICTED: transcription factor BTF3 isoform X1 [Bos taurus]	4.81691	37.38	1	4	4	4	0.877547	4	6.24905	0.764224	4	15.1626	0.915367	4	8.9716	1.05985	4	16.5164	0.923484	4	23.668	0.89648	4	22.5132	1.02498	4	3.93143	0.87914	4	6.64127	0.946892	4	21.8485	206	22.0524	9.20264
114051578	histidine--tRNA ligase, cytoplasmic [Bos taurus]	4.7971	3.73	1	2	2	2	1.0918	2	39.1529	1.09203	2	8.56122	0.856958	2	4.3142	0.893652	2	13.1488	0.890745	2	16.2329	0.695282	2	29.6048	1.0543	2	31.6998	1.05413	2	1.7243	0.82218	2	11.1682	509	57.2492	6.03662
90093345	microtubule-associated protein RP/EB family member 2 [Bos taurus]	4.79434	15.03	1	3	3	4	0.910682	4	7.8671	0.965873	4	14.2068	1.07581	4	17.2455	1.08886	4	20.6345	1.12554	4	6.95958	1.48384	4	6.11103	1.00237	4	8.68022	1.04577	4	6.10613	1.23293	4	2.80922	326	36.9652	5.56689
741970012	PREDICTED: glutamate--cysteine ligase catalytic subunit isoform X3 [Bos taurus]	4.779	4.34	3	2	2	2	1.29536	2	5.13108	1.20567	2	25.0572	1.20795	2	11.6642	1.15073	2	0.19806	1.06733	2	19.5335	1.06367	2	6.30532	1.04796	2	4.91225	0.975027	2	14.7185	0.970929	2	1.58793	599	68.3333	6.13818
157428124	ubiquitin domain-containing protein UBFD1 [Bos taurus]	4.76933	9.8	1	2	2	3	1.02246	3	14.5236	1.2376	3	15.1554	1.07331	3	16.3918	0.795049	3	35.8446	1.09166	3	19.3869	0.949452	3	41.1636	0.991159	3	46.8158	1.19927	3	0.675829	0.913592	3	0.823628	306	33.1227	5.77002
300794221	nuclear protein localization protein 4 homolog [Bos taurus]	4.76929	3.45	1	2	2	2	0.926324	2	0.723337	0.857269	2	12.8176	0.885649	2	25.2646	1.00887	2	7.25779	0.930422	2	19.4713	0.95611	2	32.1898	0.930156	2	3.4057	0.860491	2	15.5394	0.883567	2	28.0877	608	67.9969	6.37939
329663307	thioredoxin domain-containing protein 17 [Bos taurus]	4.70852	15.45	1	2	2	3	1.36046	3	51.8195	1.19493	3	4.8464	0.947894	3	28.9627	1.10797	3	6.52586	1.01338	3	29.9458	0.799599	3	19.8622	1.42326	3	22.3878	1.24962	3	0.671703	1.04664	3	0.858897	123	13.9317	4.76709
27806925	argininosuccinate synthase [Bos taurus]	4.68462	5.1	1	2	2	2	0.757635	2	0.413379	0.680844	2	26.4476	0.853468	2	9.70493	0.921934	2	21.1879	0.825618	2	4.63526	1.02944	2	11.7269	0.962388	2	10.1396	0.864519	2	36.8707	1.07712	2	19.566	412	46.3878	7.51807
300794899	succinate-semialdehyde dehydrogenase, mitochondrial [Bos taurus]	4.65623	3.99	1	2	2	2	0.716165	2	46.9425	0.695549	2	39.2017	0.856227	2	20.5056	1.17451	2	8.01673	1.13675	2	14.902	1.3919	2	33.1987	0.980633	2	8.84113	0.952045	2	2.00773	1.16484	2	15.6007	526	56.0608	8.41162
45429977	staphylococcal nuclease domain-containing protein 1 [Bos taurus]	4.64785	2.2	1	2	2	2	1.55993	2	47.2801	1.3328	2	20.3644	1.19783	2	9.27508	1.05669	2	13.2867	0.899702	2	39.3997	0.804285	2	51.9621	1.00947	2	8.03702	0.862167	2	33.6835	0.770136	2	45.8549	910	101.926	7.1665
741974430	PREDICTED: RNA-binding protein FUS isoform X2 [Bos taurus]	4.62464	4.21	3	2	2	2	0.822918	2	78.8797	1.02945	2	70.691	1.07707	2	36.0263	0.849835	2	3.8282	1.05944	2	9.74284	1.10255	2	39.914	0.781058	2	1.00584	0.976718	2	6.90707	1.01568	2	36.7884	404	41.627	9.53955
528935272	PREDICTED: NAD-dependent protein deacetylase sirtuin-3, mitochondrial isoform X1 [Bos taurus]	4.59702	10.04	2	2	2	2	0.931981	2	28.5312	0.971338	2	22.7278	0.775315	2	37.2435	0.96009	2	4.78451	0.997165	2	0.750846	0.791695	2	64.8303	1.11559	2	34.6973	1.16226	2	28.7525	0.922062	2	31.0086	279	31.1212	9.30518
528958406	PREDICTED: ran-binding protein 6 isoform X2 [Bos taurus]	4.57504	3.59	2	2	2	2	1.56531	2	22.6128	1.41371	2	44.6671	0.932952	2	27.5349	1.40404	2	11.5154	1.26366	2	8.86013	0.829492	2	6.78341	1.52047	2	18.3323	1.37269	2	39.9733	0.90037	2	23.1858	753	85.2592	5.09717
78369296	ubiquitin-conjugating enzyme E2 variant 1 [Bos taurus]	4.56856	25.85	1	3	3	3	1.53483	3	21.7449	1.37644	3	24.0924	1.35278	3	19.9728	1.15292	3	7.55015	1.16661	3	10.9065	0.995662	3	10.7956	0.936174	3	24.5234	1.1995	3	4.90275	1.0581	3	40.3895	147	16.4843	7.92822
741959295	PREDICTED: xaa-Pro dipeptidase isoform X1 [Bos taurus]	4.48361	6.76	2	2	2	2	0.859701	2	33.6582	1.01605	2	31.7534	1.03684	2	31.2772	0.755178	2	12.6683	0.88942	2	14.4581	0.902795	2	14.9088	0.777959	2	7.41174	0.919093	2	9.18628	0.932196	2	9.63286	444	49.4777	5.89697
331028747	basic leucine zipper and W2 domain-containing protein 1 [Bos taurus]	4.38726	5.97	1	3	3	3	1.62165	3	15.2079	1.15282	3	9.27331	1.15646	3	13.2056	1.20734	3	8.75666	0.855312	3	5.897	0.781014	3	8.56049	1.46431	3	2.65636	1.20598	3	3.72377	1.08086	3	16.6762	419	48.0127	5.92236
27806933	adenosine deaminase [Bos taurus]	4.37781	16.25	1	4	4	5	1.16507	4	16.6475	1.2615	4	11.4517	0.764359	4	21.5892	0.936091	4	6.37505	1.03319	4	6.07746	0.651953	4	23.6498	1.09814	4	19.6156	1.14231	4	15.2208	0.705649	4	28.5309	363	40.8935	5.50342
329664400	oxysterol-binding protein 1 [Bos taurus]	4.36244	2.72	1	2	2	2	0.848904	2	39.2426	0.756869	2	51.4315	0.761147	2	45.8488	0.851168	2	33.3089	0.756255	2	45.1074	0.756484	2	39.7158	1.17125	2	13.954	1.04388	2	24.8574	1.04339	2	19.9141	808	88.9824	7.10791
77736017	NAD(P)H dehydrogenase [quinone] 1 [Bos taurus]	4.33637	6.57	1	2	2	2	0.461197	2	46.7997	0.673454	2	18.6096	0.756786	2	48.3799	0.648042	2	11.6521	0.94301	2	14.5139	1.05406	2	13.0246	0.703077	2	26.9481	1.02627	2	0.426012	1.14624	2	28.3822	274	31.0031	9.02686
156120575	COP9 signalosome complex subunit 6 [Bos taurus]	4.2099	14.51	1	3	3	3	0.926664	3	5.33226	0.913549	3	6.15172	0.896525	3	3.45415	1.0054	3	5.69055	0.969806	3	2.71632	0.898422	3	10.5001	1.07428	3	7.95988	1.05868	3	15.5142	1.03262	3	8.98517	324	35.9291	5.73193
741915259	PREDICTED: protein CDV3 homolog isoform X7 [Bos taurus]	4.16055	15.05	8	2	2	3	0.776271	3	16.9475	0.937476	3	9.24709	0.865252	3	2.16863	0.961453	3	4.58967	1.08727	3	3.01367	1.09794	3	7.01717	0.921528	3	3.29328	1.10732	3	8.55448	1.10586	3	12.6446	206	21.4795	5.5542
42733600	emerin [Bos taurus]	4.03696	10.77	1	2	2	2	1.04992	2	54.7396	1.07101	2	42.9139	1.06794	2	25.4781	0.843958	2	18.9184	0.857924	2	8.68776	0.850915	2	7.37371	0.848365	2	53.1537	0.865079	2	41.4322	0.85735	2	24.107	260	29.3713	5.26221
528996903	PREDICTED: ketosamine-3-kinase isoform X2 [Bos taurus]	3.9788	11.81	3	2	2	2	0.573591	2	16.9489	0.717649	2	22.8459	0.897431	2	22.2252	0.829281	2	20.4105	1.03396	2	19.3602	1.2861	2	18.746	0.615695	2	26.4945	0.770037	2	13.3981	0.957081	2	12.7924	254	28.2343	7.44482
741879218	PREDICTED: beta-casein [Bos taurus]	3.9755	5.41	2	2	2	2	1.8813	2	4.63191	1.60559	2	20.3511	1.64809	2	4.15867	1.26767	2	3.02066	1.07813	2	18.6959	1.10078	2	5.77112	0.916314	2	18.0191	0.78173	2	2.36018	0.797537	2	27.1426	259	29.2026	6.63916
77735597	peptidyl-prolyl cis-trans isomerase FKBP4 [Bos taurus]	3.87385	8.93	1	3	3	3	1.1865	3	48.8357	1.25386	3	20.0696	1.04343	3	55.8376	1.18488	3	8.06181	1.11045	3	1.03702	1.08489	3	6.61772	1.11548	3	9.53955	1.13075	3	20.4721	1.10387	3	2.54298	459	51.4971	5.38916
741881708	PREDICTED: S-methyl-5'-thioadenosine phosphorylase isoform X2 [Bos taurus]	3.85734	15.69	2	2	2	2	0.783884	2	4.81686	1.27087	2	19.3534	1.0175	2	7.32872	0.76541	2	10.5169	1.23661	2	3.87522	0.984808	2	7.99587	0.798298	2	7.33218	1.29375	2	21.9415	1.02951	2	9.85097	274	30.4945	7.18115
116004069	tumor protein D52 [Bos taurus]	3.83715	13.84	3	2	2	2	0.717127	2	18.9095	0.739535	2	5.40159	0.846436	2	8.93753	0.74339	2	23.4507	0.76396	2	37.7319	0.86974	2	33.8773	0.889321	2	9.86592	0.916765	2	23.5033	1.0429	2	19.8576	224	24.3552	4.83057
528962198	PREDICTED: acidic leucine-rich nuclear phosphoprotein 32 family member A isoform X2 [Bos taurus]	3.81243	5.06	4	2	2	2	0.792634	1		0.930147	1		0.991867	1		0.917903	1		1.07341	1		1.13855	1		1.00585	1		1.17991	1		1.25054	1		237	27.1205	4.01807
741930317	PREDICTED: ras GTPase-activating protein-binding protein 2 isoform X1 [Bos taurus]	3.75427	4.77	1	2	2	2	1.06011	2	1.96214	1.12589	2	16.2684	1.05066	2	12.8106	1.01784	2	0.464642	1.07726	2	14.7442	0.999925	2	11.297	0.949912	2	5.61885	1.00848	2	20.0108	0.935361	2	16.5221	482	53.9518	5.5542
51491835	ovarian and testicular apolipoprotein N precursor [Bos taurus]	3.74935	6.56	1	2	2	2	1.87527	2	62.225	1.30234	2	29.2089	1.16603	2	7.93639	1.11464	2	7.49472	0.771411	2	21.3489	0.686999	2	43.6948	1.07554	2	51.5196	0.746659	2	20.1227	0.664443	2	0.765796	259	29.0721	5.66846
77736079	protein pelota homolog [Bos taurus]	3.6878	7.25	1	2	2	2	0.934333	2	0.1431	0.811489	2	6.38558	0.807994	2	20.2865	1.21688	2	6.48385	1.05322	2	0.241064	1.04311	2	13.5234	1.28015	2	20.9088	1.11142	2	14.5253	1.09989	2	0.746346	386	43.523	6.0874
262073079	collagen alpha-1(IV) chain precursor [Bos taurus]	3.66348	1.8	1	2	2	2	0.988187	2	18.8988	1.03234	2	10.4342	1.19128	2	11.37	0.810666	2	0.327526	0.843948	2	8.01255	0.968707	2	7.08108	0.787943	2	5.5929	0.822837	2	13.9834	0.943747	2	13.0433	1669	160.33	8.27979
297483902	PREDICTED: apolipoprotein R [Bos taurus]	3.53732	10.26	1	2	2	2	1.22754	2	23.7288	1.01399	2	27.5075	1.67235	2	3.86595	0.765573	2	17.3977	0.630198	2	13.7293	1.03384	2	46.8399	0.791675	2	1.53376	0.653706	2	5.13991	1.07158	2	26.1675	195	21.7661	6.72705
27806349	tyrosine--tRNA ligase, cytoplasmic [Bos taurus]	3.3355	5.11	1	2	2	2	0.678674	2	0.873074	0.760111	2	26.0822	0.889164	2	11.2504	0.937963	2	2.03428	1.04687	2	29.1539	1.2181	2	8.32227	0.868012	2	7.69598	0.971802	2	19.0112	1.12988	2	18.174	528	59.1121	7.72314
27806631	ferrochelatase, mitochondrial precursor [Bos taurus]	3.33118	15.14	1	4	4	4	0.928488	4	51.5077	0.868824	4	28.0844	0.838529	4	10.3296	0.894599	4	13.8651	0.882569	4	14.6709	0.807935	4	29.2557	0.998904	4	31.8163	0.942269	4	14.1772	0.799433	4	5.31258	416	46.905	8.83643
528997805	PREDICTED: microtubule-associated protein 1B isoform X1 [Bos taurus]	3.29914	1.03	2	2	2	2	1.8574	2	17.1178	1.50946	2	8.29815	1.64027	2	1.59312	1.17554	2	32.3061	0.952019	2	23.0967	1.02902	2	16.2114	1.4854	2	44.0195	1.20669	2	34.3262	1.30328	2	27.1661	2337	255.831	4.76709
528949457	PREDICTED: thymopoietin-2 isoform X4 [Bos taurus]	3.2764	11.59	4	3	3	3	1.46233	3	424.858	1.35385	3	143.763	1.18384	3	1.49732	1.24167	3	113.648	1.14557	3	25.6597	1.69889	3	93.2651	0.767863	3	38.5704	0.926796	3	10.8357	1.03765	3	5.17921	345	38.7183	9.21729
741930978	PREDICTED: actin-binding LIM protein 2 isoform X9 [Bos taurus]	3.26974	7.21	9	2	2	2	0.807611	2	6.82964	0.893946	2	1.96415	0.88201	2	0.489757	1.02532	2	3.74731	1.13099	2	1.11178	1.10995	2	2.58638	0.895392	2	9.47939	0.990739	2	4.6029	0.971561	2	3.12701	527	58.0363	8.26514
149642865	COP9 signalosome complex subunit 3 [Bos taurus]	3.20518	10.87	1	3	3	5	1.25437	5	12.7523	1.05024	5	25.043	0.887766	5	16.1146	1.08941	5	5.14793	0.908964	5	25.546	0.764256	5	18.8683	1.10614	5	12.1069	0.926796	5	18.9594	0.843728	5	17.3659	423	47.768	6.65381
741982683	PREDICTED: integrin beta-1-binding protein 2 isoform X3 [Bos taurus]	3.17971	15.38	4	2	2	2	1.10478	2	29.6263	1.25914	2	45.687	1.07481	2	58.7509	0.972899	2	47.2502	1.10499	2	65.0785	0.938204	2	80.006	1.01852	2	14.7439	1.16039	2	29.8326	0.984486	2	41.7818	286	31.6484	6.56592
94966767	trifunctional purine biosynthetic protein adenosine-3 [Bos taurus]	3.16988	2.77	1	2	2	2	1.1897	2	77.2459	0.998326	2	104.731	0.839779	2	54.1054	1.41664	2	27.912	1.18463	2	9.77035	0.991198	2	47.5216	1.39612	2	6.33429	1.1711	2	11.3513	0.979119	2	24.4144	1010	107.839	6.39209
741959280	PREDICTED: suprabasin isoform X1 [Bos taurus]	3.16136	10.75	4	2	2	2	1.32923	2	9.82663	1.35351	2	15.949	1.30806	2	18.9766	0.873846	2	12.3613	0.886725	2	6.27468	0.85239	2	3.30943	0.735155	2	8.04678	0.748303	2	14.1498	0.718774	2	17.1642	521	53.0744	7.2251
528973333	PREDICTED: prostacyclin synthase isoform X1 [Bos taurus]	3.12152	8.57	2	2	2	2	0.715833	2	104.973	0.768674	2	65.2941	1.05814	2	40.8427	0.724416	2	40.0598	0.775193	2	12.0237	1.06144	2	8.34672	0.675175	2	48.3853	0.724742	2	19.4461	0.991593	2	1.04689	467	53.0225	6.90283
330340448	protein O-GlcNAcase [Bos taurus]	3.06919	3.82	1	2	2	2	0.682263	2	32.0514	0.612276	2	87.2116	0.895319	2	27.262	1.06554	2	82.3254	0.952918	2	35.6033	1.38602	2	13.9554	1.32402	2	298.081	1.18776	2	47.2391	1.72626	2	117.847	916	102.817	4.90674
115496906	acidic leucine-rich nuclear phosphoprotein 32 family member E [Bos taurus]	3.04788	12.55	1	2	2	2	1.1389	2	30.3664	0.889946	2	7.29423	1.07922	2	31.1961	1.13949	2	4.31231	0.887319	2	27.2095	1.07031	2	3.53609	1.12811	2	5.40025	0.881182	2	17.1424	1.06209	2	6.17752	263	30.1417	3.89111
78369420	synaptojanin-2-binding protein [Bos taurus]	3.02668	27.59	1	2	2	3	1.42233	2	145.22	0.87966	2	4.91665	0.840864	2	26.779	1.03699	2	2.16816	0.639117	2	129.886	0.607679	2	91.5411	0.83205	2	11.9448	0.514401	2	162.036	0.488721	2	115.542	145	15.8001	5.93506
334278889	GTPase HRas isoform 2 [Bos taurus]	2.98253	21.76	4	2	2	3	0.87933	2	62.6031	0.88808	2	42.5234	0.823459	2	32.9864	1.1767	2	8.43378	1.18428	2	8.33123	1.09227	2	17.0701	1.14514	2	26.3119	1.1561	2	9.15623	1.06545	2	0.506312	170	18.8153	5.10986
156121241	leucine-rich repeat-containing protein 47 [Bos taurus]	2.95202	7.92	1	4	4	4	0.7887	4	30.2152	0.910141	4	21.4263	0.824487	4	24.3355	0.946022	4	14.5449	0.963751	4	15.3855	0.940165	4	43.0094	0.820322	4	8.56599	0.940614	4	6.0565	0.893335	4	21.3972	581	63.5958	8.25049
78369434	adipocyte plasma membrane-associated protein [Bos taurus]	2.94859	11.65	1	3	3	3	0.811037	3	33.4179	0.839201	3	55.8637	0.946109	3	57.8412	1.26443	3	47.0455	1.08557	3	7.58976	0.871289	3	0.276665	1.26115	3	38.7545	1.03388	3	14.9693	1.00052	3	4.85859	412	46.0619	7.04932
156121355	eukaryotic translation initiation factor 3 subunit B [Bos taurus]	2.9343	6.11	1	2	2	2	0.903663	2	0.372061	1.06754	2	3.64827	0.989268	2	44.3953	0.782203	2	2.89988	0.920845	2	6.92667	0.848792	2	48.1765	0.993556	2	0.00366081	1.17329	2	4.01708	1.08065	2	44.8172	786	88.863	4.97021
156120617	fatty aldehyde dehydrogenase [Bos taurus]	2.93193	5.98	2	2	2	3	0.763069	3	32.1371	0.848844	3	16.5338	0.854732	3	8.19502	1.02386	3	2.54956	1.26645	3	15.1904	1.40449	3	5.60046	0.832163	3	0.0278067	1.01492	3	30.8462	1.16794	3	10.9003	485	54.0412	7.66455
229577019	transmembrane emp24 domain-containing protein 2 precursor [Bos taurus]	2.92493	10.45	2	2	2	2	0.8893	2	61.3683	0.955849	2	42.9177	0.917611	2	29.1272	0.916458	2	11.7023	0.981624	2	3.75674	0.937342	2	16.4458	1.00522	2	13.3029	1.08004	2	2.17368	1.03052	2	14.8348	201	22.7183	5.17334
70778766	60S ribosomal protein L31 [Bos taurus]	2.90714	14.4	1	2	2	2	2.0602	2	28.0974	1.75729	2	19.9271	1.30155	2	31.5039	1.46561	2	31.6808	1.24578	2	23.4057	0.917788	2	35.1404	1.44882	2	54.3205	1.23533	2	45.0864	0.909387	2	58.2433	125	14.4539	10.5356
741919372	PREDICTED: CD5 antigen-like isoform X3 [Bos taurus]	2.89341	15.21	6	2	2	2	0.785648	2	230.046	0.758945	2	47.9445	1.22518	2	95.0872	0.812118	2	43.844	0.781795	2	51.1424	1.25535	2	13.498	0.734549	2	83.9041	0.709315	2	17.255	1.13809	2	17.7744	447	49.455	4.76709
528981564	PREDICTED: short coiled-coil protein isoform X1 [Bos taurus]	2.8842	22.58	3	2	2	2	0.51573	2	1.40323	0.714119	2	1.27385	0.798723	2	13.6932	0.75831	2	4.21238	1.04637	2	4.08285	1.16412	2	10.8541	0.653598	2	5.76371	0.904681	2	5.8934	1.0057	2	21.0185	124	14.223	4.77979
156151424	thimet oligopeptidase [Bos taurus]	2.88077	5.09	1	2	2	2	0.509854	2	48.2614	0.898631	2	3.1324	0.776624	2	7.19734	0.782678	2	10.0446	1.37471	2	40.386	1.18174	2	44.9825	0.550079	2	34.9593	0.969165	2	15.0171	0.832482	2	19.1623	687	78.1426	6.26514
62751970	chloride intracellular channel protein 1 [Bos taurus]	2.87844	18.67	1	2	2	2	1.00851	2	27.1531	0.910998	2	28.0083	1.32708	2	22.0269	1.02779	2	3.4899	0.925189	2	2.6798	1.34058	2	8.40877	1.39741	2	52.3334	1.26182	2	51.3667	1.82694	2	58.3174	241	26.9748	5.2749
139948177	cysteine and glycine-rich protein 1 [Bos taurus]	2.85113	27.98	1	3	3	3	1.30563	3	57.8513	0.921349	3	1.63244	1.18766	3	9.9394	1.02836	3	27.2605	0.723175	3	23.6956	0.885538	3	3.09233	1.34596	3	69.3295	0.635371	3	21.4576	0.823048	3	6.30582	193	20.5988	8.57275
77735747	actin-related protein 10 [Bos taurus]	2.85112	6.71	1	2	2	2	0.729732	2	52.2471	0.757313	2	36.0042	0.880638	2	12.044	1.03619	2	1.96961	1.07163	2	12.292	1.23951	2	36.273	0.780851	2	43.2686	0.81006	2	27.7222	0.936239	2	4.30059	417	46.2672	7.37158
77735837	26S proteasome non-ATPase regulatory subunit 9 [Bos taurus]	2.8314	11.76	1	2	2	2	0.921306	2	40.1739	0.930892	2	50.4644	1.20186	2	37.9652	0.98988	2	13.452	0.996712	2	22.6233	1.27999	2	11.4426	0.872945	2	1.71962	0.881696	2	10.6998	1.13141	2	0.266795	221	24.2514	6.63916
84370087	proteasome subunit beta type-7 precursor [Bos taurus]	2.82527	11.91	1	2	2	2	0.50265	2	21.31	0.759636	2	32.1681	0.716783	2	7.31401	0.717847	2	31.6949	1.08109	2	21.7651	1.01468	2	17.2973	0.695744	2	28.7122	1.05106	2	24.6713	0.985726	2	14.4505	277	29.9902	7.6792
83035085	ras GTPase-activating protein-binding protein 1 [Bos taurus]	2.82481	7.1	2	2	2	2	0.994442	2	47.7955	0.881315	2	25.079	0.847723	2	1.77123	1.01401	2	16.3466	0.895543	2	4.42494	0.856826	2	27.8687	1.17788	2	40.0686	1.04349	2	18.07	0.997606	2	5.00454	465	52.0901	5.51611
27806133	serine--tRNA ligase, mitochondrial precursor [Bos taurus]	2.81868	5.79	1	2	2	2	0.899014	2	22.3953	0.825503	2	22.1271	0.991033	2	3.78443	0.888552	2	13.1183	0.813067	2	31.6769	0.97091	2	12.8958	0.869832	2	25.7318	0.798406	2	18.8283	0.952668	2	0.584516	518	58.259	7.56201
741922336	PREDICTED: MAP7 domain-containing protein 1 isoform X9 [Bos taurus]	2.78363	3.62	9	2	2	2	0.728321	2	37.6532	0.850122	2	35.2706	0.665349	2	15.3476	0.946613	2	10.1174	1.10109	2	12.3082	0.857184	2	32.0238	1.03917	2	1.95634	1.2125	2	0.214132	0.943187	2	19.3759	774	85.5905	9.96436
154152189	mitochondrial import receptor subunit TOM22 homolog [Bos taurus]	2.77636	25.71	1	2	2	2	1.08592	2	87.6104	1.09522	2	56.5878	0.948932	2	16.7429	1.24415	2	47.8123	1.25046	2	22.9003	1.07767	2	13.5322	0.824654	2	52.0443	0.831405	2	26.649	0.71597	2	9.91008	140	15.2827	4.37354
47564046	V-type proton ATPase subunit B, brain isoform isoform 1 [Bos taurus]	2.77012	6.27	2	2	2	2	0.748099	2	27.9295	1.11348	2	41.58	0.933297	2	2.61697	0.872166	2	1.44188	1.29364	2	11.1194	1.07854	2	32.2601	0.922437	2	6.05296	1.37245	2	6.48646	1.14336	2	37.2764	510	56.4989	5.90967
741977921	PREDICTED: cancer-related nucleoside-triphosphatase homolog isoform X1 [Bos taurus]	2.74647	18.13	1	2	2	2	1.11826	2	0.544418	0.989361	2	6.66945	0.971443	2	17.4767	1.09485	2	5.17074	0.965292	2	0.950372	0.942768	2	11.6732	1.15484	2	17.5865	1.02134	2	11.3716	0.99674	2	0.65175	160	17.5524	9.65674
114050885	N-alpha-acetyltransferase 10 [Bos taurus]	2.74321	9.79	1	2	2	2	1.0507	2	25.7449	1.35808	2	58.5117	1.06239	2	8.92684	0.673866	2	48.0662	0.867987	2	16.7791	0.675392	2	68.4841	0.87762	2	18.3507	1.13394	2	10.7604	0.881656	2	35.6868	235	26.5039	5.64307
30466254	macrophage-capping protein [Bos taurus]	2.72873	5.73	1	2	2	2	1.58082	2	48.6033	1.15191	2	12.4382	1.36364	2	5.95011	1.12445	2	22.2248	0.816524	2	11.7428	0.961462	2	18.2987	1.26121	2	32.8224	0.918678	2	1.67361	1.08092	2	8.13256	349	38.8518	6.62451
27806447	prosaposin precursor [Bos taurus]	2.72433	4.57	1	2	2	2	1.32733	2	51.7598	1.06772	2	9.93518	1.00829	2	2.75431	1.21863	2	25.2896	0.976883	2	13.9786	0.917605	2	21.304	1.14511	2	84.931	0.920789	2	35.9742	0.864248	2	28.27	525	58.0126	5.19873
27807483	tensin-1 [Bos taurus]	2.72377	0.99	1	2	2	2	1.14474	2	40.8666	0.961496	2	5.07047	1.28316	2	52.7421	0.729584	2	24.262	0.610672	2	63.4277	0.810632	2	13.7383	0.815086	2	21.5876	0.684355	2	60.1546	0.907741	2	11.1347	1715	183.394	7.97217
741930245	PREDICTED: ecto-ADP-ribosyltransferase 3 isoform X5 [Bos taurus]	2.71981	7.3	5	2	2	2	1.35828	2	7.70182	1.49771	2	43.8815	0.853209	2	26.0995	0.926142	2	20.2266	1.01768	2	14.3224	0.57666	2	57.4249	1.1329	2	8.97888	1.24873	2	45.3362	0.707039	2	24.7681	370	41.5438	5.70654
136255546	coatomer subunit beta' [Bos taurus]	2.69555	3.2	1	2	2	2	1	2	39.2831	0.904424	2	28.8615	1.03178	2	3.32848	0.99256	2	14.7085	0.894583	2	5.0367	1.01513	2	27.0567	1.16903	2	8.49174	1.0569	2	1.11987	1.19839	2	33.6303	906	102.328	5.2749
156120835	COP9 signalosome complex subunit 1 [Bos taurus]	2.68414	5.75	1	2	2	2	0.749776	2	36.9004	0.727364	2	5.22524	0.857115	2	2.54799	0.964118	2	36.8335	0.932056	2	5.16429	1.09248	2	2.60884	0.886152	2	76.7423	0.859341	2	38.9038	1.00647	2	30.4442	487	55.142	6.69775
741969892	PREDICTED: ras-related protein Rab-7a isoform X1 [Bos taurus]	2.60674	12.08	2	2	2	2	1.31117	2	10.7237	1.61841	2	81.7064	3.13159	2	269.137	1.22732	2	1.16391	1.50967	2	96.3595	2.90563	2	315.777	1.25719	2	10.7799	1.5512	2	81.6251	2.98326	2	268.889	207	23.5009	6.69775
94966984	prostamide/prostaglandin F synthase [Bos taurus]	2.56871	5.97	1	2	2	2	1.43319	2	37.3665	1.40283	2	30.4772	1.31496	2	4.15978	1.12638	2	24.26	1.0987	2	17.7008	1.0244	2	16.5073	1.20663	2	59.8964	1.18062	2	52.117	1.09994	2	15.1442	201	21.4832	6.32861
78045531	aspartate--tRNA ligase, cytoplasmic [Bos taurus]	2.54125	7.39	1	2	2	2	0.720238	2	27.7232	0.771799	2	19.9923	0.696942	2	1.29926	0.892286	2	16.8512	0.952849	2	30.9822	0.855855	2	9.19842	0.806991	2	33.9646	0.864437	2	14.0349	0.775844	2	7.13856	501	57	6.84424
158341672	integrin alpha-6 precursor [Bos taurus]	2.52292	3.26	2	3	3	3	1.07069	3	45.5443	1.24461	3	0.883135	1.20134	3	24.0202	0.918275	3	4.94434	0.961014	3	16.7229	0.894025	3	12.37	0.902682	3	13.3049	1.00222	3	31.5776	0.943657	3	10.2314	1073	119.16	7.10791
528953246	PREDICTED: alpha-S1-casein isoform X2 [Bos taurus]	2.51607	12.99	3	2	2	2	2.42065	2	7.15449	1.71306	2	18.7178	2.70334	2	10.8022	0.958233	2	17.2854	0.675778	2	8.55955	1.06075	2	21.0103	0.821681	2	14.7761	0.581275	2	11.0394	0.911711	2	18.4767	177	20.1704	5.41455
77735861	vacuolar protein sorting-associated protein 29 [Bos taurus]	2.5011	12.37	1	2	2	2	2.48473	2	98.5778	2.54506	2	246.724	2.04041	2	122.006	1.29411	2	0.453111	1.32094	2	62.0727	1.05338	2	12.6835	1.11484	2	19.6877	1.14149	2	39.4603	0.909573	2	6.4214	186	20.9039	7.04932
741936997	PREDICTED: tenascin isoform X13 [Bos taurus]	2.49186	1.63	15	2	2	2	1.14184	2	29.4886	1.33567	2	27.8094	1.86478	2	72.3701	0.549732	2	32.7579	0.640817	2	31.056	0.88991	2	76.6006	0.689351	2	28.0523	0.806062	2	26.3823	1.11852	2	70.5327	1655	181.62	5.08447
118151108	coatomer subunit beta [Bos taurus]	2.47716	3.25	1	2	2	2	1.42674	2	153.351	1.9589	2	113.395	0.97912	2	2.35943	0.98012	2	10.5589	1.34103	2	8.5362	0.666722	2	134.874	1.32963	2	86.7273	1.82489	2	60.4888	0.906582	2	38.7962	953	107.059	5.99854
27807287	60S ribosomal protein L3 [Bos taurus]	2.47615	13.15	1	2	3	4	0.966182	3	0.0967287	1.23103	3	14.7756	1.44349	3	36.692	0.961138	3	13.49	0.864805	3	13.2633	1.11998	3	30.9197	0.951529	3	40.6665	0.938821	3	11.4084	1.11137	3	3.48551	403	45.9948	10.228
528989634	PREDICTED: ubiquitin fusion degradation protein 1 homolog isoform X1 [Bos taurus]	2.46308	9.12	1	2	2	2	1.17845	2	36.7772	0.984868	2	34.0335	1.07237	2	27.8386	1.10207	2	3.80772	0.91784	2	1.29458	0.994069	2	4.49234	1.10574	2	6.4824	0.923756	2	3.96534	0.999705	2	1.82096	307	34.4623	6.69775
77736513	60S ribosomal protein L32 [Bos taurus]	2.4381	16.3	1	2	2	2	3.24437	2	592.053	5.45112	2	635.352	2.93943	2	412.054	1.92323	2	174.362	3.22015	2	184.51	1.72718	2	128.618	2.02989	2	122.098	3.4093	2	129.284	1.82722	2	88.6714	135	15.8638	11.3267
147902461	transcription factor BTF3 homolog 4 [Bos taurus]	2.41637	29.75	1	2	2	4	2.9305	3	10.9588	1.26871	3	5.88089	1.3987	3	24.608	1.05226	3	4.41348	0.859004	3	10.2365	0.657655	3	78.5955	1.45763	3	80.1951	0.942589	3	18.1196	0.814028	3	4.04151	158	17.304	6.354
78042540	synaptobrevin homolog YKT6 [Bos taurus]	2.41351	9.09	1	2	2	3	2.56921	3	43.0402	1.92847	3	1.53415	1.95073	3	0.698815	1.08265	3	10.1053	0.809826	3	6.26343	0.818667	3	8.50549	1.5593	3	27.2801	1.07249	3	1.90618	1.06717	3	15.2188	198	22.4524	6.58057
122692461	rho-related GTP-binding protein RhoG [Bos taurus]	2.40996	19.9	1	2	2	2	1.21854	2	196.501	0.834368	2	36.5094	0.948089	2	13.4654	1.61306	2	90.7981	1.10067	2	12.8878	1.24404	2	35.8843	1.49183	2	140.767	1.02111	2	14.2148	1.15322	2	7.83674	191	21.2669	8.11865
77735483	BAG family molecular chaperone regulator 2 [Bos taurus]	2.39364	8.53	1	2	2	2	1.06038	2	94.0116	1.16661	2	80.3797	1.02457	2	74.826	0.82459	2	6.38325	0.904052	2	15.4504	0.789758	2	19.4578	0.834246	2	7.04867	0.917477	2	1.94281	0.800868	2	5.86564	211	23.6342	6.56592
77736025	3'(2'),5'-bisphosphate nucleotidase 1 [Bos taurus]	2.37593	6.49	4	2	2	2	1.1617	2	22.494	1.06983	2	1.95737	1.40498	2	13.3122	1.02424	2	9.07292	0.939963	2	11.2407	1.22786	2	26.8841	1.35526	2	6.57102	1.24761	2	13.7603	1.62847	2	29.5213	308	33.3072	5.52881
27807441	acetyl-coenzyme A synthetase 2-like, mitochondrial [Bos taurus]	2.37042	7.85	1	2	3	3	1.08947	2	76.5353	1.38245	2	151.041	0.804613	2	42.3388	1.13858	2	49.5307	1.43975	2	108.037	0.833509	2	19.7324	0.816508	2	22.1732	1.03569	2	69.8172	0.599124	2	5.3921	675	74.2629	6.93213
149643047	ATPase ASNA1 [Bos taurus]	2.36879	16.38	1	4	4	4	0.696965	4	33.5943	1.088	4	40.6343	0.859208	4	7.46161	0.901958	4	58.0193	1.06463	4	4.44753	0.896978	4	41.6519	0.747962	4	30.1285	1.00192	4	13.918	0.843491	4	13.747	348	38.7674	4.90674
154707906	copine-3 [Bos taurus]	2.3657	5.82	1	2	2	2	0.779726	2	30.1519	0.959096	2	1.55311	0.876049	2	17.5098	0.829185	2	23.8009	1.0164	2	7.58856	0.923448	2	11.3898	0.830838	2	7.24607	1.02158	2	24.1565	0.927444	2	4.88696	533	59.579	5.8335
115495319	E3 ubiquitin-protein ligase CHIP [Bos taurus]	2.36516	11.22	2	3	3	3	0.831314	3	52.1535	0.86726	3	56.1976	0.794233	3	16.5474	0.840098	3	5.13159	0.997217	3	4.16922	1.01488	3	28.6175	0.863912	3	6.17793	1.01485	3	15.4674	0.916183	3	36.9728	303	34.9404	5.87158
114051548	ADP-ribosylation factor-like protein 8B [Bos taurus]	2.34073	13.44	1	2	2	2	0.811531	2	23.1987	0.76953	2	14.7746	1.04215	2	0.298814	1.07172	2	11.9434	1.01273	2	20.3064	1.36421	2	36.2042	1.03983	2	6.76667	0.985642	2	15.0435	1.32669	2	30.6377	186	21.4971	8.14795
741983628	PREDICTED: ribosomal protein S6 kinase alpha-3 isoform X4 [Bos taurus]	2.33733	2.81	5	2	2	2	0.971488	2	88.4639	1.03766	2	34.4299	0.755716	2	6.63238	0.840506	2	57.5189	0.894644	2	10.9336	0.648092	2	16.0459	1.12248	2	92.1992	1.19849	2	37.0617	0.867533	2	9.0491	711	80.6307	8.1626
329663792	vacuolar protein sorting-associated protein 37C [Bos taurus]	2.29518	7.71	1	2	2	2	0.84523	2	11.0007	0.919362	2	3.77887	1.18682	2	38.6627	0.864074	2	3.97092	0.9366	2	18.8796	1.20264	2	56.0414	0.812841	2	3.85131	0.8838	2	10.9277	1.13397	2	46.7295	350	38.0461	5.13525
224458400	probable ubiquitin carboxyl-terminal hydrolase FAF-Y [Bos taurus]	2.29398	1.33	5	3	3	3	0.843935	3	14.5969	0.901133	3	2.08219	0.889743	3	11.9586	1.05297	3	0.318576	1.15408	3	21.5508	1.26675	3	15.526	0.883793	3	3.50697	0.994912	3	8.08168	0.951345	3	18.7255	2552	290.721	5.78271
118150840	syntaxin-7 [Bos taurus]	2.29092	11.11	1	2	2	2	0.910903	2	5.89215	0.92502	2	7.44374	1.15856	2	22.7774	1.01401	2	6.86381	1.02615	2	8.417	1.27838	2	23.7852	0.906467	2	0.82432	0.920168	2	0.72211	1.14546	2	15.8774	261	29.6383	5.42725
114051956	enoyl-CoA delta isomerase 1, mitochondrial [Bos taurus]	2.24912	16.5	1	2	2	3	1.51365	2	70.4253	1.03847	2	2.36413	1.34953	2	94.5826	0.920017	2	20.111	0.629005	2	42.9991	0.813066	2	37.623	0.82749	2	11.1218	0.5675	2	82.6988	0.732998	2	5.38916	303	33.1233	8.54346
741913372	PREDICTED: target of Nesh-SH3 isoform X32 [Bos taurus]	2.24887	4.25	53	3	3	3	0.965593	3	1.5287	0.981151	3	2.14248	1.30086	3	16.6709	0.736927	3	28.2296	0.73855	3	11.7807	0.816438	3	1.0168	0.764464	3	10.5639	0.797115	3	5.41946	0.953059	3	18.3234	1012	111.513	9.37842
122692305	ADP-ribosylation factor GTPase-activating protein 2 [Bos taurus]	2.19884	5.19	2	2	2	2	0.891784	2	25.8242	1.0146	2	17.5224	0.931006	2	44.009	0.959043	2	51.7543	1.08734	2	42.442	0.992443	2	73.0354	0.765429	2	8.58756	0.87052	2	0.553272	0.793931	2	25.6467	520	56.7232	7.98682
297484865	PREDICTED: translational activator GCN1 [Bos taurus]	2.16334	1.31	1	2	2	2	0.762338	2	13.0625	0.923881	2	27.9514	0.970385	2	17.9579	0.751275	2	52.9765	0.907317	2	36.4464	0.947917	2	47.2934	0.814435	2	36.6103	0.986646	2	21.2803	1.03	2	31.3917	2671	292.29	7.26904
300794355	phosphatidylinositol 5-phosphate 4-kinase type-2 beta [Bos taurus]	2.15256	14.66	1	2	3	4	0.670615	2	97.8649	0.661259	2	29.3239	0.808085	2	51.9876	1.09165	2	6.33501	1.07269	2	49.6169	1.3039	2	27.2077	0.916893	2	4.65138	0.903762	2	51.6079	1.09771	2	28.9858	416	47.3067	7.32764
741970935	PREDICTED: large proline-rich protein BAG6 isoform X5 [Bos taurus]	2.14504	1.95	7	2	2	2	0.89504	2	27.6197	1.0038	2	16.306	0.960914	2	4.10375	1.0882	2	14.5089	1.2162	2	25.7606	1.15804	2	48.1338	1.09009	2	9.68156	1.22209	2	1.25559	1.16275	2	21.8096	1079	113.439	5.64307
118151076	endophilin-B1 [Bos taurus]	2.14281	16.44	1	2	2	2	1.11218	2	42.9861	0.90988	2	52.2986	1.16134	2	1.98862	1.25542	2	24.8948	1.02351	2	16.6412	1.29943	2	70.757	1.12858	2	4.76502	0.922952	2	3.23231	1.17086	2	46.1617	365	40.7517	6.20166
115497716	myosin regulatory light polypeptide 9 [Bos taurus]	2.14071	11.63	1	2	2	2	0.631456	2	1052.52	1.10029	2	70.1818	1.13756	2	51.4225	0.436307	2	73.4569	0.757615	2	108.49	0.779108	2	137.544	0.490734	2	161.322	0.854767	2	42.426	0.878338	2	60.0983	172	19.8324	4.91943
115432058	methylmalonyl-CoA mutase, mitochondrial precursor [Bos taurus]	2.13555	2.8	1	2	2	2	2.22891	2	106.129	1.40671	2	37.5845	1.31775	2	21.5691	1.25577	2	41.3839	0.789791	2	10.7774	0.735905	2	26.2059	1.49965	2	50.7878	0.946103	2	2.60275	0.880872	2	17.7658	750	83.2038	7.34229
149773574	serine beta-lactamase-like protein LACTB, mitochondrial precursor [Bos taurus]	2.11031	3.6	1	2	2	2	0.801672	2	6.88194	0.850333	2	2.87697	0.832706	2	6.57906	1.03607	2	11.8008	1.09515	2	21.7614	1.06674	2	12.1059	0.880729	2	10.9024	0.933838	2	20.8416	0.908912	2	11.207	556	61.6136	8.6167
156120985	anoctamin-10 [Bos taurus]	2.08071	3.33	1	2	2	2	1.16163	2	50.9685	1.25522	2	39.2487	1.04281	2	19.4468	1.03653	2	10.742	1.11615	2	0.506982	0.92234	2	18.2267	0.972983	2	21.1722	1.05098	2	10.7673	0.867814	2	7.86082	660	76.2589	7.28369
134085803	protein FAM98A [Bos taurus]	2.05169	7.16	1	2	2	2	0.62374	2	15.8375	0.684367	2	22.0298	1.13566	2	94.1448	0.500906	2	134.293	0.547688	2	71.1789	0.904019	2	6.1337	0.426511	2	192.376	0.467792	2	106.204	0.771546	2	29.6261	517	55.3043	8.95361
114051974	zinc finger CCCH domain-containing protein 15 [Bos taurus]	2.04331	4.69	1	2	2	2	0.745259	2	54.3241	0.82172	2	48.2067	0.840256	2	40.0757	0.906012	2	27.2278	0.995501	2	21.8561	1.01254	2	14.5595	0.902596	2	7.61452	0.994825	2	2.4631	1.01107	2	4.65824	426	48.4976	5.23682
741978121	PREDICTED: ankyrin-3 isoform X8 [Bos taurus]	2.04064	3.38	9	2	2	4	0.977618	3	41.8525	1.02264	3	37.6348	0.897533	3	11.9286	1.09667	3	10.5126	0.871927	3	3.76725	0.813859	3	18.5103	1.09391	3	38.0158	1.17067	3	17.9578	1.02119	3	15.412	1094	121.738	6.07471
134085613	collagen alpha-1(XVIII) chain precursor [Bos taurus]	2.03949	2.11	1	2	2	2	0.755046	2	17.8368	0.887204	2	10.698	0.978488	2	3.06154	0.909154	2	5.68623	1.06458	2	22.9783	1.16787	2	15.1626	0.829153	2	14.1166	0.973915	2	14.3917	1.06758	2	6.71876	1514	153.857	5.5415
154707900	fumarylacetoacetase [Bos taurus]	2.01415	4.3	1	2	2	2	1.64225	2	1.67231	1.32907	2	45.5691	1.11791	2	1.85951	1.28543	2	35.0613	1.03669	2	88.1343	0.867346	2	35.2655	1.35978	2	16.6526	1.10006	2	63.6283	0.91965	2	16.8436	419	46.126	6.97607
78042512	mitochondrial import inner membrane translocase subunit TIM50 precursor [Bos taurus]	1.99756	5.92	1	2	2	2	1.31357	2	560.149	0.871947	2	51.8745	0.673478	2	6.48779	1.63838	2	214.154	1.08379	2	6.50901	0.832648	2	68.1978	1.59468	2	261.555	1.05816	2	5.84804	0.812328	2	52.6382	355	40.0838	8.57275
84370199	6-phosphogluconolactonase [Bos taurus]	1.92705	9.3	1	2	2	2	0.967466	2	73.8304	1.15903	2	19.3072	1.26079	2	10.9955	0.761254	2	36.5272	0.908825	2	11.4779	0.983358	2	19.7988	0.880812	2	41.4568	1.05482	2	7.01429	1.14045	2	15.2618	258	27.5296	5.84619
148237073	PGC-1 and ERR-induced regulator in muscle protein 1 [Bos taurus]	1.80482	4.11	1	2	2	2	0.636329	2	30.8149	0.76132	2	6.08621	0.712395	2	0.909776	0.915323	2	28.4003	1.09132	2	8.36247	1.01575	2	1.35763	0.851433	2	25.8418	1.01829	2	10.8053	0.947052	2	3.78502	901	94.1519	4.91943
115496396	methylthioribulose-1-phosphate dehydratase [Bos taurus]	1.73877	8.26	1	2	2	2	0.947992	2	136.566	0.716978	2	48.7659	0.843475	2	47.8696	1.11677	2	31.1768	0.841702	2	26.3923	0.984936	2	27.1997	1.19446	2	67.418	0.903047	2	4.80756	1.05591	2	4.0399	242	27.0773	6.90283
119331196	sorting nexin-3 [Bos taurus]	0	17.28	1	2	2	2	0.907057	2	36.0436	0.86316	2	33.3438	0.889515	2	19.1297	1.03945	2	10.5761	0.985714	2	8.07994	1.01041	2	45.4804	1.12613	2	22.6092	1.07122	2	20.0452	1.09721	2	32.3828	162	18.7508	8.66064
115496658	AP-2 complex subunit alpha-2 [Bos taurus]	0	4.16	1	2	2	2	0.9647	2	33.1999	1.20127	2	5.0942	1.46888	2	16.8549	0.978489	2	60.7782	1.21422	2	18.8052	1.47681	2	7.00445	0.940924	2	35.5591	1.17122	2	2.92144	1.42342	2	14.6446	938	103.704	6.88818
115494984	apolipoprotein D precursor [Bos taurus]	0	6.88	2	2	2	2	1.17089	2	170.704	1.36548	2	85.3487	1.28763	2	60.5327	0.762905	2	3.8481	0.886606	2	40.5235	0.831608	2	62.0776	0.705705	2	33.0546	0.822676	2	10.6686	0.771049	2	29.342	189	21.3877	4.84326
84000125	B-cell receptor-associated protein 29 [Bos taurus]	0	10.83	1	2	2	2	0.607427	2	31.4732	0.640367	2	26.0875	0.662323	2	23.5941	0.661046	2	27.0487	0.694477	2	21.7498	0.714467	2	19.2909	0.645601	2	35.1546	0.680355	2	29.6865	0.699398	2	27.1597	240	28.1941	9.5835
114052601	ester hydrolase C11orf54 homolog [Bos taurus]	0	9.21	1	2	2	2	0.791261	2	12.7611	0.873646	2	5.80204	0.854758	2	25.2595	0.784425	2	27.0166	0.863095	2	47.4342	0.839943	2	14.4566	0.921781	2	11.2979	1.01737	2	30.4407	0.989318	2	0.89829	315	35.1326	6.46826
78369428	major vault protein [Bos taurus]	0	3.93	1	2	2	2	0.797132	2	6.8966	1.17373	2	14.3464	1.07294	2	2.63537	0.669239	2	46.7833	0.981999	2	38.4179	0.892896	2	58.2012	0.79262	2	4.07872	1.16665	2	11.4998	1.05997	2	5.45035	890	98.863	5.60498
27806383	tubulin-specific chaperone D [Bos taurus]	0	2.25	4	2	2	2	1.05649	2	10.5196	1.16361	2	20.2684	1.18606	2	1.5878	0.786624	2	5.3073	0.863378	2	14.9603	0.875353	2	6.78263	0.874034	2	15.0138	0.962293	2	24.8767	0.974888	2	2.85233	1199	132.929	6.46826
115495075	zinc-binding alcohol dehydrogenase domain-containing protein 2 [Bos taurus]	0	5.57	1	2	2	2	0.718297	2	90.639	0.972396	2	50.7108	0.849416	2	25.0995	0.925589	2	13.3808	1.24867	2	16.3876	1.08495	2	40.9804	0.793364	2	20.4563	1.07361	2	9.37404	0.932125	2	33.3504	377	40.0938	8.89502
156718144	ubiquitin-associated protein 2-like [Bos taurus]	0	3.05	18	3	3	3	1.08664	3	23.8882	1.02461	3	0.816738	1.08417	3	6.61452	1.08005	3	27.9156	1.18964	3	55.4378	1.2521	3	62.6716	0.949656	3	17.4949	0.933307	3	7.01971	0.981544	3	12.8543	983	103.843	6.97607
329664922	splicing factor, proline- and glutamine-rich [Bos taurus]	0	4.24	1	2	2	2	1.10248	2	67.4363	1.17599	2	60.8712	1.01943	2	32.8517	1.03458	2	20.0135	1.09974	2	14.8157	0.948265	2	9.41428	1.00992	2	11.5703	1.07685	2	6.45659	0.927813	2	17.818	707	76.2007	9.43701
300798287	sec1 family domain-containing protein 1 [Bos taurus]	0	4.21	1	2	2	2	1.20731	2	2.06577	1.15236	2	2.81192	1.2153	2	9.73673	0.970663	2	5.15787	0.923274	2	4.41078	0.968517	2	17.0559	1.09115	2	10.1803	1.0411	2	9.42912	1.09127	2	22.1998	641	72.3611	6.37939
300797605	armadillo repeat-containing protein 10 [Bos taurus]	0	10.42	7	2	2	2	1.12806	2	6.5341	1.16465	2	11.1635	1.06915	2	10.9187	0.971676	2	20.5101	0.999719	2	15.7946	0.912857	2	16.0418	0.888857	2	19.5376	0.917346	2	14.8337	0.836996	2	15.0804	307	33.6237	7.45947
115496061	transportin-1 [Bos taurus]	0	1.69	3	2	2	2	1.38359	2	28.1021	1.68883	2	23.17	1.07418	2	24.0452	1.01265	2	17.7955	1.23177	2	13.0094	0.779299	2	13.8612	1.11485	2	11.5467	1.3603	2	6.81429	0.85995	2	7.65796	890	101.272	4.95752
114051347	UMP-CMP kinase [Bos taurus]	0	14.47	1	2	2	2	0.957532	2	22.6459	1.03742	2	9.77292	1.14106	2	6.14442	0.785866	2	12.3288	0.848479	2	25.2867	0.928278	2	29.0961	0.755747	2	1.36459	0.818491	2	14.0467	0.894779	2	17.7262	228	26.0234	8.29443
741931316	PREDICTED: SURP and G-patch domain-containing protein 2 isoform X3 [Bos taurus]	0	2.52	3	2	2	2	1.06974	2	40.2012	1.31395	2	36.7506	1.01764	2	6.26131	0.789121	2	1.49617	0.96591	2	1.61637	0.744108	2	31.7106	0.957601	2	7.20847	1.17577	2	4.08849	0.90508	2	25.6589	1110	122.904	6.53662
529003695	PREDICTED: valine--tRNA ligase isoform X2 [Bos taurus]	0	3.41	2	2	2	2	1.00474	2	91.4985	0.940058	2	20.3439	0.77899	2	13.4303	0.904142	2	39.0972	0.843003	2	20.3423	0.694847	2	27.3984	1.1333	2	38.3497	1.05994	2	21.0372	0.872984	2	28.1103	969	108.515	6.68311
529001115	PREDICTED: NEDD8-activating enzyme E1 catalytic subunit isoform X2 [Bos taurus]	0	7.8	3	2	2	2	0.949486	2	30.2568	1.28639	2	33.4289	0.976594	2	5.67113	1.08979	2	6.02724	1.47136	2	60.8459	1.11107	2	29.8778	0.870819	2	29.9407	1.17937	2	33.7497	0.889894	2	5.96807	449	49.9923	5.2749
528942681	PREDICTED: carbonic anhydrase 14 isoform X2 [Bos taurus]	0	9.27	3	2	2	2	0.927661	2	2.45483	1.02299	2	4.72887	1.09768	2	8.84965	0.914969	2	35.2032	1.00549	2	27.4991	1.07317	2	42.2846	1.05667	2	41.4715	1.16482	2	33.5471	1.24226	2	48.7965	313	35.2041	7.6499

## Sheet: Inter error
Accession	Description	Score	Coverage	126/129	127/129	128/129	126/130	127/130	128/130	126/131	127/131	128/131	129/129	130/129	131/129	p129*3/(129+130+131)	130*3/(129+130+131)	131*3/(129+130+131)	126*3/(129+130+131)	127*3/(129+130+131)	128*3/(129+130+131)	Log2 126	log2 127	log2 128	Log2126-log2127	Log2128-log2127	Log2126-Log2128
148238309	fructose-bisphosphate aldolase C [Bos taurus]	257.145	24.73	0.842468	1.05226	0.767863	1.01723	1.26613	0.926796				1	0.828513	#DIV/0!	#DIV/0!	#DIV/0!	#DIV/0!	#DIV/0!	#DIV/0!	#DIV/0!	#DIV/0!	#DIV/0!	#DIV/0!	#DIV/0!	#DIV/0!	#DIV/0!
741940716	PREDICTED: tropomodulin-2 isoform X1 [Bos taurus]	120.57	7.74										1	#DIV/0!	#DIV/0!	#DIV/0!	#DIV/0!	#DIV/0!	#DIV/0!	#DIV/0!	#DIV/0!	#DIV/0!	#DIV/0!	#DIV/0!	#DIV/0!	#DIV/0!	#DIV/0!
226533803	importin subunit alpha-3 [Bos taurus]	9.46219	15.16	1.01417	1.88768	0.451087	1.11332	2.06504	0.495002	1.33961	2.47156	0.591988	1	0.911284	0.761986	1.12222	1.07316	1.01442	1.14037	2.11475	0.506219	0.1895	1.08049	-0.982166	0.890988	2.06265	1.17167
78042488	adenylyl cyclase-associated protein 1 [Bos taurus]	14.3661	7.84	1.65345	1.48306	0.825587	4.3672	4.73376	1.40465	12.6911	11.0151	2.52835	1	0.587755	0.326532	1.56716	1.20897	0.96691	3.28741	3.07278	1.29383	1.71695	1.61955	0.371648	0.0974063	1.2479	1.3453
62751887	60S ribosomal protein L26 [Bos taurus]	7.47605	15.17	7.40682	4.33078	2.0752	7.5546	4.40187	2.11581	7.14143	4.139	1.98792	1	0.980807	1.04391	0.99183	0.994516	0.990017	7.36362	4.28764	2.05825	2.88041	2.10018	1.04142	0.780231	1.05877	1.839
115497246	MICOS complex subunit MIC26 precursor [Bos taurus]	9.00586	10.61	3.6802	3.82489	2.67878	12.4352	8.39815	3.23323	22.6753	9.40992	3.61996	1	0.828513	0.740001	1.16799	1.09629	0.998575	7.57113	6.16282	3.12878	2.92051	2.62359	1.6456	0.296917	0.977989	1.27491
27806875	histidine-rich glycoprotein precursor [Bos taurus]	5.67713	8.97	7.34887	3.81319	2.02832	7.77568	4.02067	2.14532	7.9398	4.08369	2.17726	1	0.945466	0.931593	1.04273	1.02747	0.999402	7.67992	3.9691	2.115	2.94109	1.98881	1.08066	0.95228	0.908156	1.86044
741914142	PREDICTED: adiponectin isoform X2 [Bos taurus]	14.8896	20.4	3.12561	1.53115	1.97367	3.51	1.71349	2.24843	1.11981	0.776819	2.48354	1	0.877799	0.7947	1.12254	1.07333	1.00315	2.00287	1.18859	2.21553	1.00207	0.249246	1.14765	0.752825	0.898406	0.145581
118150852	60S ribosomal protein L15 [Bos taurus]	6.5928	12.25	0.966772	1.01083	1.05297	1.25862	0.616626	1.23747	1.08252	0.459765	0.921963	1	0.850906	1.1421	1.00234	1.00156	0.953595	1.08986	0.626823	1.05543	0.124137	-0.673871	0.0778337	0.798008	0.751705	0.046303
134085706	keratin, type II cytoskeletal 6A [Bos taurus]	43.0892	18.56	1.89937	1.2059	1.85056	1.29965	0.736624	1.08578	1.85444	1.04685	1.70563	1	1.70436	1.08497	0.791696	0.837748	1.10521	1.63472	0.954792	1.46508	0.709046	-0.0667421	0.550981	0.775788	0.617723	0.158065
359063319	PREDICTED: prothymosin alpha isoform X2 [Bos taurus]	17.0451	22.73	1.02209	0.660257	1.01038	1.24785	0.803299	1.23309	1.42675	0.913579	1.4013	1	0.81939	0.721036	1.1809	1.1024	0.998555	1.20936	0.778407	1.19317	0.274244	-0.361403	0.254796	0.635647	0.6162	0.0194473
528998744	PREDICTED: synemin isoform X1 [Bos taurus]	278.94	53.31	0.969233	0.834005	1.24274	1.16111	0.899422	1.45409	0.947507	0.720443	1.07873	1	0.854652	1.15204	0.997773	0.998513	0.952886	1.01751	0.811054	1.23997	0.0250361	-0.302131	0.31031	0.327167	0.612441	0.285273
741980538	PREDICTED: troponin T, fast skeletal muscle isoform X32 [Bos taurus]	746.241	56.97	4.24179	8.95936	5.83709	2.6598	7.24958	4.81085	3.05812	8.29089	5.49763	1	1.21332	1.06175	0.916013	0.940122	1.02814	3.19585	8.10442	5.34685	1.6762	3.01871	2.41869	1.34251	0.60002	0.742487
154152189	mitochondrial import receptor subunit TOM22 homolog [Bos taurus]	2.77636	25.71	1.08592	1.24415	0.824654	1.09522	1.25046	0.831405	0.948932	1.07767	0.71597	1	0.991881	1.1518	0.954295	0.968374	0.975778	1.03887	1.18512	0.786964	0.0550137	0.245031	-0.345631	0.190017	0.590662	0.400645
83035093	proteasome subunit beta type-5 [Bos taurus]	5.09852	11.79	1.91743	1.22188	1.97951	1.08774	1.25192	1.44099	0.996979	0.891277	1.59327	1	1.37372	1.24242	0.829613	0.870636	1.01948	1.22755	1.09522	1.64223	0.295776	0.131224	0.715656	0.164552	0.584432	0.41988
528949457	PREDICTED: thymopoietin-2 isoform X4 [Bos taurus]	3.2764	11.59	1.46233	1.24167	0.767863	1.35385	1.14557	0.926796	1.18384	1.69889	1.03765	1	0.828513	0.740001	1.16799	1.09629	0.998575	1.32323	1.32338	0.896857	0.404063	0.404231	-0.157051	0.000168348	0.561282	0.561114
27806667	cytochrome b5 [Bos taurus]	12.6317	34.33	1.97057	1.00085	1.66704	1.18856	0.678667	1.01028	1.11554	0.858947	1.04413	1	1.65007	1.59659	0.706437	0.758898	0.979776	1.33616	0.824892	1.17766	0.418088	-0.277723	0.235921	0.695811	0.513644	0.182167
156151424	thimet oligopeptidase [Bos taurus]	2.88077	5.09	0.509854	0.782678	0.550079	0.898631	1.37471	0.969165	0.776624	1.18174	0.832482	1	0.567581	0.66077	1.34629	1.16521	0.945695	0.687794	1.05215	0.740565	-0.539952	0.0733431	-0.433302	0.613296	0.506646	0.10665
741927942	PREDICTED: alpha-2-macroglobulin isoform X4 [Bos taurus]	13.283	5.35	1.01998	0.656021	0.963206	0.899204	0.51008	0.732174	1.27388	0.730359	0.964394	1	1.31554	0.998768	0.905166	0.931829	1.05792	1.04257	0.618046	0.871861	0.0601402	-0.694213	-0.19783	0.754354	0.496384	0.25797
116003819	sodium/potassium-transporting ATPase subunit alpha-1 [Bos taurus]	34.4263	14.3	1.36881	1.68025	1.19357	1.11008	1.35793	0.967605	1.25083	1.52197	1.08365	1	1.23353	1.10144	0.899558	0.927492	1.02442	1.23413	1.50859	1.07369	0.303489	0.593205	0.102577	0.289716	0.490629	0.200913
149642675	40S ribosomal protein S17 [Bos taurus]	11.274	23.7	0.726781	1.09134	0.721541	1.22264	1.27324	1.1369	1.15446	1.44493	0.914734	1	0.634656	0.788798	1.2379	1.12724	0.95119	0.980378	1.25325	0.893197	-0.0285903	0.325673	-0.162949	0.354263	0.488621	0.134359
27806763	low molecular weight phosphotyrosine protein phosphatase [Bos taurus]	6.3371	13.92	3.27931	2.52744	1.8011	0.919149	8.91518	6.37282	0.971128	9.67427	6.91011	1	0.282622	0.260647	1.94393	1.20618	0.879572	1.23832	4.90844	3.5012	0.308385	2.29526	1.80785	1.98688	0.487414	1.49947
164259354	reticulon-4 isoform 2 [Bos taurus]	28.5188	23.48	2.91236	1.1965	1.66386	2.06214	0.844265	1.17768	1.52435	0.620766	0.86525	1	1.41283	1.92299	0.691912	0.744837	0.892928	2.02113	0.826186	1.15125	1.01516	-0.275462	0.203196	1.29063	0.478658	0.811968
27807441	acetyl-coenzyme A synthetase 2-like, mitochondrial [Bos taurus]	2.37042	7.85	1.08947	1.13858	0.816508	1.38245	1.43975	1.03569	0.804613	0.833509	0.599124	1	0.788371	1.36284	0.952016	0.966737	0.914191	1.0402	1.08202	0.777329	0.0568584	0.113724	-0.363402	0.0568657	0.477126	0.420261
297476786	PREDICTED: protein QIL1 isoform X2 [Bos taurus]	10.6905	19.49	1.97096	1.15762	1.6343	1.31152	0.800709	1.13393	0.812846	0.469688	0.635967	1	1.44127	2.56979	0.598676	0.650797	0.785492	1.19996	0.707245	0.978418	0.262984	-0.499718	-0.0314774	0.762702	0.468241	0.294461
741879218	PREDICTED: beta-casein [Bos taurus]	3.9755	5.41	1.8813	1.26767	0.916314	1.60559	1.07813	0.78173	1.64809	1.10078	0.797537	1	1.17216	1.14893	0.903317	0.930403	1.00582	1.70345	1.14293	0.827723	0.768457	0.192742	-0.272781	0.575715	0.465523	1.04124
329664400	oxysterol-binding protein 1 [Bos taurus]	4.36244	2.72	0.848904	0.851168	1.17125	0.756869	0.756255	1.04388	0.761147	0.756484	1.04339	1	1.12202	1.12255	0.924621	0.946613	1.00208	0.786776	0.785532	1.08297	-0.345975	-0.348257	0.114989	0.00228237	0.463246	0.460964
68299807	elongation factor 1-alpha 1 [Bos taurus]	73.3758	25.54	2.20762	1.12846	1.47517	1.83615	0.976673	1.22649	1.94618	0.845456	1.33021	1	1.20276	1.10898	0.905869	0.93237	1.01791	1.98489	0.969982	1.33631	0.989058	-0.0439695	0.418256	1.03303	0.462225	0.570802
78369254	60S ribosomal protein L3-like [Bos taurus]	10.3547	11.3	0.696351	0.699271	0.954829	0.823207	0.823793	1.12835	0.626685	0.623794	0.853752	1	0.846218	1.11839	1.01194	1.00788	0.955959	0.706461	0.706372	0.966228	-0.501317	-0.501499	-0.0495647	0.000182216	0.451935	0.451753
62751970	chloride intracellular channel protein 1 [Bos taurus]	2.87844	18.67	1.00851	1.02779	1.39741	0.910998	0.925189	1.26182	1.32708	1.34058	1.82694	1	1.10746	0.764893	1.04444	1.02853	1.05713	1.0553	1.07152	1.45951	0.0776552	0.0996544	0.545486	0.0219992	0.445832	0.467831
330864779	transferrin receptor protein 1 [Bos taurus]	7.0181	3.64	1.61335	1.40482	1.88664	1.14145	1.05172	1.38991	0.903692	0.782655	1.09549	1	1.35738	1.72218	0.735374	0.786384	0.924802	1.15275	1.02028	1.38738	0.205077	0.0289718	0.472368	0.176105	0.443396	0.267291
118151108	coatomer subunit beta [Bos taurus]	2.47716	3.25	1.42674	0.98012	1.32963	1.9589	1.34103	1.82489	0.97912	0.666722	0.906582	1	0.728611	1.46664	0.938893	0.957198	0.892131	1.34366	0.918596	1.24838	0.426164	-0.122498	0.320059	0.548663	0.442558	0.106105
78042540	synaptobrevin homolog YKT6 [Bos taurus]	2.41351	9.09	2.56921	1.08265	1.5593	1.92847	0.809826	1.07249	1.95073	0.818667	1.06717	1	1.4539	1.46115	0.766274	0.814924	0.98608	2.11208	0.887575	1.19485	1.07867	-0.172058	0.256827	1.25072	0.428885	0.82184
331028747	basic leucine zipper and W2 domain-containing protein 1 [Bos taurus]	4.38726	5.97	1.62165	1.20734	1.46431	1.15282	0.855312	1.20598	1.15646	0.781014	1.08086	1	1.21421	1.35477	0.840578	0.879881	0.975538	1.27725	0.915242	1.23087	0.353037	-0.127775	0.299674	0.480811	0.427449	0.0533627
528996903	PREDICTED: ketosamine-3-kinase isoform X2 [Bos taurus]	3.9788	11.81	0.573591	0.829281	0.615695	0.717649	1.03396	0.770037	0.897431	1.2861	0.957081	1	0.799565	0.643305	1.22806	1.1232	1.00181	0.705694	1.01675	0.756112	-0.502885	0.0239706	-0.403327	0.526856	0.427298	0.0995579
70778778	40S ribosomal protein S13 [Bos taurus]	23.3421	34.44	1.95402	1.14095	1.65804	1.64199	0.950893	1.45818	1.24659	0.858014	0.988074	1	1.13706	1.67805	0.786346	0.832996	0.90981	1.56008	0.969748	1.30379	0.641624	-0.0443184	0.382714	0.685942	0.427033	0.25891
157785591	peptidyl-prolyl cis-trans isomerase NIMA-interacting 4 [Bos taurus]	5.62443	38.93	0.885796	1.08306	0.979929	1.0255	1.32603	1.11184	1.14595	1.4739	0.803882	1	0.88136	1.219	0.967631	0.97784	0.948027	1.00783	1.27339	0.948209	0.0112479	0.348678	-0.0767226	0.33743	0.4254	0.0879705
741933608	PREDICTED: myotilin isoform X1 [Bos taurus]	270.153	72.95	0.913406	1.18247	0.84745	1.01723	1.16482	0.916227	1.03326	1.20504	0.887335	1	0.924934	0.955051	1.04167	1.02681	0.992215	0.985001	1.18388	0.882765	-0.0218025	0.243525	-0.179899	0.265328	0.423424	0.158096
528970949	PREDICTED: suppressor of G2 allele of SKP1 homolog isoform X1 [Bos taurus]	5.62888	13.65	0.569893	1.07633	0.783192	0.572409	1.09579	0.857969	0.717642	1.25439	0.914879	1	0.912844	0.85606	1.08346	1.05176	1.00292	0.612849	1.13685	0.848558	-0.706397	0.185045	-0.236915	0.891442	0.42196	0.469482
741983628	PREDICTED: ribosomal protein S6 kinase alpha-3 isoform X4 [Bos taurus]	2.33733	2.81	0.971488	0.840506	1.12248	1.03766	0.894644	1.19849	0.755716	0.648092	0.867533	1	0.93658	1.29388	0.92866	0.949632	0.945724	0.904622	0.779117	1.04241	-0.144613	-0.360088	0.0599167	0.215475	0.420005	0.20453
84000377	serpin A3-3 precursor [Bos taurus]	47.5806	24.33	1.25002	0.878956	0.966056	0.720783	0.367457	0.520712	2.27021	1.26723	1.92323	1	1.85526	0.502308	0.893504	0.922773	1.29389	1.14162	0.645405	0.863175	0.191078	-0.631723	-0.212275	0.822801	0.419449	0.403353
741927686	PREDICTED: Y-box-binding protein 3 isoform X3 [Bos taurus]	19.5673	23.77	0.820826	0.965139	1.28568	0.54639	0.658878	0.880425	0.574027	0.688522	0.919326	1	1.46029	1.3985	0.777446	0.825029	0.999676	0.626232	0.748832	0.999544	-0.675231	-0.417286	-0.000658436	0.257945	0.416627	0.674572
62751789	glutathione S-transferase A4 [Bos taurus]	11.7134	24.77	1.54916	1.14594	1.45602	1.3057	0.899182	1.31449	1.22607	0.755208	0.961793	1	1.10767	1.51385	0.828381	0.86959	0.934048	1.3471	0.906644	1.20614	0.429862	-0.141393	0.270393	0.571254	0.411786	0.159469
82697343	cystatin-B [Bos taurus]	5.50809	27.55	1.73992	0.983386	1.30128	1.49635	0.842792	1.1187	1.6382	0.917778	1.21729	1	1.16321	1.069	0.928158	0.949257	1.01819	1.6186	0.911019	1.20779	0.694743	-0.134446	0.272374	0.829189	0.40682	0.422369
77736025	3'(2'),5'-bisphosphate nucleotidase 1 [Bos taurus]	2.37593	6.49	1.1617	1.02424	1.35526	1.06983	0.939963	1.24761	1.40498	1.22786	1.62847	1	1.08629	0.832226	1.02792	1.01818	1.04227	1.19651	1.05092	1.3931	0.258833	0.0716581	0.478298	0.187175	0.406639	0.219465
77735747	actin-related protein 10 [Bos taurus]	2.85112	6.71	0.729732	1.03619	0.780851	0.757313	1.07163	0.81006	0.880638	1.23951	0.936239	1	0.963942	0.834029	1.07221	1.04523	1.01644	0.784034	1.10905	0.837233	-0.351012	0.14933	-0.2563	0.500341	0.405629	0.094712
115495921	reticulon-4 isoform 1 [Bos taurus]	33.7663	23.12	3.12314	1.1985	1.99105	2.1012	0.973064	1.33905	0.870834	0.578281	0.683221	1	1.48691	2.91421	0.55544	0.605258	0.736213	1.54287	0.835347	1.10591	0.625613	-0.259553	0.14523	0.885166	0.404783	0.480383
300794925	alpha-centractin [Bos taurus]	39.974	7.45	0.927377	1.19868	0.904238	0.956638	1.23221	0.932419	1.13244	1.4509	1.09705	1	0.969777	0.824242	1.07372	1.04612	1.01899	0.997777	1.28478	0.970901	-0.00321023	0.361524	-0.0426041	0.364734	0.404128	0.0393939
77735683	protein S100-A2 [Bos taurus]	16.9406	27.84	2.47574	2.40947	3.24312	1.72431	2.48924	3.25957	2.38117	2.78747	3.64726	1	0.994954	0.889193	1.04017	1.02588	1.01514	2.13702	2.55209	3.3734	1.0956	1.35168	1.7542	0.25608	0.402521	0.658601
741942544	PREDICTED: atlastin-2 isoform X2 [Bos taurus]	5.7088	3.55	0.601134	1.0547	0.797921	0.805398	1.40818	1.06865	0.968607	1.68453	1.27738	1	0.746662	0.624652	1.26512	1.1379	0.99086	0.761894	1.3322	1.00947	-0.392338	0.413813	0.013594	0.806151	0.400219	0.405932
741971085	PREDICTED: complement C4 isoform X5 [Bos taurus]	52.4386	12.97	0.833321	0.913634	0.693531	1.13805	1.2434	0.946786	1.0836	1.17762	0.896	1	0.732511	0.77403	1.19687	1.10971	0.973834	0.999479	1.09172	0.830066	-0.000752008	0.126609	-0.268703	0.127361	0.395311	0.267951
329664164	heterogeneous nuclear ribonucleoprotein A3 [Bos taurus]	10.62	10.79	1.75756	1.10657	1.45677	1.38775	0.799668	1.08465	1.38466	0.899262	1.13779	1	1.34307	1.28034	0.827947	0.869221	1.00755	1.49123	0.918489	1.20613	0.576502	-0.122666	0.270382	0.699168	0.393048	0.30612
741980763	PREDICTED: proline-rich protein 33 [Bos taurus]	6.43019	8.49	1.00574	0.985083	0.751438	0.954482	0.931635	0.712872	1.04087	1.01055	0.77266	1	1.0541	0.972534	0.9912	0.99409	1.01426	0.999095	0.974632	0.744826	-0.00130606	-0.0370705	-0.425025	0.0357644	0.387955	0.423719
77735717	proteasome subunit alpha type-4 [Bos taurus]	12.2004	16.09	1.9335	1.29964	1.92854	1.17525	0.930448	1.1718	0.918223	0.903012	1.12833	1	1.6458	1.70921	0.688863	0.741864	0.955435	1.22093	1.0164	1.3285	0.287983	0.0234654	0.4098	0.264518	0.386335	0.121817
195539551	protein phosphatase 1 regulatory subunit 1A [Bos taurus]	7.20091	27.06	0.345168	0.99522	0.760989	0.421436	1.21091	0.928786	0.789633	2.25677	1.72965	1	0.819337	0.439967	1.32784	1.15958	1.0248	0.458969	1.31941	1.01047	-1.12353	0.399895	0.015031	1.52343	0.384864	1.13856
114050885	N-alpha-acetyltransferase 10 [Bos taurus]	2.74321	9.79	1.0507	0.673866	0.87762	1.35808	0.867987	1.13394	1.06239	0.675392	0.881656	1	0.773954	0.995423	1.08328	1.05165	0.958359	1.14097	0.728741	0.950705	0.190257	-0.456521	-0.0729304	0.646779	0.383591	0.263188
521258698	platelet glycoprotein 4 [Bos taurus]	15.2331	9.96	0.914736	0.915251	1.17737	0.99515	0.925696	1.19573	0.778436	0.724173	0.945777	1	0.984651	1.24487	0.928929	0.949832	0.96042	0.886862	0.844179	1.0937	-0.173218	-0.24438	0.129212	0.0711615	0.373591	0.30243
358420619	PREDICTED: complement C4 isoform X2 [Bos taurus]	59.0519	14.64	0.941772	0.945702	0.753653	0.894704	0.936699	0.730498	1.16718	1.26157	0.924659	1	1.0317	0.815061	1.05383	1.03427	1.03336	0.98805	1.02822	0.794222	-0.0173433	0.0401501	-0.332385	0.0574935	0.372535	0.315042
27807341	cathelicidin-1 precursor [Bos taurus]	6.82201	22.58	0.9442	0.836319	0.645808	0.615791	0.543541	0.421027	1.15528	1.01431	0.785077	1	1.53389	0.822605	0.89379	0.922996	1.13663	0.8454	0.74601	0.577217	-0.242294	-0.422734	-0.792815	0.180439	0.370081	0.550521
154152173	uncharacterized protein LOC515358 [Bos taurus]	10.5608	15.47	0.755993	1.0528	0.803437	0.943971	1.28234	0.880951	0.855628	1.15615	1.02898	1	0.91201	0.780811	1.11407	1.0688	1.01225	0.844868	1.15624	0.895087	-0.243202	0.209443	-0.1599	0.452645	0.369344	0.0833018
741949167	PREDICTED: teashirt homolog 2 isoform X2 [Bos taurus]	8.91581	1.68	7.47104	1.83471	2.353	3.01655	0.738223	0.949705	1.09828	0.267346	0.343668	1	2.47762	6.84673	0.290575	0.312015	0.402721	2.18044	0.531903	0.683725	1.12462	-0.910764	-0.548512	2.03538	0.362252	1.67313
84370121	propionyl-CoA carboxylase beta chain, mitochondrial precursor [Bos taurus]	6.10981	6.68	0.919198	1.01785	0.791141	1.02637	1.13258	0.883046	0.967171	1.06158	0.827052	1	0.895922	0.956579	1.05171	1.03298	0.98643	0.968942	1.06861	0.83205	-0.0455182	0.0957354	-0.265258	0.141254	0.360994	0.21974
155372291	ras-related protein Rab-10 [Bos taurus]	24.7807	34.5	1.02047	1.28774	1.04129	1.31576	1.65461	1.13244	0.96003	1.23701	1.03992	1	0.919509	1.00132	1.02711	1.01766	0.984871	1.07852	1.37028	1.06952	0.109053	0.454476	0.0969589	0.345423	0.357517	0.0120938
329663307	thioredoxin domain-containing protein 17 [Bos taurus]	4.70852	15.45	1.36046	1.10797	1.42326	1.19493	1.01338	1.24962	0.947894	0.799599	1.04664	1	1.13896	1.35983	0.857439	0.89386	0.964279	1.14204	0.955421	1.22036	0.191608	-0.0657921	0.287307	0.2574	0.353099	0.0956989
139948749	myosin regulatory light chain 12B [Bos taurus]	6.80129	12.28	1.52842	0.812132	1.03439	1.34212	0.710667	0.907969	1.0917	0.574995	0.734063	1	1.13924	1.40913	0.845458	0.883957	0.955856	1.29569	0.685307	0.874536	0.373725	-0.545178	-0.19341	0.918903	0.351768	0.567135			-1.51457
120474983	annexin A5 [Bos taurus]	79.6273	61.06	1.68052	1.01672	1.45085	1.4133	0.965611	1.13787	1.33444	0.920204	1.15237	1	1.27506	1.25902	0.848877	0.886798	1.00177	1.46199	0.965908	1.2316	0.547935	-0.0500428	0.300528	0.597978	0.350571	0.247407
156121355	eukaryotic translation initiation factor 3 subunit B [Bos taurus]	2.9343	6.11	0.903663	0.782203	0.993556	1.06754	0.920845	1.17329	0.989268	0.848792	1.08065	1	0.846813	0.919407	1.08451	1.05236	0.981585	0.982256	0.846849	1.07752	-0.0258285	-0.239824	0.10772	0.213995	0.347544	0.133549
62460424	60S ribosomal protein L29 [Bos taurus]	14.7969	19.74	0.842468	1.05226	0.792819	0.895409	1.26613	1.10065	0.958846	1.37923	1.03765	1	0.720322	0.764052	1.20755	1.11445	0.972118	0.896401	1.21695	0.957367	-0.157784	0.283266	-0.0628558	0.441049	0.346121	0.094928
125991756	heterogeneous nuclear ribonucleoprotein U [Bos taurus]	15.2584	9.45	0.842468	1.02668	0.842808	1.01723	1.26613	0.984924	1.14587	1.37114	1.03765	1	0.855708	0.812227	1.12447	1.07434	0.996335	0.98595	1.2033	0.947708	-0.0204142	0.266998	-0.0774853	0.287412	0.344483	0.0570711
134085840	keratin, type II cuticular Hb3 [Bos taurus]	26.3928	16.84	4.96753	0.898327	1.10137	5.03665	0.82534	1.05508	5.63049	0.802533	1.04326	1	1.04387	1.0557	0.967877	0.978013	0.999472	5.1952	0.840134	1.06599	2.37718	-0.251308	0.0921943	2.62849	0.343502	2.28498
75812916	keratin, type II cytoskeletal 8 [Bos taurus]	28.7087	9.83	1.73965	0.739523	0.935725	1.09984	0.46592	0.591362	2.389	1.00665	1.27669	1	1.58232	0.73293	0.904909	0.931631	1.16756	1.57676	0.667868	0.846746	0.656966	-0.582365	-0.239999	1.23933	0.342366	0.896965
528997805	PREDICTED: microtubule-associated protein 1B isoform X1 [Bos taurus]	3.29914	1.03	1.8574	1.17554	1.4854	1.50946	0.952019	1.20669	1.64027	1.02902	1.30328	1	1.23097	1.13974	0.89002	0.920039	1.01702	1.65697	1.04425	1.32203	0.728549	0.062468	0.402758	0.666081	0.34029	0.325791
226373737	serpin A3-2 precursor [Bos taurus]	39.7424	24.09	2.21899	0.972868	1.2261	2.13356	0.932169	1.17845	1.92394	0.836112	1.0562	1	1.04043	1.16086	0.937122	0.955897	0.982358	2.0846	0.91001	1.14901	1.05977	-0.136046	0.200388	1.19582	0.336434	0.859384
91680535	proteasome activator complex subunit 1 [Bos taurus]	5.02763	10.04	1.729	1.05483	1.35448	1.2992	0.936451	1.13115	1.04997	0.626357	0.806159	1	1.19743	1.68016	0.773675	0.821632	0.915899	1.30408	0.83047	1.04793	0.38303	-0.268	0.0675364	0.65103	0.335536	0.315493
741976733	PREDICTED: transforming acidic coiled-coil-containing protein 2 isoform X3 [Bos taurus]	9.76186	2.56	0.673673	0.877265	0.704698	0.781987	1.02214	0.787211	0.917775	1.18466	0.953838	1	0.895183	0.738802	1.13896	1.08188	1.01364	0.778658	1.0127	0.802621	-0.360939	0.0182103	-0.317208	0.379149	0.335419	0.0437304
331028504	nestin [Bos taurus]	12.0826	5.67	1.0938	1.13867	1.43918	1.00278	0.978575	1.3096	0.969442	1.06352	1.25836	1	1.09895	1.1437	0.925172	0.947025	0.994731	1.01937	1.0562	1.33149	0.0276779	0.0788778	0.413039	0.0511999	0.334161	0.385361
115495497	myristoylated alanine-rich C-kinase substrate [Bos taurus]	9.71931	10.15	1.91293	1.22546	1.58709	1.61833	0.998161	1.24189	1.45921	0.789885	0.981997	1	1.27797	1.61619	0.770386	0.818657	0.93597	1.64295	0.972805	1.22267	0.716291	-0.0397782	0.290037	0.756069	0.329815	0.426254
741936997	PREDICTED: tenascin isoform X13 [Bos taurus]	2.49186	1.63	1.14184	0.549732	0.689351	1.33567	0.640817	0.806062	1.86478	0.88991	1.11852	1	0.855208	0.616304	1.21383	1.11718	1.01788	1.38842	0.66618	0.836756	0.473449	-0.586016	-0.257121	1.05946	0.328894	0.73057
115497658	coenzyme Q-binding protein COQ10 homolog A, mitochondrial [Bos taurus]	9.98383	18.11	0.774768	0.7268	0.911733	0.810025	0.789262	0.993161	0.831833	0.744396	0.934319	1	0.918012	0.975826	1.03669	1.02371	0.988071	0.80485	0.752583	0.94518	-0.313208	-0.410078	-0.0813383	0.0968698	0.32874	0.23187
529003695	PREDICTED: valine--tRNA ligase isoform X2 [Bos taurus]	0	3.41	1.00474	0.904142	1.1333	0.940058	0.843003	1.05994	0.77899	0.694847	0.872984	1	1.06921	1.29819	0.890897	0.920728	0.964689	0.897462	0.803983	1.00965	-0.156077	-0.314763	0.013854	0.158685	0.328617	0.169931
66792850	26S proteasome non-ATPase regulatory subunit 13 [Bos taurus]	8.22302	10.64	1.35191	1.16225	1.42968	0.971806	0.832572	1.02732	0.91087	0.684271	0.881652	1	1.39165	1.62159	0.747525	0.797709	0.947321	1.04655	0.851569	1.06872	0.0656431	-0.231805	0.0958847	0.297448	0.32769	0.0302416
156120319	myosin-3 [Bos taurus]	3164.15	43.35	0.845568	1.42539	1.79006	0.931743	1.78558	2.18351	1.00258	1.87866	2.41102	1	0.819811	0.742449	1.17084	1.09765	0.996365	0.922134	1.67234	2.09588	-0.116951	0.741865	1.06756	0.858816	0.325691	1.18451
164420731	transaldolase [Bos taurus]	16.1293	18.99	1.78007	0.947954	1.33142	1.23788	0.771585	0.95742	1.22775	0.773395	0.899124	1	1.39063	1.4808	0.774907	0.822743	0.974517	1.37356	0.823285	1.03173	0.45792	-0.280536	0.0450617	0.738456	0.325598	0.412858
268607682	heat shock 70 kDa protein 1-like [Bos taurus]	157.92	31.67	0.802603	0.525324	0.657158	1.02209	0.666665	0.836557	0.908354	0.589327	0.738939	1	0.78555	0.889326	1.12155	1.0728	0.972866	0.902195	0.588184	0.737033	-0.148489	-0.76566	-0.440198	0.61717	0.325462	0.291709
528974882	PREDICTED: LOW QUALITY PROTEIN: junctophilin-2 isoform X2 [Bos taurus]	36.4237	8.86	1.07648	1.36188	1.00256	1.08083	1.29351	1.09212	1.14907	1.3586	1.11589	1	0.917993	0.898443	1.06518	1.04108	0.998435	1.10114	1.33724	1.06791	0.138999	0.419261	0.0947841	0.280262	0.324477	0.0442152
114050813	O-acetyl-ADP-ribose deacetylase MACROD1 [Bos taurus]	45.1944	36.31	0.945792	1.02988	0.814391	0.972827	1.26613	1.03646	1.03751	1.41867	1.1177	1	0.785741	0.728628	1.19314	1.10803	0.990165	0.983901	1.2167	0.971684	-0.0234155	0.282979	-0.0414411	0.306394	0.32442	0.0180257
741957661	PREDICTED: immunoglobulin lambda-like polypeptide 5 [Bos taurus]	24.2647	22.74	1.04962	1.19433	0.908844	0.881971	0.856415	0.69336	1.85476	1.96732	1.65539	1	1.31078	0.549022	1.04902	1.03134	1.14095	1.14255	1.19367	0.953398	0.192256	0.255406	-0.0688495	0.0631501	0.324256	0.261105
164420785	PDZ and LIM domain protein 7 isoform 2 [Bos taurus]	104.957	31.13	1.02968	1.40454	1.13857	1.03301	1.30856	1.05622	1.31982	1.7624	1.36439	1	1.07798	0.834494	1.03005	1.01953	1.04019	1.11239	1.46801	1.17279	0.153659	0.553859	0.229947	0.4002	0.323912	0.0762887
56710317	keratin, type II cytoskeletal 5 [Bos taurus]	115.053	40.77	6.35208	0.874454	1.0593	4.22796	0.665414	0.822154	5.5819	0.875712	1.15421	1	1.28844	0.917768	0.935684	0.954838	1.06827	5.23469	0.791907	0.991168	2.3881	-0.336596	-0.0127986	2.7247	0.323798	2.4009
741963020	PREDICTED: dehydrogenase/reductase SDR family member 7B isoform X2 [Bos taurus]	19.7943	14.52	0.832699	1.00736	0.759079	0.992671	1.15761	0.936935	1.19037	1.30248	1.11244	1	0.810173	0.682354	1.2036	1.11271	1.00045	0.984132	1.14316	0.913626	-0.0230758	0.193023	-0.130324	0.216099	0.323347	0.107248
122692305	ADP-ribosylation factor GTPase-activating protein 2 [Bos taurus]	2.19884	5.19	0.891784	0.959043	0.765429	1.0146	1.08734	0.87052	0.931006	0.992443	0.793931	1	0.879278	0.964101	1.05508	1.03503	0.982249	0.943082	1.0101	0.807591	-0.0845455	0.0145033	-0.308303	0.0990488	0.322806	0.223757
529001115	PREDICTED: NEDD8-activating enzyme E1 catalytic subunit isoform X2 [Bos taurus]	0	7.8	0.949486	1.08979	0.870819	1.28639	1.47136	1.17937	0.976594	1.11107	0.889894	1	0.738376	0.978564	1.10418	1.06341	0.953545	1.05096	1.2013	0.961543	0.071707	0.2646	-0.0565763	0.192893	0.321176	0.128283
528947645	PREDICTED: single-stranded DNA-binding protein, mitochondrial isoform X1 [Bos taurus]	8.03659	27.7	0.935118	1.24142	1.05563	0.887133	1.4661	1.06163	0.827426	1.26102	1.04367	1	0.994344	1.01146	0.998071	0.998712	0.997262	0.881011	1.31543	1.05359	-0.182768	0.395535	0.0753128	0.578303	0.320223	0.258081
330340448	protein O-GlcNAcase [Bos taurus]	3.06919	3.82	0.682263	1.06554	1.32402	0.612276	0.952918	1.18776	0.895319	1.38602	1.72626	1	1.11473	0.766989	1.04105	1.02643	1.0584	0.711595	1.10726	1.37837	-0.490872	0.146994	0.462964	0.637866	0.31597	0.953836
78369420	synaptojanin-2-binding protein [Bos taurus]	3.02668	27.59	1.42233	1.03699	0.83205	0.87966	0.639117	0.514401	0.840864	0.607679	0.488721	1	1.61751	1.7025	0.694442	0.747299	0.954124	0.990384	0.718632	0.57781	-0.0139406	-0.476674	-0.791332	0.462734	0.314658	0.777391
78369370	bisphosphoglycerate mutase [Bos taurus]	17.8884	22.01	1.28881	1.42055	1.24564	1.29357	1.42902	1.13244	1.12118	1.38103	1.04885	1	1.09997	1.18762	0.912524	0.937468	0.987618	1.22906	1.40989	1.13668	0.297557	0.495579	0.184821	0.198022	0.310758	0.112736
528975308	PREDICTED: LOW QUALITY PROTEIN: epiplakin [Bos taurus]	46.6545	11.2	0.888434	0.94092	0.758189	1.19451	1.26069	1.01901	1.04055	1.09236	0.882268	1	0.744044	0.859364	1.15234	1.08864	0.967637	1.02607	1.08246	0.873688	0.037133	0.114319	-0.19481	0.0771861	0.309129	0.231943
56119114	purine nucleoside phosphorylase [Bos taurus]	27.4338	42.21	1.7942	1.03868	1.3052	1.48284	0.92523	1.24228	1.38345	0.880029	1.0025	1	1.05065	1.30194	0.89483	0.923809	0.961359	1.53487	0.943426	1.16793	0.618115	-0.0840182	0.223955	0.702134	0.307973	0.394161
114051137	tetranectin precursor [Bos taurus]	10.251	20.79	3.02847	1.02142	0.767863	2.08848	0.977672	0.921894	2.02083	1.41867	1.03765	1	0.832919	0.740001	1.16599	1.09533	0.999561	2.30085	1.10834	0.895321	1.20217	0.148398	-0.159523	1.05377	0.307921	1.36169
741917407	PREDICTED: lanC-like protein 1 isoform X1 [Bos taurus]	11.5921	12.53	0.799608	1.07575	0.864943	0.698372	1.13562	0.78882	0.806091	1.03934	0.996905	1	1.0965	0.867628	1.0121	1.00799	1.03888	0.764708	1.08213	0.87541	-0.387019	0.113876	-0.19197	0.500895	0.305845	0.19505
297469384	PREDICTED: thymosin beta-4 [Bos taurus]	14.8523	45.45	2.69527	1.0612	1.35416	1.93691	0.73587	0.865282	1.40684	0.55769	0.702259	1	1.565	1.9283	0.667662	0.720988	0.904446	1.8772	0.732712	0.904124	0.908585	-0.448681	-0.145408	1.35727	0.303273	1.05399
27807367	14-3-3 protein zeta/delta [Bos taurus]	48.2454	41.63	2.17493	1.25153	1.4869	1.79903	0.999366	1.27665	1.66411	0.881586	1.079	1	1.16469	1.37803	0.846809	0.885081	0.964656	1.85579	1.0225	1.25912	0.892034	0.0321043	0.332411	0.85993	0.300307	0.559623
27885005	trifunctional enzyme subunit beta, mitochondrial precursor [Bos taurus]	117.156	52.42	0.775491	0.868172	1.08278	0.950818	0.955171	1.146	0.670881	0.684342	0.84993	1	0.94483	1.27396	0.932027	0.952133	0.949931	0.78292	0.819664	1.00918	-0.353062	-0.286895	0.0131824	0.0661671	0.300078	0.366245
75812950	40S ribosomal protein S16 [Bos taurus]	11.2234	21.92	1.48693	1.21581	1.47562	1.36323	1.1108	1.35236	1.27542	0.987385	1.24212	1	1.09115	1.18798	0.914876	0.939258	0.986155	1.36978	1.09668	1.35001	0.453943	0.133144	0.432973	0.320799	0.299829	0.0209694
741922890	PREDICTED: collagen alpha-2(I) chain isoform X1 [Bos taurus]	37.1673	6.44	1.44053	0.753901	0.951823	1.45033	0.798109	0.971312	1.9513	1.02102	1.23121	1	0.979935	0.773078	1.08972	1.05532	1.02806	1.58214	0.842978	1.03722	0.661878	-0.246434	0.0527162	0.908312	0.29915	0.609162
300795580	phosphatidylinositol 5-phosphate 4-kinase type-2 alpha [Bos taurus]	4.99081	4.94	1.76047	0.847862	1.03915	1.37377	0.65933	0.810591	1.71839	0.820339	1.00776	1	1.28197	1.03115	0.905491	0.932079	1.04576	1.59754	0.766257	0.940943	0.67585	-0.384101	-0.0878203	1.05995	0.29628	0.76367
156120617	fatty aldehyde dehydrogenase [Bos taurus]	2.93193	5.98	0.763069	1.02386	0.832163	0.848844	1.26645	1.01492	0.854732	1.40449	1.16794	1	0.819926	0.712506	1.18463	1.10413	0.999577	0.820002	1.2105	0.985807	-0.286301	0.275608	-0.0206233	0.561909	0.296231	0.265678
27805805	fatty acid-binding protein, epidermal [Bos taurus]	16.6138	35.56	0.491767	0.745076	0.53331	0.811469	1.08061	1.02773	0.95463	1.29503	1.13245	1	0.518922	0.470936	1.50764	1.2012	0.943461	0.695516	0.98693	0.804042	-0.523844	-0.0189797	-0.314656	0.504864	0.295677	0.209188
78369418	THO complex subunit 4 [Bos taurus]	7.69242	21.4	0.942853	1.0093	0.783554	1.23366	1.3468	1.18173	1.24728	1.32347	1.07235	1	0.663058	0.730687	1.25327	1.13335	0.962369	1.12235	1.20536	0.982002	0.166528	0.269468	-0.0262022	0.10294	0.29567	0.19273
77736183	eukaryotic translation initiation factor 3 subunit C [Bos taurus]	10.1817	6.47	0.900595	1.19776	0.967506	0.880639	1.11946	0.907066	1.03779	1.12603	0.932215	1	1.06663	1.03786	0.966343	0.976934	1.00633	0.934724	1.14667	0.934942	-0.0973881	0.197456	-0.0970513	0.294844	0.294507	0.00033681
27807415	voltage-dependent anion-selective channel protein 3 [Bos taurus]	103.221	45.58	1.26161	1.29955	1.50895	0.974239	0.913146	1.1761	0.743197	0.734239	0.894243	1	1.28301	1.68741	0.755588	0.805152	0.923604	0.947981	0.929781	1.14015	-0.0770707	-0.105037	0.189217	0.0279659	0.294254	0.266288
115496892	nucleoside diphosphate kinase B [Bos taurus]	17.4399	44.74	1.73271	1.22979	1.44225	1.15469	0.883052	1.08426	1.2029	0.873172	1.10494	1	1.33017	1.30528	0.825208	0.866888	1.00088	1.31898	0.970613	1.19016	0.399418	-0.0430325	0.251152	0.44245	0.294185	0.148265
741930245	PREDICTED: ecto-ADP-ribosyltransferase 3 isoform X5 [Bos taurus]	2.71981	7.3	1.35828	0.926142	1.1329	1.49771	1.01768	1.24873	0.853209	0.57666	0.707039	1	0.90724	1.60231	0.85481	0.891699	0.895837	1.16462	0.790201	0.968413	0.219853	-0.339709	-0.0463056	0.559562	0.293403	0.266159
156718144	ubiquitin-associated protein 2-like [Bos taurus]	0	3.05	1.08664	1.08005	0.949656	1.02461	1.18964	0.933307	1.08417	1.2521	0.981544	1	1.01752	0.967512	1.00502	1.00333	1.00811	1.06435	1.16953	0.954419	0.0899775	0.225928	-0.0673054	0.13595	0.293233	0.157283
114053057	histone H2B type 1-D [Bos taurus]	115.983	50	2.25735	1.47104	1.63607	1.47639	1.11246	1.35665	1.41373	0.980335	1.29412	1	1.20596	1.26424	0.864503	0.89963	0.990632	1.64143	1.1544	1.41439	0.714953	0.207138	0.50018	0.507815	0.293042	0.214773
119892108	PREDICTED: keratin, type II cytoskeletal 2 epidermal isoform X1 [Bos taurus]	20.3315	7.62	2.06695	0.93709	1.00438	1.25274	0.718968	0.83772	1.55735	0.710214	1.03508	1	1.19894	0.970341	0.946586	0.962813	1.04176	1.55911	0.775987	0.950731	0.640727	-0.365895	-0.0728904	1.00662	0.293004	0.713617
528969224	PREDICTED: ATP-dependent RNA helicase DDX1 isoform X1 [Bos taurus]	18.977	14.44	1.0451	1.20549	1.11507	1.10268	1.27578	0.998024	0.932896	1.1592	0.881643	1	1.11728	1.26477	0.887037	0.917689	0.97736	1.02192	1.21161	0.98911	0.0312797	0.276929	-0.0157967	0.24565	0.292726	0.0470765
77736145	redox-regulatory protein FAM213A [Bos taurus]	8.01666	16.06	1.21179	0.859237	1.12763	1.17929	0.896822	1.00552	1.00411	0.69042	0.860054	1	1.12144	1.31112	0.873984	0.907292	0.970122	1.12397	0.80488	0.985533	0.168607	-0.313155	-0.0210239	0.481761	0.292131	0.189631
528926507	PREDICTED: glutathione S-transferase omega-1-like [Bos taurus]	12.7884	18.28	0.733213	0.907112	1.0234	1.12128	1.07544	1.56064	0.746053	0.733368	0.864279	1	0.655756	1.18411	1.05639	1.03582	0.915662	0.83424	0.883438	1.08111	-0.261465	-0.1788	0.112512	0.0826656	0.291311	0.373977
224458400	probable ubiquitin carboxyl-terminal hydrolase FAF-Y [Bos taurus]	2.29398	1.33	0.843935	1.05297	0.883793	0.901133	1.15408	0.994912	0.889743	1.26675	0.951345	1	0.888313	0.928994	1.06485	1.04089	0.988556	0.877562	1.15136	0.941105	-0.188426	0.203345	-0.0875731	0.391771	0.290918	0.100853
156523084	matrin-3 [Bos taurus]	21.088	9.72	1.08683	0.953344	1.08069	1.01961	0.870172	1.05892	1.00006	0.700457	0.913968	1	1.02056	1.18242	0.936627	0.955533	0.975743	1.03419	0.827409	1.01221	0.0485059	-0.273328	0.0175044	0.321833	0.290832	0.0310015
358421409	PREDICTED: keratin, type II cytoskeletal 1 [Bos taurus]	74.7599	28.05	1.73302	0.970095	1.11188	1.32387	0.806194	1.0239	1.59053	0.994138	1.24559	1	1.08593	0.892651	1.00719	1.00476	1.03284	1.52974	0.915438	1.11988	0.613291	-0.127466	0.163339	0.740757	0.290805	0.449952
741957011	PREDICTED: 2-methoxy-6-polyprenyl-1,4-benzoquinol methylase, mitochondrial [Bos taurus]	7.36151	9.7	0.844325	0.796212	0.937909	0.712403	0.834083	0.985568	0.750488	0.760189	0.998359	1	0.951643	0.939451	1.03767	1.02432	0.999519	0.7652	0.795686	0.973239	-0.386092	-0.329728	-0.0391334	0.0563634	0.290595	0.346958
147902461	transcription factor BTF3 homolog 4 [Bos taurus]	2.41637	29.75	2.9305	1.05226	1.45763	1.26871	0.859004	0.942589	1.3987	0.657655	0.814028	1	1.54641	1.79064	0.691715	0.744646	0.929657	1.62655	0.825303	1.00826	0.701817	-0.277004	0.011872	0.978821	0.288876	0.689945
60302887	aldose reductase [Bos taurus]	54.6703	46.84	1.0276	0.908384	1.02784	1.012	0.918246	1.15988	0.965749	0.855208	1.08643	1	0.886168	0.94608	1.05923	1.03753	0.985921	1.00109	0.893071	1.08872	0.0015664	-0.163153	0.122638	0.164719	0.28579	0.121071
84370063	prefoldin subunit 3 [Bos taurus]	13.6071	28.93	1.00639	0.99834	1.23193	0.964489	0.953799	1.17427	0.884517	0.873937	1.04305	1	1.0491	1.18108	0.928739	0.94969	0.980548	0.949058	0.939158	1.14415	-0.0754322	-0.0905596	0.19427	0.0151274	0.28483	0.269703
118150984	extended synaptotagmin-1 [Bos taurus]	6.72511	4.7	0.727354	1.03222	0.821575	0.953255	1.21502	1.05294	0.916585	1.14606	0.929656	1	0.780267	0.883741	1.12612	1.07522	0.972421	0.853512	1.12597	0.925194	-0.228517	0.171164	-0.112172	0.399681	0.283335	0.116346
741931316	PREDICTED: SURP and G-patch domain-containing protein 2 isoform X3 [Bos taurus]	0	2.52	1.06974	0.789121	0.957601	1.31395	0.96591	1.17577	1.01764	0.744108	0.90508	1	0.814444	1.05803	1.0444	1.0285	0.958183	1.12002	0.822725	1.00011	0.163521	-0.281517	0.000164922	0.445038	0.281682	0.163356
297486816	PREDICTED: myosin-4 isoform X2 [Bos taurus]	7824.46	61.92	0.742536	0.813258	0.798294	0.776762	1.00006	0.830412	0.943006	1.33355	0.863486	1	0.961323	0.924501	1.03956	1.0255	1.00349	0.812003	1.0069	0.829878	-0.300444	0.00992235	-0.269029	0.310366	0.278951	0.0314152
300797856	desmoplakin [Bos taurus]	6.36922	1.73	1.00424	1.19545	0.947906	1.17057	0.982987	0.905745	1.64554	1.26309	0.953574	1	1.04655	0.994055	0.986646	0.990999	1.00952	1.22062	1.13399	0.935248	0.287615	0.18141	-0.0965795	0.106205	0.277989	0.384194
156523150	endonuclease domain-containing 1 protein precursor [Bos taurus]	5.477	8	0.924874	0.895501	0.737429	0.890896	0.859611	0.71007	1.14826	1.10204	0.909622	1	1.03853	0.810698	1.05292	1.03372	1.03543	0.975743	0.9412	0.776451	-0.0354264	-0.0874268	-0.365033	0.0520004	0.277606	0.329606
741968990	PREDICTED: acylamino-acid-releasing enzyme isoform X1 [Bos taurus]	11.3286	7.12	0.850986	0.866559	0.711417	0.925144	0.99896	0.771954	1.03913	0.927456	0.823646	1	0.92158	0.863741	1.07707	1.04807	1.00372	0.93215	0.927859	0.76625	-0.101366	-0.108022	-0.384113	0.00665612	0.276091	0.282747
62460420	heterogeneous nuclear ribonucleoprotein F [Bos taurus]	7.82002	10.39	1.00826	1.11271	0.917473	1.14511	1.25937	1.04162	1.05942	1.15893	0.957804	1	0.880818	0.957893	1.05682	1.03608	0.983352	1.068	1.17388	0.969602	0.094906	0.231288	-0.0445351	0.136382	0.275823	0.139441
62460474	PRA1 family protein 3 [Bos taurus]	15.5432	19.68	1.14807	1.15657	1.33202	1.26837	1.00745	1.24689	1.1745	0.972646	1.2034	1	1.06827	1.10688	0.944837	0.961542	0.995601	1.19481	1.03973	1.25854	0.256777	0.0562123	0.331753	0.200565	0.275541	0.0749763
78369290	calsequestrin-2 [Bos taurus]	18.597	11.83	0.73209	1.00298	1.29578	0.867787	1.25407	1.53199	0.543105	0.788932	0.899261	1	0.845814	1.44094	0.912756	0.937645	0.911484	0.688141	0.979761	1.18273	-0.539225	-0.0294986	0.242119	0.509726	0.271618	0.781344
[truncated: 1,180 more rows]

## Sheet:  Student's T-test p-value 
Accession	Description	Score	Coverage	126/129	127/129	128/129	126/130	127/130	128/130	126/131	127/131	128/131	129/129	130/129	131/129	129*3/(129+130+131)	130*3/(129+130+131)	131*3/(129+130+131)	126*3/(129+130+131)	127*3/(129+130+131)	128*3/(129+130+131)	T-test
[truncated: 1,315 more rows]

[truncated: 1 more sheets: 69Proteins Cutby95%+p-value0.05]
