# Supplementary material for: Parallel comparative proteomics and phosphoproteomics reveal that cattle myostatin regulates phosphorylation of key enzymes in glycogen metabolism and glycolysis pathway
Source: Oncotarget. 2018 Jan 13;9(13):11352–70. doi: 10.18632/oncotarget.24250 (PMC5834288; doi:10.18632/oncotarget.24250)
Supplement: Supplementary file 4 [file oncotarget-09-11352-s004.xlsx]

## Sheet: DetectedAllPhosphopeptides
A2	Sequence	# PSMs	# Proteins	# Protein Groups	Protein Group Accessions	Modifications	ΔCn	phosphoRS Site Probabilities	126/129	126/129 Count	126/129 Variability [%]	126/130	126/130 Count	126/130 Variability [%]	126/131	126/131 Count	126/131 Variability [%]	127/129	127/129 Count	127/129 Variability [%]	127/130	127/130 Count	127/130 Variability [%]	127/131	127/131 Count	127/131 Variability [%]	128/129	128/129 Count	128/129 Variability [%]	128/130	128/130 Count	128/130 Variability [%]	128/131	128/131 Count	128/131 Variability [%]	q-Value	PEP	XCorr	Charge	MH+ [Da]	ΔM [ppm]	RT [min]	# Missed Cleavages	126/129	127/129	128/129	126/130	127/130	128/130
High	aAAEGGSsSVFSmFDQTQIQEFkEAFTVIDQNR	20	1	1	115497166	N-Term(TMT6plex); S8(Phospho); M13(Oxidation); K23(TMT6plex)	0	S(7): 0.0; S(8): 97.9; S(9): 2.0; S(12): 0.0; T(17): 0.0; T(27): 0.0	0.610071	5	59.4094	0.59576	5	34.0742	0.753289	5	52.0726	1.27732	6	80.2216	1.37567	6	35.7052	1.52449	6	19.0442	1.11798	6	73.7069	1.22564	6	44.8579	1.6075	6	30.9383	0	6.967e-12	8.64889	4	4193	2.50083	126.866	1	0.51396	0.606064	0.862874	1.34455	1.74135	2.1624
	Accession	Description	Score	Coverage	# Proteins	# Unique Peptides	# Peptides	# PSMs	126/129	126/129 Count	126/129 Variability [%]	126/130	126/130 Count	126/130 Variability [%]	126/131	126/131 Count	126/131 Variability [%]	127/129	127/129 Count	127/129 Variability [%]	127/130	127/130 Count	127/130 Variability [%]	127/131	127/131 Count	127/131 Variability [%]	128/129	128/129 Count	128/129 Variability [%]	128/130	128/130 Count	128/130 Variability [%]	128/131	128/131 Count	128/131 Variability [%]	# AAs	MW [kDa]	calc. pI						#VALUE!	#VALUE!	#VALUE!	#VALUE!	#VALUE!	#VALUE!
	115497166	myosin regulatory light chain 2, skeletal muscle isoform [Bos taurus]	881.842	77.65	1	15	15	1178	2.6341	365	138.239	1.94681	369	90.1281	1.70598	369	58.7084	1.67396	369	57.1546	1.28464	370	33.6906	1.17495	370	33.4767	1.70604	368	77.1132	1.23885	370	39.9331	1.11808	370	30.5464	170	19.0004	5.0083						2.21913	1.98047	1.95415	1.76206	1.62613	1.66659
High	qVEQEksEIQAALEEAEASLEHEEGk	5	3	2	41386691;261245063	N-Term(TMT6plex); K6(TMT6plex); S7(Phospho); K26(TMT6plex)	0	S(7): 100.0; S(19): 0.0																												0	1.514e-12	7.9609	5	3678.85	2.73212	120.189	1	0	0	0	0	0	0
	Accession	Description	Score	Coverage	# Proteins	# Unique Peptides	# Peptides	# PSMs	126/129	126/129 Count	126/129 Variability [%]	126/130	126/130 Count	126/130 Variability [%]	126/131	126/131 Count	126/131 Variability [%]	127/129	127/129 Count	127/129 Variability [%]	127/130	127/130 Count	127/130 Variability [%]	127/131	127/131 Count	127/131 Variability [%]	128/129	128/129 Count	128/129 Variability [%]	128/130	128/130 Count	128/130 Variability [%]	128/131	128/131 Count	128/131 Variability [%]	# AAs	MW [kDa]	calc. pI						#VALUE!	#VALUE!	#VALUE!	#VALUE!	#VALUE!	#VALUE!
	41386691	myosin-1 [Bos taurus]	2267.24	69.35	14	33	190	886	1.48591	109	65.727	1.36734	109	41.9726	1.61382	109	36.7191	1.63887	109	42.4623	1.40243	109	40.2482	1.62334	109	47.1141	1.51845	109	45.4413	1.31778	109	30.0812	1.55993	109	37.2226	1938	222.851	5.71924						1.25182	1.39098	1.84859	1.72512	1.77523	2.30261
	261245063	myosin-2 [Bos taurus]	1969.24	62.99	13	44	169	797	0.724348	127	45.4697	0.666496	127	36.2884	0.61852	127	32.5386	0.760792	127	29.4516	0.662699	127	34.9826	0.628022	127	41.8637	0.773284	127	25.049	0.67845	127	30.2184	0.654591	127	35.8182	1940	223.194	5.79541						0.610234	0.678022	0.708499	0.800834	0.83886	0.890812
High	rAAAEGGSsSVFSmFDQTQIQEFkEAFTVIDQNR	10	1	1	115497166	N-Term(TMT6plex); S9(Phospho); M14(Oxidation); K24(TMT6plex)	0	S(8): 49.4; S(9): 49.4; S(10): 1.2; S(13): 0.0; T(18): 0.0; T(28): 0.0	0.710819	4	53.4525	0.691783	4	27.6061	0.971172	4	41.3888	2.18344	4	19.9308	1.85326	4	30.0614	2.60449	4	46.6752	1.96314	4	9.7648	1.63655	4	15.3407	2.65189	4	32.1468	0	5.92e-09	7.90843	5	4349.11	2.48166	122.591	2	0.598837	0.703747	1.11245	2.29836	2.3459	3.69432
	Accession	Description	Score	Coverage	# Proteins	# Unique Peptides	# Peptides	# PSMs	126/129	126/129 Count	126/129 Variability [%]	126/130	126/130 Count	126/130 Variability [%]	126/131	126/131 Count	126/131 Variability [%]	127/129	127/129 Count	127/129 Variability [%]	127/130	127/130 Count	127/130 Variability [%]	127/131	127/131 Count	127/131 Variability [%]	128/129	128/129 Count	128/129 Variability [%]	128/130	128/130 Count	128/130 Variability [%]	128/131	128/131 Count	128/131 Variability [%]	# AAs	MW [kDa]	calc. pI						#VALUE!	#VALUE!	#VALUE!	#VALUE!	#VALUE!	#VALUE!
	115497166	myosin regulatory light chain 2, skeletal muscle isoform [Bos taurus]	881.842	77.65	1	15	15	1178	2.6341	365	138.239	1.94681	369	90.1281	1.70598	369	58.7084	1.67396	369	57.1546	1.28464	370	33.6906	1.17495	370	33.4767	1.70604	368	77.1132	1.23885	370	39.9331	1.11808	370	30.5464	170	19.0004	5.0083						2.21913	1.98047	1.95415	1.76206	1.62613	1.66659
High	sGSAGQYGSDQQHHHQGSGSGSGSGSGPGsGGAGGPGGHSGR	11	2	2	27806015;741978258	N-Term(TMT6plex); S30(Phospho)	0	S(1): 0.0; S(3): 0.0; Y(7): 0.0; S(9): 0.0; S(18): 0.0; S(20): 0.0; S(22): 0.0; S(24): 0.0; S(26): 0.0; S(30): 100.0; S(40): 0.0																												0	3.63e-15	7.40702	5	3998.68	2.06209	20.6821	0	0	0	0	0	0	0
	Accession	Description	Score	Coverage	# Proteins	# Unique Peptides	# Peptides	# PSMs	126/129	126/129 Count	126/129 Variability [%]	126/130	126/130 Count	126/130 Variability [%]	126/131	126/131 Count	126/131 Variability [%]	127/129	127/129 Count	127/129 Variability [%]	127/130	127/130 Count	127/130 Variability [%]	127/131	127/131 Count	127/131 Variability [%]	128/129	128/129 Count	128/129 Variability [%]	128/130	128/130 Count	128/130 Variability [%]	128/131	128/131 Count	128/131 Variability [%]	# AAs	MW [kDa]	calc. pI						#VALUE!	#VALUE!	#VALUE!	#VALUE!	#VALUE!	#VALUE!
	741978258	PREDICTED: LOW QUALITY PROTEIN: myozenin-1 isoform X1 [Bos taurus]	380.593	68.63	1	1	13	169	1.21782	33	27.6716	1.04461	33	29.6892	1.00678	33	22.721	1.16984	33	29.4934	0.907549	33	27.1014	0.86956	33	16.5322	0.955249	33	27.424	0.889375	33	21.0516	0.809492	33	22.8491	306	32.3711	9.0415						1.02596	1.06267	1.15324	1.23141	1.1488	1.23342
	27806015	myozenin-1 [Bos taurus]	303.12	62.96	1	1	13	127	0.672548	1		0.869063	1		0.532418	1		0.863644	1		1.11219	1		0.675557	1		0.894628	1		1.13971	1		0.695364	1		297	31.6538	9.17334						0.566595	0.884093	0.609871	0.909099	1.40783	0.958237
High	hVHQELDkELGESEGLsDDEETISTR	6	3	1	528927254	N-Term(TMT6plex); K8(TMT6plex); S17(Phospho)	0	S(13): 0.0; S(17): 100.0; T(22): 0.0; S(24): 0.0; T(25): 0.0	1.38856	3	24.2804	1.29205	3	2.17506	1.11472	3	6.83087	1.22568	3	23.6345	1.13659	3	2.79485	0.976309	3	7.45274	1.52455	3	23.2725	1.42851	3	3.14286	1.20953	3	7.80204	0	2.973e-15	7.31244	4	3491.67	2.52731	69.2984	1	1.16981	1.31439	1.27688	1.29019	1.43873	1.38484
	Accession	Description	Score	Coverage	# Proteins	# Unique Peptides	# Peptides	# PSMs	126/129	126/129 Count	126/129 Variability [%]	126/130	126/130 Count	126/130 Variability [%]	126/131	126/131 Count	126/131 Variability [%]	127/129	127/129 Count	127/129 Variability [%]	127/130	127/130 Count	127/130 Variability [%]	127/131	127/131 Count	127/131 Variability [%]	128/129	128/129 Count	128/129 Variability [%]	128/130	128/130 Count	128/130 Variability [%]	128/131	128/131 Count	128/131 Variability [%]	# AAs	MW [kDa]	calc. pI						#VALUE!	#VALUE!	#VALUE!	#VALUE!	#VALUE!	#VALUE!
	528927254	PREDICTED: ankyrin-1 isoform X9 [Bos taurus]	18.972	16.77	3	1	1	8	1.28089	4	21.2728	1.24736	4	6.31239	1.10945	4	3.41245	1.133	4	32.7009	1.04619	4	13.7495	0.952109	4	11.8902	1.41093	4	15.2256	1.41345	4	3.95162	1.24859	4	8.62416	155	17.4173	6.20166						1.0791	1.26893	1.27084	1.19263	1.32429	1.35051
High	rAEGANsNVFSmFEQTQIQEFkEAFTIMDQNR	2	1	1	528988521	N-Term(TMT6plex); S7(Phospho); M12(Oxidation); K22(TMT6plex)	0	S(7): 100.0; S(11): 0.0; T(16): 0.0; T(26): 0.0	0.330302	2	43.3077	0.52573	2	25.1454	0.733236	2	18.1604	1.04578	2	10.7355	1.65885	2	27.927	2.29387	2	35.1724	0.956206	2	2.25421	1.50046	2	14.5213	2.08413	2	21.4335	0	2.289e-09	7.10205	4	4321.06	3.93879	125.5	2	0.278266	0.534822	0.839904	1.10082	2.0998	3.25372
	Accession	Description	Score	Coverage	# Proteins	# Unique Peptides	# Peptides	# PSMs	126/129	126/129 Count	126/129 Variability [%]	126/130	126/130 Count	126/130 Variability [%]	126/131	126/131 Count	126/131 Variability [%]	127/129	127/129 Count	127/129 Variability [%]	127/130	127/130 Count	127/130 Variability [%]	127/131	127/131 Count	127/131 Variability [%]	128/129	128/129 Count	128/129 Variability [%]	128/130	128/130 Count	128/130 Variability [%]	128/131	128/131 Count	128/131 Variability [%]	# AAs	MW [kDa]	calc. pI						#VALUE!	#VALUE!	#VALUE!	#VALUE!	#VALUE!	#VALUE!
	528988521	PREDICTED: myosin regulatory light chain 2, ventricular/cardiac muscle isoform isoform X1 [Bos taurus]	707.084	90.36	1	5	16	331	1.13533	235	64.008	0.947607	235	41.4734	0.576024	235	26.8497	1.15831	235	32.1192	0.918186	235	33.6131	0.548296	235	59.8167	1.16908	235	50.548	0.919266	235	34.5958	0.585462	235	42.4187	166	18.8924	4.93213						0.956468	0.963995	0.659821	1.21927	1.16226	0.777725
High	rLsQPNLSGSVQEDLGHQYVR	2	8	1	741917677	N-Term(TMT6plex); S3(Phospho)	0	S(3): 100.0; S(8): 0.0; S(10): 0.0; Y(19): 0.0	0.509656	2	1.23461	0.664788	2	21.9098	0.539143	2	3.55092	0.696057	2	15.1696	0.904829	2	5.33937	0.727562	2	12.8204	0.655397	2	8.13152	0.842816	2	12.3475	0.680726	2	5.80777	0	6.234e-11	6.88118	4	2692.35	3.02015	72.0713	1	0.429365	0.676285	0.617575	0.732692	1.14535	1.032
	Accession	Description	Score	Coverage	# Proteins	# Unique Peptides	# Peptides	# PSMs	126/129	126/129 Count	126/129 Variability [%]	126/130	126/130 Count	126/130 Variability [%]	126/131	126/131 Count	126/131 Variability [%]	127/129	127/129 Count	127/129 Variability [%]	127/130	127/130 Count	127/130 Variability [%]	127/131	127/131 Count	127/131 Variability [%]	128/129	128/129 Count	128/129 Variability [%]	128/130	128/130 Count	128/130 Variability [%]	128/131	128/131 Count	128/131 Variability [%]	# AAs	MW [kDa]	calc. pI						#VALUE!	#VALUE!	#VALUE!	#VALUE!	#VALUE!	#VALUE!
	741917677	PREDICTED: striated muscle preferentially expressed protein kinase isoform X3 [Bos taurus]	195.182	13.52	12	32	32	94	0.854322	67	27.4917	0.946109	67	33.2414	0.982237	67	29.2748	1.01009	67	30.5688	1.0992	67	31.6021	0.995065	67	34.6291	0.962133	67	28.7817	0.962474	67	24.2159	0.968707	67	26.6136	3248	351.753	8.52881						0.719732	0.962471	1.12513	1.06325	1.39139	1.41144
High	rAAAEGGSsSVFSMFDQTQIQEFkEAFTVIDQNR	3	1	1	115497166	N-Term(TMT6plex); S9(Phospho); K24(TMT6plex)	0	S(8): 49.6; S(9): 49.6; S(10): 0.8; S(13): 0.0; T(18): 0.0; T(28): 0.0	0.720582	1		0.45334	1		0.832343	1		3.34287	1		2.09593	1		3.81537	1		2.56092	1		1.5884	1		2.90439	1		0	8.909e-11	6.82646	5	4333.11	2.43007	125.192	2	0.607061	0.46118	0.953428	3.51881	2.65307	5.41187
	Accession	Description	Score	Coverage	# Proteins	# Unique Peptides	# Peptides	# PSMs	126/129	126/129 Count	126/129 Variability [%]	126/130	126/130 Count	126/130 Variability [%]	126/131	126/131 Count	126/131 Variability [%]	127/129	127/129 Count	127/129 Variability [%]	127/130	127/130 Count	127/130 Variability [%]	127/131	127/131 Count	127/131 Variability [%]	128/129	128/129 Count	128/129 Variability [%]	128/130	128/130 Count	128/130 Variability [%]	128/131	128/131 Count	128/131 Variability [%]	# AAs	MW [kDa]	calc. pI						#VALUE!	#VALUE!	#VALUE!	#VALUE!	#VALUE!	#VALUE!
	115497166	myosin regulatory light chain 2, skeletal muscle isoform [Bos taurus]	881.842	77.65	1	15	15	1178	2.6341	365	138.239	1.94681	369	90.1281	1.70598	369	58.7084	1.67396	369	57.1546	1.28464	370	33.6906	1.17495	370	33.4767	1.70604	368	77.1132	1.23885	370	39.9331	1.11808	370	30.5464	170	19.0004	5.0083						2.21913	1.98047	1.95415	1.76206	1.62613	1.66659
High	gHEEDDDEDEDDVVsTEHR	16	2	1	156121271	N-Term(TMT6plex); S15(Phospho)	0	S(15): 99.2; T(16): 0.8	2.3643	8	83.3324	2.18335	8	49.4766	1.40859	8	35.1109	1.16951	8	73.8897	1.23269	8	78.3772	1.13958	8	57.2542	1.47287	8	95.0393	1.42745	8	75.0462	1.07229	8	62.1773	0	7.335e-13	6.76291	3	2536.98	2.17691	35.3591	0	1.99182	2.22111	1.61351	1.23107	1.56037	1.61642
	Accession	Description	Score	Coverage	# Proteins	# Unique Peptides	# Peptides	# PSMs	126/129	126/129 Count	126/129 Variability [%]	126/130	126/130 Count	126/130 Variability [%]	126/131	126/131 Count	126/131 Variability [%]	127/129	127/129 Count	127/129 Variability [%]	127/130	127/130 Count	127/130 Variability [%]	127/131	127/131 Count	127/131 Variability [%]	128/129	128/129 Count	128/129 Variability [%]	128/130	128/130 Count	128/130 Variability [%]	128/131	128/131 Count	128/131 Variability [%]	# AAs	MW [kDa]	calc. pI						#VALUE!	#VALUE!	#VALUE!	#VALUE!	#VALUE!	#VALUE!
	156121271	sarcoplasmic reticulum histidine-rich calcium-binding protein precursor [Bos taurus]	1245.43	60.39	2	45	45	689	1.05585	462	64.9548	1.09969	462	43.2623	1.19309	462	39.4829	1.13241	462	36.1135	1.03165	462	41.199	1.0469	462	45.9583	1.06356	462	40.1755	0.99419	461	35.8086	1.03577	461	40.7005	871	100.609	4.83057						0.889514	1.11871	1.36665	1.19201	1.30589	1.48496
High	gHEEEEDDHEDDIVsTEHR	12	2	1	156121271	N-Term(TMT6plex); S15(Phospho)	0	S(15): 99.3; T(16): 0.7	1.76527	6	58.4325	1.40808	6	47.8369	1.32095	6	18.3541	1.32218	6	47.7407	0.855913	6	26.9238	0.862889	6	35.1474	1.2523	6	30.1203	0.954468	6	52.862	0.940686	6	22.1427	0	1.006e-12	6.75135	4	2587.05	2.30766	34.0422	0	1.48717	1.43243	1.51311	1.39177	1.08343	1.22396
	Accession	Description	Score	Coverage	# Proteins	# Unique Peptides	# Peptides	# PSMs	126/129	126/129 Count	126/129 Variability [%]	126/130	126/130 Count	126/130 Variability [%]	126/131	126/131 Count	126/131 Variability [%]	127/129	127/129 Count	127/129 Variability [%]	127/130	127/130 Count	127/130 Variability [%]	127/131	127/131 Count	127/131 Variability [%]	128/129	128/129 Count	128/129 Variability [%]	128/130	128/130 Count	128/130 Variability [%]	128/131	128/131 Count	128/131 Variability [%]	# AAs	MW [kDa]	calc. pI						#VALUE!	#VALUE!	#VALUE!	#VALUE!	#VALUE!	#VALUE!
	156121271	sarcoplasmic reticulum histidine-rich calcium-binding protein precursor [Bos taurus]	1245.43	60.39	2	45	45	689	1.05585	462	64.9548	1.09969	462	43.2623	1.19309	462	39.4829	1.13241	462	36.1135	1.03165	462	41.199	1.0469	462	45.9583	1.06356	462	40.1755	0.99419	461	35.8086	1.03577	461	40.7005	871	100.609	4.83057						0.889514	1.11871	1.36665	1.19201	1.30589	1.48496
High	gEQkDGnGsEEHDRGHGPSHR	16	2	1	156121271	N-Term(TMT6plex); K4(TMT6plex); N7(Deamidated); S9(Phospho)	0	S(9): 100.0; S(19): 0.0	1.75435	15	22.6535	1.11963	15	18.7172	1.03947	15	26.9524	1.20363	15	24.2747	0.862782	15	23.4934	0.777905	15	16.3196	1.43573	15	16.6581	0.957042	15	28.1085	0.892868	15	13.4729	0	2.41e-10	6.66724	5	2825.28	2.05782	18.0056	2	1.47797	1.13899	1.19068	1.26697	1.09213	1.10341
	Accession	Description	Score	Coverage	# Proteins	# Unique Peptides	# Peptides	# PSMs	126/129	126/129 Count	126/129 Variability [%]	126/130	126/130 Count	126/130 Variability [%]	126/131	126/131 Count	126/131 Variability [%]	127/129	127/129 Count	127/129 Variability [%]	127/130	127/130 Count	127/130 Variability [%]	127/131	127/131 Count	127/131 Variability [%]	128/129	128/129 Count	128/129 Variability [%]	128/130	128/130 Count	128/130 Variability [%]	128/131	128/131 Count	128/131 Variability [%]	# AAs	MW [kDa]	calc. pI						#VALUE!	#VALUE!	#VALUE!	#VALUE!	#VALUE!	#VALUE!
	156121271	sarcoplasmic reticulum histidine-rich calcium-binding protein precursor [Bos taurus]	1245.43	60.39	2	45	45	689	1.05585	462	64.9548	1.09969	462	43.2623	1.19309	462	39.4829	1.13241	462	36.1135	1.03165	462	41.199	1.0469	462	45.9583	1.06356	462	40.1755	0.99419	461	35.8086	1.03577	461	40.7005	871	100.609	4.83057						0.889514	1.11871	1.36665	1.19201	1.30589	1.48496
High	hGGHkDDDDGGDAVsTEHR	20	2	1	156121271	N-Term(TMT6plex); K5(TMT6plex); S15(Phospho)	0	S(15): 50.0; T(16): 50.0	3.21801	10	59.3293	2.34613	10	25.3817	1.70204	10	23.4067	1.14263	10	48.0725	0.703076	10	34.5546	0.53065	10	39.6637	1.50036	10	29.2474	0.957968	10	16.1515	0.670202	10	16.0275	0	2.066e-11	6.62899	4	2543.14	2.1726	22.9043	1	2.71104	2.38671	1.94965	1.20277	0.88997	0.752695
	Accession	Description	Score	Coverage	# Proteins	# Unique Peptides	# Peptides	# PSMs	126/129	126/129 Count	126/129 Variability [%]	126/130	126/130 Count	126/130 Variability [%]	126/131	126/131 Count	126/131 Variability [%]	127/129	127/129 Count	127/129 Variability [%]	127/130	127/130 Count	127/130 Variability [%]	127/131	127/131 Count	127/131 Variability [%]	128/129	128/129 Count	128/129 Variability [%]	128/130	128/130 Count	128/130 Variability [%]	128/131	128/131 Count	128/131 Variability [%]	# AAs	MW [kDa]	calc. pI						#VALUE!	#VALUE!	#VALUE!	#VALUE!	#VALUE!	#VALUE!
	156121271	sarcoplasmic reticulum histidine-rich calcium-binding protein precursor [Bos taurus]	1245.43	60.39	2	45	45	689	1.05585	462	64.9548	1.09969	462	43.2623	1.19309	462	39.4829	1.13241	462	36.1135	1.03165	462	41.199	1.0469	462	45.9583	1.06356	462	40.1755	0.99419	461	35.8086	1.03577	461	40.7005	871	100.609	4.83057						0.889514	1.11871	1.36665	1.19201	1.30589	1.48496
High	rAsDGGANIQLHAQQLLk	4	4	1	741951379	N-Term(TMT6plex); S3(Phospho); K18(TMT6plex)	0	S(3): 100.0	0.936085	4	8.02407	1.02561	4	3.7254	0.724379	4	41.5069	0.873965	4	15.6064	1.03656	4	6.32909	0.789159	4	31.4706	0.918095	4	2.68675	1.0623	4	8.86302	0.904377	4	7.73945	0	1.16e-09	6.51931	4	2458.34	1.74053	70.9838	1	0.788614	1.04335	0.829758	0.919963	1.3121	1.11937
	Accession	Description	Score	Coverage	# Proteins	# Unique Peptides	# Peptides	# PSMs	126/129	126/129 Count	126/129 Variability [%]	126/130	126/130 Count	126/130 Variability [%]	126/131	126/131 Count	126/131 Variability [%]	127/129	127/129 Count	127/129 Variability [%]	127/130	127/130 Count	127/130 Variability [%]	127/131	127/131 Count	127/131 Variability [%]	128/129	128/129 Count	128/129 Variability [%]	128/130	128/130 Count	128/130 Variability [%]	128/131	128/131 Count	128/131 Variability [%]	# AAs	MW [kDa]	calc. pI						#VALUE!	#VALUE!	#VALUE!	#VALUE!	#VALUE!	#VALUE!
	741951379	PREDICTED: serine/threonine-protein kinase SIK3 isoform X2 [Bos taurus]	14.1555	2.59	4	2	2	5	0.983001	5	14.5777	1.02648	5	7.20527	0.931892	5	54.9055	0.956664	5	18.4751	1.03442	5	0.61297	0.824738	5	46.7449	0.92441	5	5.37641	1.04767	5	16.39	0.948844	5	10.4015	1314	143.947	6.87354						0.828139	1.04424	1.06746	1.00701	1.30939	1.16984
High	hQGHEEEDDEDEDDVVsTEHR	14	2	1	156121271	N-Term(TMT6plex); S17(Phospho)	0	S(17): 99.2; T(18): 0.8	3.29843	7	104.002	1.73468	7	85.6294	3.51969	7	199.16	1.70723	7	60.7985	0.987347	7	37.8964	1.39456	7	42.2394	3.28983	7	121.004	1.51618	7	77.8247	2.52415	7	108.876	0	3.414e-12	6.51046	4	2816.12	1.92676	30.1923	0	2.7788	1.76468	4.03171	1.79709	1.24981	1.9781
	Accession	Description	Score	Coverage	# Proteins	# Unique Peptides	# Peptides	# PSMs	126/129	126/129 Count	126/129 Variability [%]	126/130	126/130 Count	126/130 Variability [%]	126/131	126/131 Count	126/131 Variability [%]	127/129	127/129 Count	127/129 Variability [%]	127/130	127/130 Count	127/130 Variability [%]	127/131	127/131 Count	127/131 Variability [%]	128/129	128/129 Count	128/129 Variability [%]	128/130	128/130 Count	128/130 Variability [%]	128/131	128/131 Count	128/131 Variability [%]	# AAs	MW [kDa]	calc. pI						#VALUE!	#VALUE!	#VALUE!	#VALUE!	#VALUE!	#VALUE!
	156121271	sarcoplasmic reticulum histidine-rich calcium-binding protein precursor [Bos taurus]	1245.43	60.39	2	45	45	689	1.05585	462	64.9548	1.09969	462	43.2623	1.19309	462	39.4829	1.13241	462	36.1135	1.03165	462	41.199	1.0469	462	45.9583	1.06356	462	40.1755	0.99419	461	35.8086	1.03577	461	40.7005	871	100.609	4.83057						0.889514	1.11871	1.36665	1.19201	1.30589	1.48496
High	kSskLImELTGGGQESSGLNLGk	7	2	2	27806015;741978258	N-Term(TMT6plex); K1(TMT6plex); S3(Phospho); K4(TMT6plex); M7(Oxidation); K23(TMT6plex)	0	S(2): 50.0; S(3): 50.0; T(10): 0.0; S(16): 0.0; S(17): 0.0																												0	3.431e-06	6.49024	5	3346.86	3.01128	90.3197	2	0	0	0	0	0	0
	Accession	Description	Score	Coverage	# Proteins	# Unique Peptides	# Peptides	# PSMs	126/129	126/129 Count	126/129 Variability [%]	126/130	126/130 Count	126/130 Variability [%]	126/131	126/131 Count	126/131 Variability [%]	127/129	127/129 Count	127/129 Variability [%]	127/130	127/130 Count	127/130 Variability [%]	127/131	127/131 Count	127/131 Variability [%]	128/129	128/129 Count	128/129 Variability [%]	128/130	128/130 Count	128/130 Variability [%]	128/131	128/131 Count	128/131 Variability [%]	# AAs	MW [kDa]	calc. pI						#VALUE!	#VALUE!	#VALUE!	#VALUE!	#VALUE!	#VALUE!
	741978258	PREDICTED: LOW QUALITY PROTEIN: myozenin-1 isoform X1 [Bos taurus]	380.593	68.63	1	1	13	169	1.21782	33	27.6716	1.04461	33	29.6892	1.00678	33	22.721	1.16984	33	29.4934	0.907549	33	27.1014	0.86956	33	16.5322	0.955249	33	27.424	0.889375	33	21.0516	0.809492	33	22.8491	306	32.3711	9.0415						1.02596	1.06267	1.15324	1.23141	1.1488	1.23342
	27806015	myozenin-1 [Bos taurus]	303.12	62.96	1	1	13	127	0.672548	1		0.869063	1		0.532418	1		0.863644	1		1.11219	1		0.675557	1		0.894628	1		1.13971	1		0.695364	1		297	31.6538	9.17334						0.566595	0.884093	0.609871	0.909099	1.40783	0.958237
High	sLGDISDEELLLPIDDYLAMk	2	2	2	741916099;741872547	N-Term(TMT6plex); S1(Phospho); K21(TMT6plex)	0	S(1): 100.0; S(6): 0.0; Y(17): 0.0																												0	4.503e-11	6.44479	3	2888.48	5.55598	131.134	0	0	0	0	0	0	0
	Accession	Description	Score	Coverage	# Proteins	# Unique Peptides	# Peptides	# PSMs	126/129	126/129 Count	126/129 Variability [%]	126/130	126/130 Count	126/130 Variability [%]	126/131	126/131 Count	126/131 Variability [%]	127/129	127/129 Count	127/129 Variability [%]	127/130	127/130 Count	127/130 Variability [%]	127/131	127/131 Count	127/131 Variability [%]	128/129	128/129 Count	128/129 Variability [%]	128/130	128/130 Count	128/130 Variability [%]	128/131	128/131 Count	128/131 Variability [%]	# AAs	MW [kDa]	calc. pI						#VALUE!	#VALUE!	#VALUE!	#VALUE!	#VALUE!	#VALUE!
	741916099	PREDICTED: LOW QUALITY PROTEIN: titin isoform X2 [Bos taurus]	2021.03	15.41	1	5	363	970	0.502817	20	81.3895	0.653969	20	65.1317	0.83843	20	21.0398	0.958143	20	14.6879	1.122	20	25.8557	1.60675	20	64.6312	0.882696	20	23.0732	0.936125	20	23.0341	1.26663	20	35.3525	35221	3907.72	6.23975						0.423603	0.665279	0.960401	1.00857	1.42025	2.27907
	741872547	PREDICTED: LOW QUALITY PROTEIN: titin isoform X1 [Bos taurus]	1967.88	15.33	1	1	359	951	0.666417	1		1.14148	1		0.876378	1		0.877556	1		1.49801	1		1.1403	1		0.681607	1		1.15101	1		0.880076	1		35390	3925.94	6.25244						0.561429	1.16123	1.00387	0.923743	1.89621	1.61744
High	aDRYVVEAPPGPGLGPRPRsPsPTPSLPSSWk	3	2	1	741978639	N-Term(TMT6plex); S20(Phospho); S22(Phospho); K32(TMT6plex)	0	Y(4): 0.0; S(20): 65.6; S(22): 65.6; T(24): 65.6; S(26): 3.2; S(29): 0.0; S(30): 0.0	0.353339	2	23.213	0.617441	2	21.3224	1.05463	2	15.4466	0.732453	2	13.8735	1.27555	2	12.0273	2.16016	2	24.8275	0.628405	2	18.6828	1.08259	2	20.5584	1.84158	2	61.6887	0	4.87e-08	6.32687	5	3974.03	3.12674	87.0616	2	0.297674	0.628119	1.20806	0.771003	1.61462	3.06406
	Accession	Description	Score	Coverage	# Proteins	# Unique Peptides	# Peptides	# PSMs	126/129	126/129 Count	126/129 Variability [%]	126/130	126/130 Count	126/130 Variability [%]	126/131	126/131 Count	126/131 Variability [%]	127/129	127/129 Count	127/129 Variability [%]	127/130	127/130 Count	127/130 Variability [%]	127/131	127/131 Count	127/131 Variability [%]	128/129	128/129 Count	128/129 Variability [%]	128/130	128/130 Count	128/130 Variability [%]	128/131	128/131 Count	128/131 Variability [%]	# AAs	MW [kDa]	calc. pI						#VALUE!	#VALUE!	#VALUE!	#VALUE!	#VALUE!	#VALUE!
	741978639	PREDICTED: synaptopodin 2-like protein isoform X2 [Bos taurus]	258.122	19.27	2	15	15	103	0.759236	77	34.6884	0.868389	77	20.5102	0.82065	77	22.6298	0.894887	77	22.7374	0.985151	77	21.7287	0.961909	77	22.3513	0.888836	77	30.0214	1.00868	77	19.6209	0.920631	77	24.9181	965	101.14	9.87646						0.639626	0.883407	0.940034	0.941987	1.24703	1.36441
High	hRDHGEEEEEAVsEEHPHHHSPSYR	53	1	1	156121271	N-Term(TMT6plex); S13(Phospho)	0	S(13): 100.0; S(21): 0.0; S(23): 0.0; Y(24): 0.0	0.851298	51	36.6986	0.880973	51	30.0198	0.934213	51	23.6285	0.86411	51	30.4962	0.852235	51	26.0731	0.91457	51	21.9486	0.837677	51	23.9583	0.8153	51	22.0112	0.925358	51	26.3841	0	1.752e-12	6.27679	5	3326.43	2.53656	29.4215	1	0.717184	0.896209	1.07012	0.90959	1.07878	1.29726
	Accession	Description	Score	Coverage	# Proteins	# Unique Peptides	# Peptides	# PSMs	126/129	126/129 Count	126/129 Variability [%]	126/130	126/130 Count	126/130 Variability [%]	126/131	126/131 Count	126/131 Variability [%]	127/129	127/129 Count	127/129 Variability [%]	127/130	127/130 Count	127/130 Variability [%]	127/131	127/131 Count	127/131 Variability [%]	128/129	128/129 Count	128/129 Variability [%]	128/130	128/130 Count	128/130 Variability [%]	128/131	128/131 Count	128/131 Variability [%]	# AAs	MW [kDa]	calc. pI						#VALUE!	#VALUE!	#VALUE!	#VALUE!	#VALUE!	#VALUE!
	156121271	sarcoplasmic reticulum histidine-rich calcium-binding protein precursor [Bos taurus]	1245.43	60.39	2	45	45	689	1.05585	462	64.9548	1.09969	462	43.2623	1.19309	462	39.4829	1.13241	462	36.1135	1.03165	462	41.199	1.0469	462	45.9583	1.06356	462	40.1755	0.99419	461	35.8086	1.03577	461	40.7005	871	100.609	4.83057						0.889514	1.11871	1.36665	1.19201	1.30589	1.48496
High	qVESLGLTTGLAPAPGTPsPPPAPGVPNR	13	2	1	114052551	N-Term(TMT6plex); S19(Phospho)	0	S(4): 0.0; T(8): 0.0; T(9): 0.0; T(17): 0.0; S(19): 100.0	0.843313	5	33.7867	0.90347	5	19.9914	1.23388	5	34.7896	0.973222	5	16.9098	0.942535	5	4.86937	1.14702	5	50.9043	0.984364	5	10.8383	0.981631	5	11.8963	1.38051	5	20.2197	0	7.316e-11	6.25131	4	3087.61	1.87325	99.35	0	0.710458	0.919095	1.41337	1.02444	1.19308	1.62698
	Accession	Description	Score	Coverage	# Proteins	# Unique Peptides	# Peptides	# PSMs	126/129	126/129 Count	126/129 Variability [%]	126/130	126/130 Count	126/130 Variability [%]	126/131	126/131 Count	126/131 Variability [%]	127/129	127/129 Count	127/129 Variability [%]	127/130	127/130 Count	127/130 Variability [%]	127/131	127/131 Count	127/131 Variability [%]	128/129	128/129 Count	128/129 Variability [%]	128/130	128/130 Count	128/130 Variability [%]	128/131	128/131 Count	128/131 Variability [%]	# AAs	MW [kDa]	calc. pI						#VALUE!	#VALUE!	#VALUE!	#VALUE!	#VALUE!	#VALUE!
	114052551	smoothelin-like protein 2 [Bos taurus]	144.754	34.06	2	10	10	99	1.34482	49	43.7734	1.19701	49	28.5074	1.33583	49	29.1251	1.16245	49	22.9264	1.08749	49	26.5255	1.14702	49	27.6821	1.14022	49	25.0102	1.00833	49	31.7617	1.0214	49	25.2634	458	49.783	8.35303						1.13295	1.21771	1.53016	1.22363	1.37657	1.62698
High	hRGHEEEDDDEDDIVsTEHR	36	2	1	156121271	N-Term(TMT6plex); S16(Phospho)	0	S(16): 99.1; T(17): 0.9	1.58644	19	74.3923	1.21667	19	22.2571	1.45435	19	32.1511	1.4595	19	41.3944	1.104	19	24.6882	1.43846	19	37.1492	1.33665	19	32.3125	1.14481	19	21.8817	1.43979	19	35.4602	0	7.84e-11	6.22075	4	2729.13	2.44828	30.3322	1	1.33651	1.23771	1.66592	1.53632	1.39747	2.04037
	Accession	Description	Score	Coverage	# Proteins	# Unique Peptides	# Peptides	# PSMs	126/129	126/129 Count	126/129 Variability [%]	126/130	126/130 Count	126/130 Variability [%]	126/131	126/131 Count	126/131 Variability [%]	127/129	127/129 Count	127/129 Variability [%]	127/130	127/130 Count	127/130 Variability [%]	127/131	127/131 Count	127/131 Variability [%]	128/129	128/129 Count	128/129 Variability [%]	128/130	128/130 Count	128/130 Variability [%]	128/131	128/131 Count	128/131 Variability [%]	# AAs	MW [kDa]	calc. pI						#VALUE!	#VALUE!	#VALUE!	#VALUE!	#VALUE!	#VALUE!
	156121271	sarcoplasmic reticulum histidine-rich calcium-binding protein precursor [Bos taurus]	1245.43	60.39	2	45	45	689	1.05585	462	64.9548	1.09969	462	43.2623	1.19309	462	39.4829	1.13241	462	36.1135	1.03165	462	41.199	1.0469	462	45.9583	1.06356	462	40.1755	0.99419	461	35.8086	1.03577	461	40.7005	871	100.609	4.83057						0.889514	1.11871	1.36665	1.19201	1.30589	1.48496
High	kLsETVEETEGNSFk	6	2	2	741916099;741872547	N-Term(TMT6plex); K1(TMT6plex); S3(Phospho); K15(TMT6plex)	0	S(3): 100.0; T(5): 0.0; T(9): 0.0; S(13): 0.0																												0	3.065e-06	6.20989	3	2465.28	2.20791	77.5222	1	0	0	0	0	0	0
	Accession	Description	Score	Coverage	# Proteins	# Unique Peptides	# Peptides	# PSMs	126/129	126/129 Count	126/129 Variability [%]	126/130	126/130 Count	126/130 Variability [%]	126/131	126/131 Count	126/131 Variability [%]	127/129	127/129 Count	127/129 Variability [%]	127/130	127/130 Count	127/130 Variability [%]	127/131	127/131 Count	127/131 Variability [%]	128/129	128/129 Count	128/129 Variability [%]	128/130	128/130 Count	128/130 Variability [%]	128/131	128/131 Count	128/131 Variability [%]	# AAs	MW [kDa]	calc. pI						#VALUE!	#VALUE!	#VALUE!	#VALUE!	#VALUE!	#VALUE!
	741916099	PREDICTED: LOW QUALITY PROTEIN: titin isoform X2 [Bos taurus]	2021.03	15.41	1	5	363	970	0.502817	20	81.3895	0.653969	20	65.1317	0.83843	20	21.0398	0.958143	20	14.6879	1.122	20	25.8557	1.60675	20	64.6312	0.882696	20	23.0732	0.936125	20	23.0341	1.26663	20	35.3525	35221	3907.72	6.23975						0.423603	0.665279	0.960401	1.00857	1.42025	2.27907
	741872547	PREDICTED: LOW QUALITY PROTEIN: titin isoform X1 [Bos taurus]	1967.88	15.33	1	1	359	951	0.666417	1		1.14148	1		0.876378	1		0.877556	1		1.49801	1		1.1403	1		0.681607	1		1.15101	1		0.880076	1		35390	3925.94	6.25244						0.561429	1.16123	1.00387	0.923743	1.89621	1.61744
High	aEGANsNVFSmFEqTQIQEFkEAFTImDQNR	4	1	1	528988521	N-Term(TMT6plex); S6(Phospho); M11(Oxidation); Q14(Deamidated); K21(TMT6plex); M27(Oxidation)	0	S(6): 100.0; S(10): 0.0; T(15): 0.0; T(25): 0.0	0.423156	2	12.6182	0.434122	2	27.277	0.541523	2	3.818	1.16162	2	37.8993	1.18766	2	2.72299	1.46885	2	28.4341	0.766989	2	10.6252	0.77575	2	29.3673	0.96371	2	1.84374	0	1.393e-09	6.20655	4	4181.95	5.14903	125.781	1	0.356492	0.441629	0.620301	1.22276	1.50336	2.08348
	Accession	Description	Score	Coverage	# Proteins	# Unique Peptides	# Peptides	# PSMs	126/129	126/129 Count	126/129 Variability [%]	126/130	126/130 Count	126/130 Variability [%]	126/131	126/131 Count	126/131 Variability [%]	127/129	127/129 Count	127/129 Variability [%]	127/130	127/130 Count	127/130 Variability [%]	127/131	127/131 Count	127/131 Variability [%]	128/129	128/129 Count	128/129 Variability [%]	128/130	128/130 Count	128/130 Variability [%]	128/131	128/131 Count	128/131 Variability [%]	# AAs	MW [kDa]	calc. pI						#VALUE!	#VALUE!	#VALUE!	#VALUE!	#VALUE!	#VALUE!
	528988521	PREDICTED: myosin regulatory light chain 2, ventricular/cardiac muscle isoform isoform X1 [Bos taurus]	707.084	90.36	1	5	16	331	1.13533	235	64.008	0.947607	235	41.4734	0.576024	235	26.8497	1.15831	235	32.1192	0.918186	235	33.6131	0.548296	235	59.8167	1.16908	235	50.548	0.919266	235	34.5958	0.585462	235	42.4187	166	18.8924	4.93213						0.956468	0.963995	0.659821	1.21927	1.16226	0.777725
High	ksSkLIMELTGGGqESSGLNLGk	4	2	2	27806015;741978258	N-Term(TMT6plex); K1(TMT6plex); S2(Phospho); K4(TMT6plex); Q14(Deamidated); K23(TMT6plex)	0	S(2): 50.0; S(3): 50.0; T(10): 0.0; S(16): 0.0; S(17): 0.0																												0	6.811e-07	6.17881	5	3331.86	8.4942	93.4962	2	0	0	0	0	0	0
	Accession	Description	Score	Coverage	# Proteins	# Unique Peptides	# Peptides	# PSMs	126/129	126/129 Count	126/129 Variability [%]	126/130	126/130 Count	126/130 Variability [%]	126/131	126/131 Count	126/131 Variability [%]	127/129	127/129 Count	127/129 Variability [%]	127/130	127/130 Count	127/130 Variability [%]	127/131	127/131 Count	127/131 Variability [%]	128/129	128/129 Count	128/129 Variability [%]	128/130	128/130 Count	128/130 Variability [%]	128/131	128/131 Count	128/131 Variability [%]	# AAs	MW [kDa]	calc. pI						#VALUE!	#VALUE!	#VALUE!	#VALUE!	#VALUE!	#VALUE!
	741978258	PREDICTED: LOW QUALITY PROTEIN: myozenin-1 isoform X1 [Bos taurus]	380.593	68.63	1	1	13	169	1.21782	33	27.6716	1.04461	33	29.6892	1.00678	33	22.721	1.16984	33	29.4934	0.907549	33	27.1014	0.86956	33	16.5322	0.955249	33	27.424	0.889375	33	21.0516	0.809492	33	22.8491	306	32.3711	9.0415						1.02596	1.06267	1.15324	1.23141	1.1488	1.23342
	27806015	myozenin-1 [Bos taurus]	303.12	62.96	1	1	13	127	0.672548	1		0.869063	1		0.532418	1		0.863644	1		1.11219	1		0.675557	1		0.894628	1		1.13971	1		0.695364	1		297	31.6538	9.17334						0.566595	0.884093	0.609871	0.909099	1.40783	0.958237
High	aATATEDDEDDDIDLFGsDEEEDkEATR	6	3	1	331028779	N-Term(TMT6plex); S18(Phospho); K24(TMT6plex)	0	T(3): 0.0; T(5): 0.0; S(18): 100.0; T(27): 0.0	0.921486	5	36.3233	1.32804	5	49.9192	0.94356	5	4.46987	1.10023	5	24.2012	1.31978	5	53.598	0.970781	5	30.4239	1.2152	5	60.4298	1.44202	5	74.1385	1.06331	5	12.4005	0	2.94e-09	6.15205	4	3640.57	2.43463	87.0003	1	0.776315	1.35101	1.08082	1.15814	1.67061	1.37699
	Accession	Description	Score	Coverage	# Proteins	# Unique Peptides	# Peptides	# PSMs	126/129	126/129 Count	126/129 Variability [%]	126/130	126/130 Count	126/130 Variability [%]	126/131	126/131 Count	126/131 Variability [%]	127/129	127/129 Count	127/129 Variability [%]	127/130	127/130 Count	127/130 Variability [%]	127/131	127/131 Count	127/131 Variability [%]	128/129	128/129 Count	128/129 Variability [%]	128/130	128/130 Count	128/130 Variability [%]	128/131	128/131 Count	128/131 Variability [%]	# AAs	MW [kDa]	calc. pI						#VALUE!	#VALUE!	#VALUE!	#VALUE!	#VALUE!	#VALUE!
	331028779	elongation factor 1-delta isoform 2 [Bos taurus]	26.2625	17.5	3	4	4	14	0.920389	12	34.6992	0.934281	12	42.7046	0.862126	12	17.4095	1.01105	12	37.8835	1.07801	12	33.2456	0.969509	12	26.8519	1.07394	12	35.533	1.13212	12	33.563	1.04609	12	19.3533	280	31.1227	5.05908						0.775391	0.950438	0.987544	1.06426	1.36457	1.37519
High	tPPPmAPktPPPtTPkTPPPVAPkPPSR	6	2	1	741978639	N-Term(TMT6plex); M5(Oxidation); K8(TMT6plex); T9(Phospho); T13(Phospho); K16(TMT6plex); K24(TMT6plex)	0	T(1): 0.0; T(9): 100.0; T(13): 0.1; T(14): 0.1; T(17): 99.9; S(27): 0.0	0.88632	6	23.6015	0.948513	6	2.44822	0.82016	6	19.6449	0.91864	6	12.3692	1.04719	6	13.8709	0.838648	6	25.7942	0.919615	6	7.617	0.955403	6	21.5552	0.829801	6	1.97358	0	1.702e-05	6.14397	6	3975.18	2.29924	63.504	2	0.74669	0.964916	0.939473	0.966989	1.32556	1.18957
	Accession	Description	Score	Coverage	# Proteins	# Unique Peptides	# Peptides	# PSMs	126/129	126/129 Count	126/129 Variability [%]	126/130	126/130 Count	126/130 Variability [%]	126/131	126/131 Count	126/131 Variability [%]	127/129	127/129 Count	127/129 Variability [%]	127/130	127/130 Count	127/130 Variability [%]	127/131	127/131 Count	127/131 Variability [%]	128/129	128/129 Count	128/129 Variability [%]	128/130	128/130 Count	128/130 Variability [%]	128/131	128/131 Count	128/131 Variability [%]	# AAs	MW [kDa]	calc. pI						#VALUE!	#VALUE!	#VALUE!	#VALUE!	#VALUE!	#VALUE!
	741978639	PREDICTED: synaptopodin 2-like protein isoform X2 [Bos taurus]	258.122	19.27	2	15	15	103	0.759236	77	34.6884	0.868389	77	20.5102	0.82065	77	22.6298	0.894887	77	22.7374	0.985151	77	21.7287	0.961909	77	22.3513	0.888836	77	30.0214	1.00868	77	19.6209	0.920631	77	24.9181	965	101.14	9.87646						0.639626	0.883407	0.940034	0.941987	1.24703	1.36441
High	nVIIWGNHSsTQYPDVNHAk	17	1	1	77736203	N-Term(TMT6plex); S10(Phospho); K20(TMT6plex)	0	S(9): 1.0; S(10): 97.9; T(11): 1.0; Y(13): 0.0	0.596419	5	31.2153	0.566534	5	16.7567	0.59398	5	30.8741	0.815993	5	26.0285	0.60406	5	50.0277	0.65418	5	65.988	0.863427	5	11.6099	0.597164	5	34.3818	0.736153	5	20.6454	0	1.631e-10	6.10461	4	2818.41	2.33575	74.5106	0	0.502459	0.576332	0.68039	0.85894	0.764633	0.927914
	Accession	Description	Score	Coverage	# Proteins	# Unique Peptides	# Peptides	# PSMs	126/129	126/129 Count	126/129 Variability [%]	126/130	126/130 Count	126/130 Variability [%]	126/131	126/131 Count	126/131 Variability [%]	127/129	127/129 Count	127/129 Variability [%]	127/130	127/130 Count	127/130 Variability [%]	127/131	127/131 Count	127/131 Variability [%]	128/129	128/129 Count	128/129 Variability [%]	128/130	128/130 Count	128/130 Variability [%]	128/131	128/131 Count	128/131 Variability [%]	# AAs	MW [kDa]	calc. pI						#VALUE!	#VALUE!	#VALUE!	#VALUE!	#VALUE!	#VALUE!
	77736203	malate dehydrogenase, cytoplasmic [Bos taurus]	40.4817	21.26	1	5	5	36	0.664232	13	38.4507	0.591385	13	23.8701	0.63182	13	16.1126	0.829386	13	21.318	0.716964	13	33.4546	0.850146	13	40.1579	0.850809	13	11.4882	0.665003	13	24.6575	0.773072	13	26.6628	334	36.415	6.58057						0.559589	0.601612	0.723734	0.873037	0.907549	1.20588
High	aAAEGGSsSVFSmFDQTqIqEFkEAFTVIDQNRDGIIDk	11	1	1	115497166	N-Term(TMT6plex); S8(Phospho); M13(Oxidation); Q18(Deamidated); Q20(Deamidated); K23(TMT6plex); K39(TMT6plex)	0	S(7): 0.1; S(8): 93.0; S(9): 2.3; S(12): 2.3; T(17): 2.3; T(27): 0.0	0.73483	2	41.5918	0.625963	2	8.54667	1.19667	2	6.61494	2.96668	2	32.3076	2.51854	2	0.0959911	4.7737	2	15.1284	2.48138	2	39.3682	2.0839	2	6.55283	3.96752	2	8.60892	0	1.197e-10	6.10258	6	5065.51	9.61513	125.307	2	0.619064	0.636789	1.37075	3.12283	3.18803	6.77121
	Accession	Description	Score	Coverage	# Proteins	# Unique Peptides	# Peptides	# PSMs	126/129	126/129 Count	126/129 Variability [%]	126/130	126/130 Count	126/130 Variability [%]	126/131	126/131 Count	126/131 Variability [%]	127/129	127/129 Count	127/129 Variability [%]	127/130	127/130 Count	127/130 Variability [%]	127/131	127/131 Count	127/131 Variability [%]	128/129	128/129 Count	128/129 Variability [%]	128/130	128/130 Count	128/130 Variability [%]	128/131	128/131 Count	128/131 Variability [%]	# AAs	MW [kDa]	calc. pI						#VALUE!	#VALUE!	#VALUE!	#VALUE!	#VALUE!	#VALUE!
	115497166	myosin regulatory light chain 2, skeletal muscle isoform [Bos taurus]	881.842	77.65	1	15	15	1178	2.6341	365	138.239	1.94681	369	90.1281	1.70598	369	58.7084	1.67396	369	57.1546	1.28464	370	33.6906	1.17495	370	33.4767	1.70604	368	77.1132	1.23885	370	39.9331	1.11808	370	30.5464	170	19.0004	5.0083						2.21913	1.98047	1.95415	1.76206	1.62613	1.66659
High	aAAEGGSsSVFSMFDQTQIQEFkEAFTVIDQNR	9	1	1	115497166	N-Term(TMT6plex); S8(Phospho); K23(TMT6plex)	0	S(7): 0.0; S(8): 98.4; S(9): 1.6; S(12): 0.0; T(17): 0.0; T(27): 0.0	0.832758	4	33.7411	0.958066	4	95.1652	1.01219	4	17.2413	1.40072	4	38.8467	1.99397	4	78.9049	1.85892	4	56.0832	0.96445	4	8.75867	1.28041	4	31.5402	1.42823	4	36.4787	0	1.058e-09	6.08334	5	4177.01	1.80124	129.048	1	0.701565	0.974635	1.15944	1.47444	2.52402	2.63677
	Accession	Description	Score	Coverage	# Proteins	# Unique Peptides	# Peptides	# PSMs	126/129	126/129 Count	126/129 Variability [%]	126/130	126/130 Count	126/130 Variability [%]	126/131	126/131 Count	126/131 Variability [%]	127/129	127/129 Count	127/129 Variability [%]	127/130	127/130 Count	127/130 Variability [%]	127/131	127/131 Count	127/131 Variability [%]	128/129	128/129 Count	128/129 Variability [%]	128/130	128/130 Count	128/130 Variability [%]	128/131	128/131 Count	128/131 Variability [%]	# AAs	MW [kDa]	calc. pI						#VALUE!	#VALUE!	#VALUE!	#VALUE!	#VALUE!	#VALUE!
	115497166	myosin regulatory light chain 2, skeletal muscle isoform [Bos taurus]	881.842	77.65	1	15	15	1178	2.6341	365	138.239	1.94681	369	90.1281	1.70598	369	58.7084	1.67396	369	57.1546	1.28464	370	33.6906	1.17495	370	33.4767	1.70604	368	77.1132	1.23885	370	39.9331	1.11808	370	30.5464	170	19.0004	5.0083						2.21913	1.98047	1.95415	1.76206	1.62613	1.66659
High	kIEPELDGSsPVTSHDSSTnGLINFIkQER	26	1	1	94966765	N-Term(TMT6plex); K1(TMT6plex); S10(Phospho); N20(Deamidated); K27(TMT6plex)	0	S(9): 49.6; S(10): 49.6; T(13): 0.8; S(14): 0.0; S(17): 0.0; S(18): 0.0; T(19): 0.0	0.316299	6	35.0267	0.90195	6	25.2641	1.05063	6	19.551	1.07486	6	8.27477	3.22418	6	19.8086	3.52995	6	28.349	0.44573	6	23.4842	1.42764	6	14.3759	1.75946	6	13.6297	0	5.812e-10	6.05237	5	4067.11	3.66965	93.7917	2	0.26647	0.917548	1.20347	1.13143	4.08124	5.00702
	Accession	Description	Score	Coverage	# Proteins	# Unique Peptides	# Peptides	# PSMs	126/129	126/129 Count	126/129 Variability [%]	126/130	126/130 Count	126/130 Variability [%]	126/131	126/131 Count	126/131 Variability [%]	127/129	127/129 Count	127/129 Variability [%]	127/130	127/130 Count	127/130 Variability [%]	127/131	127/131 Count	127/131 Variability [%]	128/129	128/129 Count	128/129 Variability [%]	128/130	128/130 Count	128/130 Variability [%]	128/131	128/131 Count	128/131 Variability [%]	# AAs	MW [kDa]	calc. pI						#VALUE!	#VALUE!	#VALUE!	#VALUE!	#VALUE!	#VALUE!
	94966765	glucose-6-phosphate isomerase [Bos taurus]	146.672	33.03	1	16	16	185	1.29334	57	40.2307	1.08891	57	23.7726	1.22928	57	27.5048	1.55191	57	44.794	1.47056	57	34.422	1.633	57	42.997	1.46627	57	43.9784	1.28699	57	23.6986	1.52211	57	30.727	557	62.831	7.7085						1.08959	1.10774	1.40811	1.63359	1.86146	2.31631
High	kkHADsVAELGEQIDNLQR	2	11	7	41386691;156120319;261245063;741896245;741939627;528995059;297486816	N-Term(TMT6plex); K1(TMT6plex); K2(TMT6plex); S6(Phospho)	0	S(6): 100.0																												0	1.519e-07	6.03901	4	2918.57	1.40732	69.5882	2	0	0	0	0	0	0
	Accession	Description	Score	Coverage	# Proteins	# Unique Peptides	# Peptides	# PSMs	126/129	126/129 Count	126/129 Variability [%]	126/130	126/130 Count	126/130 Variability [%]	126/131	126/131 Count	126/131 Variability [%]	127/129	127/129 Count	127/129 Variability [%]	127/130	127/130 Count	127/130 Variability [%]	127/131	127/131 Count	127/131 Variability [%]	128/129	128/129 Count	128/129 Variability [%]	128/130	128/130 Count	128/130 Variability [%]	128/131	128/131 Count	128/131 Variability [%]	# AAs	MW [kDa]	calc. pI						#VALUE!	#VALUE!	#VALUE!	#VALUE!	#VALUE!	#VALUE!
	41386691	myosin-1 [Bos taurus]	2267.24	69.35	14	33	190	886	1.48591	109	65.727	1.36734	109	41.9726	1.61382	109	36.7191	1.63887	109	42.4623	1.40243	109	40.2482	1.62334	109	47.1141	1.51845	109	45.4413	1.31778	109	30.0812	1.55993	109	37.2226	1938	222.851	5.71924						1.25182	1.39098	1.84859	1.72512	1.77523	2.30261
	261245063	myosin-2 [Bos taurus]	1969.24	62.99	13	44	169	797	0.724348	127	45.4697	0.666496	127	36.2884	0.61852	127	32.5386	0.760792	127	29.4516	0.662699	127	34.9826	0.628022	127	41.8637	0.773284	127	25.049	0.67845	127	30.2184	0.654591	127	35.8182	1940	223.194	5.79541						0.610234	0.678022	0.708499	0.800834	0.83886	0.890812
	297486816	PREDICTED: myosin-4 isoform X2 [Bos taurus]	1338.97	48.19	13	4	113	555	0.372593	4	80.0721	0.681592	4	2.84221	0.679746	4	22.5296	0.601492	4	17.5787	1.29145	4	25.5572	1.29905	4	27.2821	0.608961	4	64.8786	1.01894	4	16.7707	1.18645	4	11.9057	1938	222.826	5.79541						0.313894	0.69338	0.778632	0.63315	1.63475	1.84263
	528995059	PREDICTED: myosin-8 isoform X1 [Bos taurus]	1309.28	43.06	13	4	113	530	1.36038	7	37.529	1.16595	7	48.1688	1.57834	7	11.9644	1.47229	7	26.6313	1.17414	7	38.4737	1.53513	7	29.6538	1.22104	7	57.3992	1.13041	7	44.3744	1.21363	7	70.3079	1937	222.613	5.77002						1.14606	1.18612	1.80794	1.54978	1.48625	2.17749
	741939627	PREDICTED: myosin-6 [Bos taurus]	1018.83	41.38	13	1	107	409	0.937862	2	12.919	0.908689	2	28.7668	0.759194	2	58.9864	1.02088	2	53.7745	0.985751	2	36.173	0.816559	2	8.63765	0.881346	2	37.784	0.841869	2	55.5529	0.700488	2	91.9966	1938	223.899	5.79541						0.790111	0.924404	0.869638	1.07461	1.24779	1.15824
	156120319	myosin-3 [Bos taurus]	569.138	25.1	13	2	56	208	0.655774	3	64.8365	0.703932	3	40.3673	0.517034	3	22.9672	0.774185	3	6.17288	0.829522	3	0.235901	0.673749	3	16.5283	0.666868	3	32.9145	0.705729	3	11.2257	0.533905	3	4.99364	1940	223.549	5.80811						0.552464	0.716106	0.59225	0.814932	1.05003	0.955672
	741896245	PREDICTED: myosin-13 [Bos taurus]	358.196	17.6	14	1	41	133	1.18019	3	44.27	1.05307	3	15.3567	1.05449	3	16.9049	2.13075	3	19.5111	1.72394	3	5.32651	2.12786	3	44.0312	1.95918	3	48.7416	1.56809	3	33.012	1.91623	3	46.4947	1938	223.312	5.75732						0.994267	1.07128	1.2079	2.24289	2.1822	3.01824
High	tVEEVLGHFGVNEsTGLSLEQVkk	7	2	1	528988837	N-Term(TMT6plex); S14(Phospho); K23(TMT6plex); K24(TMT6plex)	0	T(1): 0.0; S(14): 50.0; T(15): 50.0; S(18): 0.0	0.451261	3	100.942	0.472197	3	107.157	0.486777	3	85.7556	0.704362	3	18.6108	0.734526	3	22.3495	0.750751	3	8.89605	0.53619	3	10.0268	0.553141	3	13.6903	0.567886	3	0.427659	0	1.21e-11	6.01624	4	3367.82	2.25975	106.838	1	0.38017	0.480364	0.557591	0.741434	0.929779	1.0649
	Accession	Description	Score	Coverage	# Proteins	# Unique Peptides	# Peptides	# PSMs	126/129	126/129 Count	126/129 Variability [%]	126/130	126/130 Count	126/130 Variability [%]	126/131	126/131 Count	126/131 Variability [%]	127/129	127/129 Count	127/129 Variability [%]	127/130	127/130 Count	127/130 Variability [%]	127/131	127/131 Count	127/131 Variability [%]	128/129	128/129 Count	128/129 Variability [%]	128/130	128/130 Count	128/130 Variability [%]	128/131	128/131 Count	128/131 Variability [%]	# AAs	MW [kDa]	calc. pI						#VALUE!	#VALUE!	#VALUE!	#VALUE!	#VALUE!	#VALUE!
	528988837	PREDICTED: sarcoplasmic/endoplasmic reticulum calcium ATPase 2 isoform X1 [Bos taurus]	160.66	18.96	2	13	17	69	0.619371	42	68.5997	0.646009	42	35.234	0.634162	42	34.925	0.843113	42	22.4053	0.873003	42	21.2695	0.848631	42	32.0517	0.751095	42	38.793	0.73823	42	31.1651	0.735283	42	30.5726	997	109.707	5.40186						0.521795	0.657181	0.726417	0.887487	1.10507	1.20373
High	fSGETSATALsPTSAAILGGLSSSPSEATTPWTPSPSEk	18	1	1	114052551	N-Term(TMT6plex); S11(Phospho); K39(TMT6plex)	0.0212	S(2): 2.2; T(5): 95.7; S(6): 2.2; T(8): 0.0; S(11): 0.0; T(13): 0.0; S(14): 0.0; S(22): 0.0; S(23): 0.0; S(24): 0.0; S(26): 0.0; T(29): 0.0; T(30): 0.0; T(33): 0.0; S(35): 0.0; S(37): 0.0	1.23256	3	8.63034	1.05038	3	1.56852	1.54938	3	5.74545	1.162	3	4.10783	0.976488	3	27.5171	1.23719	3	28.2278	1.17804	3	19.8559	1.20992	3	11.8042	1.54094	3	40.1625	0	2.855e-10	6.00969	6	4346.14	0.733134	122.966	0	1.03838	1.06855	1.77478	1.22316	1.23606	1.75488
	Accession	Description	Score	Coverage	# Proteins	# Unique Peptides	# Peptides	# PSMs	126/129	126/129 Count	126/129 Variability [%]	126/130	126/130 Count	126/130 Variability [%]	126/131	126/131 Count	126/131 Variability [%]	127/129	127/129 Count	127/129 Variability [%]	127/130	127/130 Count	127/130 Variability [%]	127/131	127/131 Count	127/131 Variability [%]	128/129	128/129 Count	128/129 Variability [%]	128/130	128/130 Count	128/130 Variability [%]	128/131	128/131 Count	128/131 Variability [%]	# AAs	MW [kDa]	calc. pI						#VALUE!	#VALUE!	#VALUE!	#VALUE!	#VALUE!	#VALUE!
	114052551	smoothelin-like protein 2 [Bos taurus]	144.754	34.06	2	10	10	99	1.34482	49	43.7734	1.19701	49	28.5074	1.33583	49	29.1251	1.16245	49	22.9264	1.08749	49	26.5255	1.14702	49	27.6821	1.14022	49	25.0102	1.00833	49	31.7617	1.0214	49	25.2634	458	49.783	8.35303						1.13295	1.21771	1.53016	1.22363	1.37657	1.62698
High	rPsATGLGPEDGRPGLGSPYGQSPR	1	2	1	528955870	N-Term(TMT6plex); S3(Phospho)	0	S(3): 100.0; T(5): 0.0; S(18): 0.0; Y(20): 0.0; S(23): 0.0	0.606309	1		1.21892	1		1.01475	1		0.649856	1		1.30201	1		1.07468	1		0.627977	1		1.24465	1		1.03193	1		0	1.325e-07	6.00459	4	2818.39	3.31776	58.9116	0	0.510791	1.24	1.16237	0.684059	1.64811	1.52437
	Accession	Description	Score	Coverage	# Proteins	# Unique Peptides	# Peptides	# PSMs	126/129	126/129 Count	126/129 Variability [%]	126/130	126/130 Count	126/130 Variability [%]	126/131	126/131 Count	126/131 Variability [%]	127/129	127/129 Count	127/129 Variability [%]	127/130	127/130 Count	127/130 Variability [%]	127/131	127/131 Count	127/131 Variability [%]	128/129	128/129 Count	128/129 Variability [%]	128/130	128/130 Count	128/130 Variability [%]	128/131	128/131 Count	128/131 Variability [%]	# AAs	MW [kDa]	calc. pI						#VALUE!	#VALUE!	#VALUE!	#VALUE!	#VALUE!	#VALUE!
	528955870	PREDICTED: PDZ and LIM domain protein 4 isoform X1 [Bos taurus]	12.3385	16.6	2	2	2	3	0.767812	3	30.4446	0.92846	3	13.3094	0.998855	3	2.34053	1.04681	3	9.77316	1.26151	3	4.68723	1.07468	3	7.94415	1.05163	3	9.52473	1.24465	3	1.07379	1.03193	3	2.4203	247	25.9029	7.91357						0.64685	0.944517	1.14416	1.1019	1.59685	1.52437
High	gHYEVTGsDDEAGkLQGSGVSSSSk	7	6	1	741979959	N-Term(TMT6plex); S8(Phospho); K14(TMT6plex); K25(TMT6plex)	0	Y(3): 0.0; T(6): 0.0; S(8): 100.0; S(18): 0.0; S(21): 0.0; S(22): 0.0; S(23): 0.0; S(24): 0.0	1.09705	4	30.4047	1.22011	4	26.2167	1.75662	4	19.2996	0.962383	4	14.3269	1.08704	4	11.7708	1.34773	4	20.8171	1.07501	4	17.6129	1.17871	4	14.7551	1.56995	4	12.1839	0	4.462e-11	5.98182	4	3249.6	2.24622	59.9475	1	0.924224	1.24121	2.01217	1.01303	1.376	1.91168
	Accession	Description	Score	Coverage	# Proteins	# Unique Peptides	# Peptides	# PSMs	126/129	126/129 Count	126/129 Variability [%]	126/130	126/130 Count	126/130 Variability [%]	126/131	126/131 Count	126/131 Variability [%]	127/129	127/129 Count	127/129 Variability [%]	127/130	127/130 Count	127/130 Variability [%]	127/131	127/131 Count	127/131 Variability [%]	128/129	128/129 Count	128/129 Variability [%]	128/130	128/130 Count	128/130 Variability [%]	128/131	128/131 Count	128/131 Variability [%]	# AAs	MW [kDa]	calc. pI						#VALUE!	#VALUE!	#VALUE!	#VALUE!	#VALUE!	#VALUE!
	741979959	PREDICTED: neuroblast differentiation-associated protein AHNAK isoform X5 [Bos taurus]	123.03	5.1	6	25	25	76	1.11512	50	38.3453	1.13456	50	26.0613	1.27289	50	20.9215	1.0118	50	18.4194	1.06798	50	20.3176	1.18581	50	21.5013	1.10169	50	24.8854	1.05418	50	21.3455	1.22199	50	27.3997	5122	544.312	5.99854						0.939442	1.15418	1.45806	1.06506	1.35187	1.682
High	rVEDEGPVRsPSPGELQAR	17	2	1	741978639	N-Term(TMT6plex); S10(Phospho)	0	S(10): 100.0; S(12): 0.0	0.788906	11	30.0112	0.82567	11	23.8087	0.815937	11	16.4509	0.928477	11	30.7285	1.07449	11	28.4742	0.96524	11	23.3517	0.880503	11	27.8808	0.952985	11	37.4527	0.829519	11	14.08	0	2.302e-09	5.9594	4	2388.19	2.05302	49.7883	2	0.664622	0.839949	0.934635	0.977344	1.36012	1.36913
	Accession	Description	Score	Coverage	# Proteins	# Unique Peptides	# Peptides	# PSMs	126/129	126/129 Count	126/129 Variability [%]	126/130	126/130 Count	126/130 Variability [%]	126/131	126/131 Count	126/131 Variability [%]	127/129	127/129 Count	127/129 Variability [%]	127/130	127/130 Count	127/130 Variability [%]	127/131	127/131 Count	127/131 Variability [%]	128/129	128/129 Count	128/129 Variability [%]	128/130	128/130 Count	128/130 Variability [%]	128/131	128/131 Count	128/131 Variability [%]	# AAs	MW [kDa]	calc. pI						#VALUE!	#VALUE!	#VALUE!	#VALUE!	#VALUE!	#VALUE!
	741978639	PREDICTED: synaptopodin 2-like protein isoform X2 [Bos taurus]	258.122	19.27	2	15	15	103	0.759236	77	34.6884	0.868389	77	20.5102	0.82065	77	22.6298	0.894887	77	22.7374	0.985151	77	21.7287	0.961909	77	22.3513	0.888836	77	30.0214	1.00868	77	19.6209	0.920631	77	24.9181	965	101.14	9.87646						0.639626	0.883407	0.940034	0.941987	1.24703	1.36441
High	aAVPSGASTGIYEALELRDGDksR	4	2	1	77736349	N-Term(TMT6plex); K22(TMT6plex); S23(Phospho)	0	S(5): 0.0; S(8): 0.0; T(9): 0.0; Y(12): 0.0; S(23): 100.0	0.422437	3	76.7275	0.76109	3	34.8178	0.962388	3	20.6367	1.17913	3	8.79362	1.88986	3	31.1341	3.59508	3	2.63649	0.848484	3	38.3496	1.16259	3	13.7661	1.37657	3	25.5657	0	1.359e-06	5.94126	4	3001.54	1.37184	85.7964	2	0.355886	0.774253	1.10239	1.24119	2.39223	5.09941
	Accession	Description	Score	Coverage	# Proteins	# Unique Peptides	# Peptides	# PSMs	126/129	126/129 Count	126/129 Variability [%]	126/130	126/130 Count	126/130 Variability [%]	126/131	126/131 Count	126/131 Variability [%]	127/129	127/129 Count	127/129 Variability [%]	127/130	127/130 Count	127/130 Variability [%]	127/131	127/131 Count	127/131 Variability [%]	128/129	128/129 Count	128/129 Variability [%]	128/130	128/130 Count	128/130 Variability [%]	128/131	128/131 Count	128/131 Variability [%]	# AAs	MW [kDa]	calc. pI						#VALUE!	#VALUE!	#VALUE!	#VALUE!	#VALUE!	#VALUE!
	77736349	beta-enolase [Bos taurus]	223.026	70.74	3	19	25	111	1.25827	63	74.9494	1.21311	63	40.8512	1.19411	63	38.3362	1.40113	63	31.208	1.32144	63	30.9309	1.3899	63	36.2196	1.2276	63	44.7938	1.21402	63	31.5905	1.31925	63	31.4738	434	47.0664	7.72314						1.06004	1.23409	1.36782	1.47487	1.67271	1.97149
High	hGSLDDQEDEEDEEEGHGLSLsQEEEEEEkEEk	2	2	1	156121271	N-Term(TMT6plex); S22(Phospho); K30(TMT6plex); K33(TMT6plex)	0	S(3): 0.0; S(20): 0.0; S(22): 100.0	5.45079	1		2.26021	1		1.33152	1		1.74443	1		0.720874	1		0.421055	1		2.14704	1		0.877712	1		0.514954	1		0	6.604e-11	5.93167	5	4611.03	3.18561	64.8332	1	4.59207	2.2993	1.52522	1.83624	0.912498	0.597241
	Accession	Description	Score	Coverage	# Proteins	# Unique Peptides	# Peptides	# PSMs	126/129	126/129 Count	126/129 Variability [%]	126/130	126/130 Count	126/130 Variability [%]	126/131	126/131 Count	126/131 Variability [%]	127/129	127/129 Count	127/129 Variability [%]	127/130	127/130 Count	127/130 Variability [%]	127/131	127/131 Count	127/131 Variability [%]	128/129	128/129 Count	128/129 Variability [%]	128/130	128/130 Count	128/130 Variability [%]	128/131	128/131 Count	128/131 Variability [%]	# AAs	MW [kDa]	calc. pI						#VALUE!	#VALUE!	#VALUE!	#VALUE!	#VALUE!	#VALUE!
	156121271	sarcoplasmic reticulum histidine-rich calcium-binding protein precursor [Bos taurus]	1245.43	60.39	2	45	45	689	1.05585	462	64.9548	1.09969	462	43.2623	1.19309	462	39.4829	1.13241	462	36.1135	1.03165	462	41.199	1.0469	462	45.9583	1.06356	462	40.1755	0.99419	461	35.8086	1.03577	461	40.7005	871	100.609	4.83057						0.889514	1.11871	1.36665	1.19201	1.30589	1.48496
High	rRsLGDIsDEELLLPIDDYLAMk	4	2	2	741916099;741872547	N-Term(TMT6plex); S3(Phospho); S8(Phospho); K23(TMT6plex)	0	S(3): 100.0; S(8): 100.0; Y(19): 0.0																												0	5.563e-06	5.90834	4	3280.64	3.01113	124.424	2	0	0	0	0	0	0
	Accession	Description	Score	Coverage	# Proteins	# Unique Peptides	# Peptides	# PSMs	126/129	126/129 Count	126/129 Variability [%]	126/130	126/130 Count	126/130 Variability [%]	126/131	126/131 Count	126/131 Variability [%]	127/129	127/129 Count	127/129 Variability [%]	127/130	127/130 Count	127/130 Variability [%]	127/131	127/131 Count	127/131 Variability [%]	128/129	128/129 Count	128/129 Variability [%]	128/130	128/130 Count	128/130 Variability [%]	128/131	128/131 Count	128/131 Variability [%]	# AAs	MW [kDa]	calc. pI						#VALUE!	#VALUE!	#VALUE!	#VALUE!	#VALUE!	#VALUE!
	741916099	PREDICTED: LOW QUALITY PROTEIN: titin isoform X2 [Bos taurus]	2021.03	15.41	1	5	363	970	0.502817	20	81.3895	0.653969	20	65.1317	0.83843	20	21.0398	0.958143	20	14.6879	1.122	20	25.8557	1.60675	20	64.6312	0.882696	20	23.0732	0.936125	20	23.0341	1.26663	20	35.3525	35221	3907.72	6.23975						0.423603	0.665279	0.960401	1.00857	1.42025	2.27907
	741872547	PREDICTED: LOW QUALITY PROTEIN: titin isoform X1 [Bos taurus]	1967.88	15.33	1	1	359	951	0.666417	1		1.14148	1		0.876378	1		0.877556	1		1.49801	1		1.1403	1		0.681607	1		1.15101	1		0.880076	1		35390	3925.94	6.25244						0.561429	1.16123	1.00387	0.923743	1.89621	1.61744
High	lPPGVDPAAVTSALSPEGVLSIQAAPAPAQAPLQsPPGAAAk	1	2	1	741959208	N-Term(TMT6plex); S35(Phospho); K42(TMT6plex)	0	T(11): 0.0; S(12): 0.0; S(15): 0.0; S(21): 0.0; S(35): 100.0	1.03455	1		0.714856	1		0.44604	1		1.09156	1		0.751677	1		0.465018	1		1.04905	1		0.714638	1		0.444079	1		0	1.607e-10	5.9062	6	4451.4	-0.0455059	125.43	0	0.871566	0.727219	0.510928	1.14901	0.95149	0.6596
	Accession	Description	Score	Coverage	# Proteins	# Unique Peptides	# Peptides	# PSMs	126/129	126/129 Count	126/129 Variability [%]	126/130	126/130 Count	126/130 Variability [%]	126/131	126/131 Count	126/131 Variability [%]	127/129	127/129 Count	127/129 Variability [%]	127/130	127/130 Count	127/130 Variability [%]	127/131	127/131 Count	127/131 Variability [%]	128/129	128/129 Count	128/129 Variability [%]	128/130	128/130 Count	128/130 Variability [%]	128/131	128/131 Count	128/131 Variability [%]	# AAs	MW [kDa]	calc. pI						#VALUE!	#VALUE!	#VALUE!	#VALUE!	#VALUE!	#VALUE!
	741959208	PREDICTED: heat shock protein beta-6 isoform X1 [Bos taurus]	54.7653	46.86	2	6	6	23	0.877407	18	27.0959	0.821595	18	19.9745	0.724573	18	32.0864	0.945418	18	22.1506	0.962802	18	12.932	0.870366	18	38.0229	0.892166	18	24.1973	0.884119	18	15.0736	0.757682	18	27.9343	175	18.5027	6.41748						0.73918	0.835804	0.829981	0.995177	1.21874	1.23456
High	lRPGsGGEkPPDEAPFTYQLk	4	2	2	741916099;741872547	N-Term(TMT6plex); S5(Phospho); K9(TMT6plex); K21(TMT6plex)	0	S(5): 100.0; T(17): 0.0; Y(18): 0.0																												0	1.099e-06	5.87721	4	3054.63	1.48369	80.8082	0	0	0	0	0	0	0
	Accession	Description	Score	Coverage	# Proteins	# Unique Peptides	# Peptides	# PSMs	126/129	126/129 Count	126/129 Variability [%]	126/130	126/130 Count	126/130 Variability [%]	126/131	126/131 Count	126/131 Variability [%]	127/129	127/129 Count	127/129 Variability [%]	127/130	127/130 Count	127/130 Variability [%]	127/131	127/131 Count	127/131 Variability [%]	128/129	128/129 Count	128/129 Variability [%]	128/130	128/130 Count	128/130 Variability [%]	128/131	128/131 Count	128/131 Variability [%]	# AAs	MW [kDa]	calc. pI						#VALUE!	#VALUE!	#VALUE!	#VALUE!	#VALUE!	#VALUE!
	741916099	PREDICTED: LOW QUALITY PROTEIN: titin isoform X2 [Bos taurus]	2021.03	15.41	1	5	363	970	0.502817	20	81.3895	0.653969	20	65.1317	0.83843	20	21.0398	0.958143	20	14.6879	1.122	20	25.8557	1.60675	20	64.6312	0.882696	20	23.0732	0.936125	20	23.0341	1.26663	20	35.3525	35221	3907.72	6.23975						0.423603	0.665279	0.960401	1.00857	1.42025	2.27907
	741872547	PREDICTED: LOW QUALITY PROTEIN: titin isoform X1 [Bos taurus]	1967.88	15.33	1	1	359	951	0.666417	1		1.14148	1		0.876378	1		0.877556	1		1.49801	1		1.1403	1		0.681607	1		1.15101	1		0.880076	1		35390	3925.94	6.25244						0.561429	1.16123	1.00387	0.923743	1.89621	1.61744
High	sRPQASTYSPAVATsPAPAAHTYSEAPAAPAPkPR	11	2	1	529011172	N-Term(TMT6plex); S15(Phospho); K33(TMT6plex)	0	S(1): 0.0; S(6): 0.0; T(7): 0.0; Y(8): 0.0; S(9): 0.0; T(14): 33.1; S(15): 33.1; T(22): 33.1; Y(23): 0.8; S(24): 0.0	1.01395	5	80.597	1.3498	5	15.9634	1.12303	5	9.43559	1.16951	5	18.1897	1.26408	5	16.5156	1.33398	5	49.4311	1.03636	5	90.5006	1.48001	5	63.4146	1.17833	5	116.67	0	9.224e-09	5.86036	7	4042.07	3.66781	56.1779	0	0.85421	1.37314	1.28641	1.23107	1.60011	1.89217
	Accession	Description	Score	Coverage	# Proteins	# Unique Peptides	# Peptides	# PSMs	126/129	126/129 Count	126/129 Variability [%]	126/130	126/130 Count	126/130 Variability [%]	126/131	126/131 Count	126/131 Variability [%]	127/129	127/129 Count	127/129 Variability [%]	127/130	127/130 Count	127/130 Variability [%]	127/131	127/131 Count	127/131 Variability [%]	128/129	128/129 Count	128/129 Variability [%]	128/130	128/130 Count	128/130 Variability [%]	128/131	128/131 Count	128/131 Variability [%]	# AAs	MW [kDa]	calc. pI						#VALUE!	#VALUE!	#VALUE!	#VALUE!	#VALUE!	#VALUE!
	529011172	PREDICTED: LIM domain-binding protein 3 isoform X4 [Bos taurus]	285.49	37.24	4	3	14	166	0.964072	12	40.0614	1.20348	12	20.4867	1.00417	12	28.4462	0.865931	12	45.6853	1.19605	12	21.23	0.922355	12	58.3652	0.911925	12	23.5212	1.19713	12	23.346	0.993086	12	33.161	615	66.4285	7.98682						0.812192	1.22429	1.15025	0.911507	1.51399	1.30831
High	kDDSHsAEDsEDEkEDHk	2	2	1	114052282	N-Term(TMT6plex); K1(TMT6plex); S6(Phospho); S10(Phospho); K14(TMT6plex); K18(TMT6plex)	0	S(4): 0.0; S(6): 100.0; S(10): 100.0	3.54972	2	3.73869	1.94429	2	4.15164	1.40106	2	4.35096	1.36311	2	8.9393	0.744067	2	16.9282	0.531608	2	8.32436	1.44731	2	21.2426	0.781541	2	13.1781	0.560876	2	21.8753	0	9.836e-07	5.83553	5	3177.45	1.93515	36.8632	2	2.99049	1.97791	1.60488	1.43485	0.941857	0.754054
	Accession	Description	Score	Coverage	# Proteins	# Unique Peptides	# Peptides	# PSMs	126/129	126/129 Count	126/129 Variability [%]	126/130	126/130 Count	126/130 Variability [%]	126/131	126/131 Count	126/131 Variability [%]	127/129	127/129 Count	127/129 Variability [%]	127/130	127/130 Count	127/130 Variability [%]	127/131	127/131 Count	127/131 Variability [%]	128/129	128/129 Count	128/129 Variability [%]	128/130	128/130 Count	128/130 Variability [%]	128/131	128/131 Count	128/131 Variability [%]	# AAs	MW [kDa]	calc. pI						#VALUE!	#VALUE!	#VALUE!	#VALUE!	#VALUE!	#VALUE!
	114052282	nuclear ubiquitous casein and cyclin-dependent kinase substrate 1 [Bos taurus]	95.5248	35.39	2	12	12	43	0.868443	39	47.4067	0.997231	39	27.623	1.12395	39	23.4729	1.01813	39	25.0306	1.00867	39	29.8492	1.06886	39	41.247	0.909439	39	18.881	0.960156	39	17.9283	1.02751	39	24.4666	243	27.2211	5.08447						0.731628	1.01448	1.28746	1.07172	1.2768	1.51612
High	kAPAsPPPkGDSTPPPVTAPSPk	6	3	1	528949505	K1(TMT6plex); N-Term(TMT6plex); S5(Phospho); K9(TMT6plex); K23(TMT6plex)	0	S(5): 100.0; S(12): 0.0; T(13): 0.0; T(18): 0.0; S(21): 0.0	0.50103	6	19.1222	0.725892	6	19.0886	0.561717	6	4.58584	0.761498	6	3.31338	1.08768	6	5.91137	0.901459	6	13.1198	0.784606	6	12.4234	1.03653	6	22.3641	0.877789	6	0.988857	0	1.863e-08	5.82521	4	3220.82	2.33058	59.7962	2	0.422097	0.738446	0.643433	0.801577	1.37681	1.27867
	Accession	Description	Score	Coverage	# Proteins	# Unique Peptides	# Peptides	# PSMs	126/129	126/129 Count	126/129 Variability [%]	126/130	126/130 Count	126/130 Variability [%]	126/131	126/131 Count	126/131 Variability [%]	127/129	127/129 Count	127/129 Variability [%]	127/130	127/130 Count	127/130 Variability [%]	127/131	127/131 Count	127/131 Variability [%]	128/129	128/129 Count	128/129 Variability [%]	128/130	128/130 Count	128/130 Variability [%]	128/131	128/131 Count	128/131 Variability [%]	# AAs	MW [kDa]	calc. pI						#VALUE!	#VALUE!	#VALUE!	#VALUE!	#VALUE!	#VALUE!
	528949505	PREDICTED: nascent polypeptide-associated complex subunit alpha isoform X2 [Bos taurus]	241.722	23.75	4	24	24	122	0.870092	85	37.1131	0.900073	85	24.1884	0.872436	85	22.9266	1.04625	85	19.1509	1.08118	85	20.5465	0.991654	85	25.9247	1.06825	85	25.1093	1.06838	85	20.6086	1.04818	85	23.4931	1756	175.645	9.20264						0.733018	0.915639	0.999353	1.10132	1.36859	1.4066
High	sQSPLRGVAEASQPDkPSAPAAAAAAAAQPPASHGPER	6	1	1	126722829	N-Term(TMT6plex); S1(Phospho); K16(TMT6plex)	0.0017	S(1): 96.8; S(3): 3.2; S(12): 0.0; S(18): 0.0; S(33): 0.0	0.695836	3	0.427404	0.519744	3	39.6929	0.913186	3	7.4464	1.2625	3	84.3355	0.942496	3	1.34484	0.998568	3	2.87527	1.28004	3	59.8282	0.945319	3	17.6264	1.13575	3	21.0845	0	2.256e-07	5.82352	5	4185.13	2.30463	64.9587	1	0.586214	0.528732	1.04603	1.32894	1.19303	1.41641
	Accession	Description	Score	Coverage	# Proteins	# Unique Peptides	# Peptides	# PSMs	126/129	126/129 Count	126/129 Variability [%]	126/130	126/130 Count	126/130 Variability [%]	126/131	126/131 Count	126/131 Variability [%]	127/129	127/129 Count	127/129 Variability [%]	127/130	127/130 Count	127/130 Variability [%]	127/131	127/131 Count	127/131 Variability [%]	128/129	128/129 Count	128/129 Variability [%]	128/130	128/130 Count	128/130 Variability [%]	128/131	128/131 Count	128/131 Variability [%]	# AAs	MW [kDa]	calc. pI						#VALUE!	#VALUE!	#VALUE!	#VALUE!	#VALUE!	#VALUE!
	126722829	BAG family molecular chaperone regulator 3 [Bos taurus]	26.2692	12.48	1	3	3	12	0.972878	7	51.608	0.836567	7	38.0128	0.960155	7	53.4518	1.16951	7	68.4016	0.942496	7	36.6184	1.15888	7	25.3425	0.89385	7	57.2466	0.945319	7	22.1091	1.03577	7	50.2056	585	62.0143	6.771						0.819611	0.851034	1.09983	1.23107	1.19303	1.64381
High	aEGAnsNVFSmFEQTQIQEFkEAFTIMDQNR	4	1	1	528988521	N-Term(TMT6plex); N5(Deamidated); S6(Phospho); M11(Oxidation); K21(TMT6plex)	0	S(6): 100.0; S(10): 0.0; T(15): 0.0; T(25): 0.0	0.456688	3	0.0035526	0.531306	3	9.84079	0.715736	3	12.1617	1.24185	3	31.6756	1.14385	3	7.4573	1.65789	3	27.2677	0.639376	3	49.1205	0.554053	3	4.92681	0.780278	3	17.1342	0	4.065e-09	5.80686	4	4165.94	2.54171	129.965	1	0.384741	0.540495	0.819858	1.30721	1.44792	2.35161
	Accession	Description	Score	Coverage	# Proteins	# Unique Peptides	# Peptides	# PSMs	126/129	126/129 Count	126/129 Variability [%]	126/130	126/130 Count	126/130 Variability [%]	126/131	126/131 Count	126/131 Variability [%]	127/129	127/129 Count	127/129 Variability [%]	127/130	127/130 Count	127/130 Variability [%]	127/131	127/131 Count	127/131 Variability [%]	128/129	128/129 Count	128/129 Variability [%]	128/130	128/130 Count	128/130 Variability [%]	128/131	128/131 Count	128/131 Variability [%]	# AAs	MW [kDa]	calc. pI						#VALUE!	#VALUE!	#VALUE!	#VALUE!	#VALUE!	#VALUE!
	528988521	PREDICTED: myosin regulatory light chain 2, ventricular/cardiac muscle isoform isoform X1 [Bos taurus]	707.084	90.36	1	5	16	331	1.13533	235	64.008	0.947607	235	41.4734	0.576024	235	26.8497	1.15831	235	32.1192	0.918186	235	33.6131	0.548296	235	59.8167	1.16908	235	50.548	0.919266	235	34.5958	0.585462	235	42.4187	166	18.8924	4.93213						0.956468	0.963995	0.659821	1.21927	1.16226	0.777725
High	hRGHEEEDDDEDDIVsTEHRHQVHR	12	2	1	156121271	N-Term(TMT6plex); S16(Phospho)	0	S(16): 98.2; T(17): 1.8	0.171886	6	105.276	0.479689	6	49.2461	0.850327	6	55.9236	0.989931	6	12.9181	2.40062	6	24.9556	2.80597	6	36.6845	0.757828	6	9.5431	1.72306	6	42.2409	2.33235	6	40.4269	0	1.802e-10	5.7916	5	3386.48	2.09738	31.2289	2	0.144807	0.487985	0.974029	1.04203	3.03876	3.9801
	Accession	Description	Score	Coverage	# Proteins	# Unique Peptides	# Peptides	# PSMs	126/129	126/129 Count	126/129 Variability [%]	126/130	126/130 Count	126/130 Variability [%]	126/131	126/131 Count	126/131 Variability [%]	127/129	127/129 Count	127/129 Variability [%]	127/130	127/130 Count	127/130 Variability [%]	127/131	127/131 Count	127/131 Variability [%]	128/129	128/129 Count	128/129 Variability [%]	128/130	128/130 Count	128/130 Variability [%]	128/131	128/131 Count	128/131 Variability [%]	# AAs	MW [kDa]	calc. pI						#VALUE!	#VALUE!	#VALUE!	#VALUE!	#VALUE!	#VALUE!
	156121271	sarcoplasmic reticulum histidine-rich calcium-binding protein precursor [Bos taurus]	1245.43	60.39	2	45	45	689	1.05585	462	64.9548	1.09969	462	43.2623	1.19309	462	39.4829	1.13241	462	36.1135	1.03165	462	41.199	1.0469	462	45.9583	1.06356	462	40.1755	0.99419	461	35.8086	1.03577	461	40.7005	871	100.609	4.83057						0.889514	1.11871	1.36665	1.19201	1.30589	1.48496
High	dVSTDnGHHFWGHGDHGEEDEDVsRESQGHR	8	2	1	156121271	N-Term(TMT6plex); N6(Deamidated); S24(Phospho)	0	S(3): 0.0; T(4): 0.0; S(24): 100.0; S(27): 0.0	1.67909	6	20.4502	1.4767	6	26.1544	1.46785	6	4.95249	1.09434	6	8.68167	0.945225	6	8.16977	0.875388	6	7.22297	1.18577	6	13.5336	1.01301	6	9.25119	0.950147	6	21.6312	0	4.447e-07	5.78718	6	3838.58	2.71246	41.7543	1	1.41457	1.50223	1.68138	1.15194	1.19649	1.24169
	Accession	Description	Score	Coverage	# Proteins	# Unique Peptides	# Peptides	# PSMs	126/129	126/129 Count	126/129 Variability [%]	126/130	126/130 Count	126/130 Variability [%]	126/131	126/131 Count	126/131 Variability [%]	127/129	127/129 Count	127/129 Variability [%]	127/130	127/130 Count	127/130 Variability [%]	127/131	127/131 Count	127/131 Variability [%]	128/129	128/129 Count	128/129 Variability [%]	128/130	128/130 Count	128/130 Variability [%]	128/131	128/131 Count	128/131 Variability [%]	# AAs	MW [kDa]	calc. pI						#VALUE!	#VALUE!	#VALUE!	#VALUE!	#VALUE!	#VALUE!
	156121271	sarcoplasmic reticulum histidine-rich calcium-binding protein precursor [Bos taurus]	1245.43	60.39	2	45	45	689	1.05585	462	64.9548	1.09969	462	43.2623	1.19309	462	39.4829	1.13241	462	36.1135	1.03165	462	41.199	1.0469	462	45.9583	1.06356	462	40.1755	0.99419	461	35.8086	1.03577	461	40.7005	871	100.609	4.83057						0.889514	1.11871	1.36665	1.19201	1.30589	1.48496
High	kIEPELDGSsPVTSHDSSTnGLINFIk	82	1	1	94966765	N-Term(TMT6plex); K1(TMT6plex); S10(Phospho); N20(Deamidated); K27(TMT6plex)	0	S(9): 50.0; S(10): 50.0; T(13): 0.0; S(14): 0.0; S(17): 0.0; S(18): 0.0; T(19): 0.0	1.4392	18	42.7508	1.2009	18	17.9503	1.28138	18	25.8753	1.7001	18	32.1399	1.43491	18	26.1725	1.59141	18	40.6268	1.50416	18	41.1876	1.25585	18	26.7031	1.48417	18	35.6444	0	9.622e-08	5.78136	4	3653.9	1.40703	99.4131	1	1.21247	1.22166	1.46779	1.78958	1.81634	2.25732
	Accession	Description	Score	Coverage	# Proteins	# Unique Peptides	# Peptides	# PSMs	126/129	126/129 Count	126/129 Variability [%]	126/130	126/130 Count	126/130 Variability [%]	126/131	126/131 Count	126/131 Variability [%]	127/129	127/129 Count	127/129 Variability [%]	127/130	127/130 Count	127/130 Variability [%]	127/131	127/131 Count	127/131 Variability [%]	128/129	128/129 Count	128/129 Variability [%]	128/130	128/130 Count	128/130 Variability [%]	128/131	128/131 Count	128/131 Variability [%]	# AAs	MW [kDa]	calc. pI						#VALUE!	#VALUE!	#VALUE!	#VALUE!	#VALUE!	#VALUE!
	94966765	glucose-6-phosphate isomerase [Bos taurus]	146.672	33.03	1	16	16	185	1.29334	57	40.2307	1.08891	57	23.7726	1.22928	57	27.5048	1.55191	57	44.794	1.47056	57	34.422	1.633	57	42.997	1.46627	57	43.9784	1.28699	57	23.6986	1.52211	57	30.727	557	62.831	7.7085						1.08959	1.10774	1.40811	1.63359	1.86146	2.31631
High	kLHIIDVQLsDAGEYTcVLR	12	2	2	741916099;741872547	K1(TMT6plex); N-Term(TMT6plex); S10(Phospho); C17(Carbamidomethyl)	0	S(10): 100.0; Y(15): 0.0; T(16): 0.0																												0	6.575e-10	5.77192	4	2868.51	1.56126	99.1818	1	0	0	0	0	0	0
	Accession	Description	Score	Coverage	# Proteins	# Unique Peptides	# Peptides	# PSMs	126/129	126/129 Count	126/129 Variability [%]	126/130	126/130 Count	126/130 Variability [%]	126/131	126/131 Count	126/131 Variability [%]	127/129	127/129 Count	127/129 Variability [%]	127/130	127/130 Count	127/130 Variability [%]	127/131	127/131 Count	127/131 Variability [%]	128/129	128/129 Count	128/129 Variability [%]	128/130	128/130 Count	128/130 Variability [%]	128/131	128/131 Count	128/131 Variability [%]	# AAs	MW [kDa]	calc. pI						#VALUE!	#VALUE!	#VALUE!	#VALUE!	#VALUE!	#VALUE!
	741916099	PREDICTED: LOW QUALITY PROTEIN: titin isoform X2 [Bos taurus]	2021.03	15.41	1	5	363	970	0.502817	20	81.3895	0.653969	20	65.1317	0.83843	20	21.0398	0.958143	20	14.6879	1.122	20	25.8557	1.60675	20	64.6312	0.882696	20	23.0732	0.936125	20	23.0341	1.26663	20	35.3525	35221	3907.72	6.23975						0.423603	0.665279	0.960401	1.00857	1.42025	2.27907
	741872547	PREDICTED: LOW QUALITY PROTEIN: titin isoform X1 [Bos taurus]	1967.88	15.33	1	1	359	951	0.666417	1		1.14148	1		0.876378	1		0.877556	1		1.49801	1		1.1403	1		0.681607	1		1.15101	1		0.880076	1		35390	3925.94	6.25244						0.561429	1.16123	1.00387	0.923743	1.89621	1.61744
High	aAAEGGSsSVFSmFDQTqIQEFkEAFTVIDQNR	15	1	1	115497166	N-Term(TMT6plex); S8(Phospho); M13(Oxidation); Q18(Deamidated); K23(TMT6plex)	0	S(7): 0.0; S(8): 98.2; S(9): 1.8; S(12): 0.0; T(17): 0.0; T(27): 0.0	0.294998	3	39.0496	0.232847	3	64.0865	0.584466	3	35.068	1.18171	3	35.7153	0.929561	3	19.0316	2.31339	3	10.6915	1.03426	3	1.77233	0.938358	3	35.6621	1.71136	3	10.2804	0	1.189e-08	5.7642	5	4194.01	7.1377	126.682	1	0.248524	0.236874	0.669492	1.24391	1.17666	3.28141
	Accession	Description	Score	Coverage	# Proteins	# Unique Peptides	# Peptides	# PSMs	126/129	126/129 Count	126/129 Variability [%]	126/130	126/130 Count	126/130 Variability [%]	126/131	126/131 Count	126/131 Variability [%]	127/129	127/129 Count	127/129 Variability [%]	127/130	127/130 Count	127/130 Variability [%]	127/131	127/131 Count	127/131 Variability [%]	128/129	128/129 Count	128/129 Variability [%]	128/130	128/130 Count	128/130 Variability [%]	128/131	128/131 Count	128/131 Variability [%]	# AAs	MW [kDa]	calc. pI						#VALUE!	#VALUE!	#VALUE!	#VALUE!	#VALUE!	#VALUE!
	115497166	myosin regulatory light chain 2, skeletal muscle isoform [Bos taurus]	881.842	77.65	1	15	15	1178	2.6341	365	138.239	1.94681	369	90.1281	1.70598	369	58.7084	1.67396	369	57.1546	1.28464	370	33.6906	1.17495	370	33.4767	1.70604	368	77.1132	1.23885	370	39.9331	1.11808	370	30.5464	170	19.0004	5.0083						2.21913	1.98047	1.95415	1.76206	1.62613	1.66659
High	qREEQAEPDGtEVADk	4	10	6	41386691;156120319;261245063;741896245;528995059;297486816	N-Term(TMT6plex); T11(Phospho); K16(TMT6plex)	0	T(11): 100.0																												0	6.108e-11	5.70697	3	2340.12	2.36896	46.347	1	0	0	0	0	0	0
	Accession	Description	Score	Coverage	# Proteins	# Unique Peptides	# Peptides	# PSMs	126/129	126/129 Count	126/129 Variability [%]	126/130	126/130 Count	126/130 Variability [%]	126/131	126/131 Count	126/131 Variability [%]	127/129	127/129 Count	127/129 Variability [%]	127/130	127/130 Count	127/130 Variability [%]	127/131	127/131 Count	127/131 Variability [%]	128/129	128/129 Count	128/129 Variability [%]	128/130	128/130 Count	128/130 Variability [%]	128/131	128/131 Count	128/131 Variability [%]	# AAs	MW [kDa]	calc. pI						#VALUE!	#VALUE!	#VALUE!	#VALUE!	#VALUE!	#VALUE!
	41386691	myosin-1 [Bos taurus]	2267.24	69.35	14	33	190	886	1.48591	109	65.727	1.36734	109	41.9726	1.61382	109	36.7191	1.63887	109	42.4623	1.40243	109	40.2482	1.62334	109	47.1141	1.51845	109	45.4413	1.31778	109	30.0812	1.55993	109	37.2226	1938	222.851	5.71924						1.25182	1.39098	1.84859	1.72512	1.77523	2.30261
	261245063	myosin-2 [Bos taurus]	1969.24	62.99	13	44	169	797	0.724348	127	45.4697	0.666496	127	36.2884	0.61852	127	32.5386	0.760792	127	29.4516	0.662699	127	34.9826	0.628022	127	41.8637	0.773284	127	25.049	0.67845	127	30.2184	0.654591	127	35.8182	1940	223.194	5.79541						0.610234	0.678022	0.708499	0.800834	0.83886	0.890812
	297486816	PREDICTED: myosin-4 isoform X2 [Bos taurus]	1338.97	48.19	13	4	113	555	0.372593	4	80.0721	0.681592	4	2.84221	0.679746	4	22.5296	0.601492	4	17.5787	1.29145	4	25.5572	1.29905	4	27.2821	0.608961	4	64.8786	1.01894	4	16.7707	1.18645	4	11.9057	1938	222.826	5.79541						0.313894	0.69338	0.778632	0.63315	1.63475	1.84263
	528995059	PREDICTED: myosin-8 isoform X1 [Bos taurus]	1309.28	43.06	13	4	113	530	1.36038	7	37.529	1.16595	7	48.1688	1.57834	7	11.9644	1.47229	7	26.6313	1.17414	7	38.4737	1.53513	7	29.6538	1.22104	7	57.3992	1.13041	7	44.3744	1.21363	7	70.3079	1937	222.613	5.77002						1.14606	1.18612	1.80794	1.54978	1.48625	2.17749
	156120319	myosin-3 [Bos taurus]	569.138	25.1	13	2	56	208	0.655774	3	64.8365	0.703932	3	40.3673	0.517034	3	22.9672	0.774185	3	6.17288	0.829522	3	0.235901	0.673749	3	16.5283	0.666868	3	32.9145	0.705729	3	11.2257	0.533905	3	4.99364	1940	223.549	5.80811						0.552464	0.716106	0.59225	0.814932	1.05003	0.955672
	741896245	PREDICTED: myosin-13 [Bos taurus]	358.196	17.6	14	1	41	133	1.18019	3	44.27	1.05307	3	15.3567	1.05449	3	16.9049	2.13075	3	19.5111	1.72394	3	5.32651	2.12786	3	44.0312	1.95918	3	48.7416	1.56809	3	33.012	1.91623	3	46.4947	1938	223.312	5.75732						0.994267	1.07128	1.2079	2.24289	2.1822	3.01824
High	ssSRGDVnDQDAIQEk	35	3	2	741933608;528956702	N-Term(TMT6plex); S2(Phospho); N8(Deamidated); K16(TMT6plex)	0	S(1): 0.4; S(2): 49.8; S(3): 49.8																												0	5.243e-05	5.69224	3	2288.09	2.4508	49.672	1	0	0	0	0	0	0
	Accession	Description	Score	Coverage	# Proteins	# Unique Peptides	# Peptides	# PSMs	126/129	126/129 Count	126/129 Variability [%]	126/130	126/130 Count	126/130 Variability [%]	126/131	126/131 Count	126/131 Variability [%]	127/129	127/129 Count	127/129 Variability [%]	127/130	127/130 Count	127/130 Variability [%]	127/131	127/131 Count	127/131 Variability [%]	128/129	128/129 Count	128/129 Variability [%]	128/130	128/130 Count	128/130 Variability [%]	128/131	128/131 Count	128/131 Variability [%]	# AAs	MW [kDa]	calc. pI						#VALUE!	#VALUE!	#VALUE!	#VALUE!	#VALUE!	#VALUE!
	741933608	PREDICTED: myotilin isoform X1 [Bos taurus]	225.01	41.68	2	2	17	198	0.86115	17	41.6824	0.880211	17	26.2178	0.88883	17	35.7874	0.945957	17	36.0446	1.01152	17	37.8028	1.08462	17	18.729	0.857409	17	23.9282	0.949901	17	24.8411	1.05545	17	33.3071	499	55.6169	8.96826						0.725485	0.895434	1.01813	0.995744	1.28041	1.53847
	528956702	PREDICTED: myotilin isoform X2 [Bos taurus]	216.365	41.57	1	2	17	179	0.737144	11	31.1269	0.974684	11	32.9148	1.03217	11	49.3756	0.881002	11	15.2658	1.02525	11	17.5325	0.949548	11	36.5	0.930317	11	23.921	0.89993	11	15.3748	0.982625	11	23.43	498	55.4888	8.96826						0.621015	0.99154	1.18232	0.927371	1.29779	1.34688
High	gILAADEStGSIAkR	57	2	1	156120479	N-Term(TMT6plex); T9(Phospho); K14(TMT6plex)	0	S(8): 50.0; T(9): 50.0; S(11): 0.0	1.14856	31	43.0615	1.0081	31	25.8618	1.39674	31	35.3474	1.55662	31	30.6547	1.59188	31	30.9871	2.18178	31	51.4082	1.33513	31	27.9929	1.34462	31	25.5792	1.73815	31	32.0208	0	1.807e-06	5.66065	3	2027.1	2.09777	69.1484	1	0.967615	1.02553	1.59993	1.63855	2.01504	3.09473
	Accession	Description	Score	Coverage	# Proteins	# Unique Peptides	# Peptides	# PSMs	126/129	126/129 Count	126/129 Variability [%]	126/130	126/130 Count	126/130 Variability [%]	126/131	126/131 Count	126/131 Variability [%]	127/129	127/129 Count	127/129 Variability [%]	127/130	127/130 Count	127/130 Variability [%]	127/131	127/131 Count	127/131 Variability [%]	128/129	128/129 Count	128/129 Variability [%]	128/130	128/130 Count	128/130 Variability [%]	128/131	128/131 Count	128/131 Variability [%]	# AAs	MW [kDa]	calc. pI						#VALUE!	#VALUE!	#VALUE!	#VALUE!	#VALUE!	#VALUE!
	156120479	fructose-bisphosphate aldolase A [Bos taurus]	637.358	59.89	2	26	26	517	1.23909	277	46.1328	1.14545	277	39.2449	1.26385	277	32.5974	1.40909	277	43.8539	1.35611	277	34.0478	1.44568	277	35.3551	1.22543	277	43.4652	1.18359	277	32.5141	1.27418	277	31.791	364	39.4113	8.19189						1.04389	1.16526	1.44771	1.48325	1.7166	2.05061
High	rFsTPAPQPTAEPLAPTVLAPR	9	2	1	741978639	N-Term(TMT6plex); S3(Phospho)	0	S(3): 98.9; T(4): 1.1; T(10): 0.0; T(17): 0.0	0.682559	5	5.85415	0.95882	5	54.5669	0.627942	5	35.2982	0.88854	5	35.8244	1.07585	5	16.6591	1.06213	5	20.6779	0.873266	5	35.6676	1.13407	5	66.5837	0.806605	5	32.9077	0	4.467e-07	5.64924	4	2626.4	2.40784	86.3631	1	0.575028	0.975402	0.719292	0.935306	1.36183	1.50656
	Accession	Description	Score	Coverage	# Proteins	# Unique Peptides	# Peptides	# PSMs	126/129	126/129 Count	126/129 Variability [%]	126/130	126/130 Count	126/130 Variability [%]	126/131	126/131 Count	126/131 Variability [%]	127/129	127/129 Count	127/129 Variability [%]	127/130	127/130 Count	127/130 Variability [%]	127/131	127/131 Count	127/131 Variability [%]	128/129	128/129 Count	128/129 Variability [%]	128/130	128/130 Count	128/130 Variability [%]	128/131	128/131 Count	128/131 Variability [%]	# AAs	MW [kDa]	calc. pI						#VALUE!	#VALUE!	#VALUE!	#VALUE!	#VALUE!	#VALUE!
	741978639	PREDICTED: synaptopodin 2-like protein isoform X2 [Bos taurus]	258.122	19.27	2	15	15	103	0.759236	77	34.6884	0.868389	77	20.5102	0.82065	77	22.6298	0.894887	77	22.7374	0.985151	77	21.7287	0.961909	77	22.3513	0.888836	77	30.0214	1.00868	77	19.6209	0.920631	77	24.9181	965	101.14	9.87646						0.639626	0.883407	0.940034	0.941987	1.24703	1.36441
High	hQGVmVGmGQkDsYVGDEAQSk	32	9	2	75812932;27819614	N-Term(TMT6plex); M5(Oxidation); M8(Oxidation); K11(TMT6plex); S13(Phospho); K22(TMT6plex)	0	S(13): 98.8; Y(14): 1.2; S(21): 0.0																												0	5.203e-09	5.6467	4	3150.53	2.05361	53.4309	1	0	0	0	0	0	0
	Accession	Description	Score	Coverage	# Proteins	# Unique Peptides	# Peptides	# PSMs	126/129	126/129 Count	126/129 Variability [%]	126/130	126/130 Count	126/130 Variability [%]	126/131	126/131 Count	126/131 Variability [%]	127/129	127/129 Count	127/129 Variability [%]	127/130	127/130 Count	127/130 Variability [%]	127/131	127/131 Count	127/131 Variability [%]	128/129	128/129 Count	128/129 Variability [%]	128/130	128/130 Count	128/130 Variability [%]	128/131	128/131 Count	128/131 Variability [%]	# AAs	MW [kDa]	calc. pI						#VALUE!	#VALUE!	#VALUE!	#VALUE!	#VALUE!	#VALUE!
	27819614	actin, alpha skeletal muscle [Bos taurus]	617.528	72.94	7	15	30	338	0.942488	95	33.1202	0.92573	95	23.9251	0.986881	95	23.3458	0.997376	95	23.895	1.01895	95	23.4193	1.05669	95	26.2502	0.882671	95	25.6102	0.920941	95	19.87	0.975021	95	20.6458	377	42.1089	5.49072						0.794008	0.941739	1.13045	1.04987	1.28981	1.49886
	75812932	actin, cytoplasmic 2 [Bos taurus]	383.34	51.2	5	3	18	211	1.0507	4	37.2027	0.84491	4	8.37453	0.974561	4	26.4873	1.2009	4	39.8845	1.0979	4	17.4923	1.13373	4	6.36099	1.07982	4	14.8536	0.933705	4	16.7791	1.22972	4	30.9577	375	41.7658	5.47803						0.885169	0.859522	1.11634	1.2641	1.38975	1.60812
High	rPIPISTAAPPIqsPLPVIPHQk	2	6	2	529011174;529011172	N-Term(TMT6plex); Q13(Deamidated); S14(Phospho); K23(TMT6plex)	0	S(6): 0.0; T(7): 0.0; S(14): 100.0																												0	1.665e-10	5.6408	5	2996.74	9.05743	84.3819	0	0	0	0	0	0	0
	Accession	Description	Score	Coverage	# Proteins	# Unique Peptides	# Peptides	# PSMs	126/129	126/129 Count	126/129 Variability [%]	126/130	126/130 Count	126/130 Variability [%]	126/131	126/131 Count	126/131 Variability [%]	127/129	127/129 Count	127/129 Variability [%]	127/130	127/130 Count	127/130 Variability [%]	127/131	127/131 Count	127/131 Variability [%]	128/129	128/129 Count	128/129 Variability [%]	128/130	128/130 Count	128/130 Variability [%]	128/131	128/131 Count	128/131 Variability [%]	# AAs	MW [kDa]	calc. pI						#VALUE!	#VALUE!	#VALUE!	#VALUE!	#VALUE!	#VALUE!
	529011172	PREDICTED: LIM domain-binding protein 3 isoform X4 [Bos taurus]	285.49	37.24	4	3	14	166	0.964072	12	40.0614	1.20348	12	20.4867	1.00417	12	28.4462	0.865931	12	45.6853	1.19605	12	21.23	0.922355	12	58.3652	0.911925	12	23.5212	1.19713	12	23.346	0.993086	12	33.161	615	66.4285	7.98682						0.812192	1.22429	1.15025	0.911507	1.51399	1.30831
	529011174	PREDICTED: LIM domain-binding protein 3 isoform X5 [Bos taurus]	257.103	66.78	2	3	14	149	1.03345	5	17.6457	1.04177	5	12.1139	0.889869	5	49.4943	1.19615	5	11.6583	1.04384	5	12.1848	0.904325	5	13.1203	1.26032	5	9.51191	1.19848	5	23.244	0.97234	5	9.14401	283	30.9808	9.18799						0.870644	1.05978	1.01932	1.2591	1.32132	1.28273
High	dHGEEEEEAVsEEHPHHHSPSYR	9	2	1	156121271	N-Term(TMT6plex); S11(Phospho)	0	S(11): 100.0; S(19): 0.0; S(21): 0.0; Y(22): 0.0	0.986043	8	10.465	0.947988	8	18.6657	1.04325	8	34.5443	0.904193	8	50.1869	0.777974	8	42.6152	0.86958	8	35.1843	0.93597	8	21.7406	0.796869	8	26.3088	0.910169	8	16.371	0	7.792e-10	5.62052	5	3033.27	2.05595	30.5323	0	0.830701	0.964382	1.19501	0.951782	0.984777	1.23345
	Accession	Description	Score	Coverage	# Proteins	# Unique Peptides	# Peptides	# PSMs	126/129	126/129 Count	126/129 Variability [%]	126/130	126/130 Count	126/130 Variability [%]	126/131	126/131 Count	126/131 Variability [%]	127/129	127/129 Count	127/129 Variability [%]	127/130	127/130 Count	127/130 Variability [%]	127/131	127/131 Count	127/131 Variability [%]	128/129	128/129 Count	128/129 Variability [%]	128/130	128/130 Count	128/130 Variability [%]	128/131	128/131 Count	128/131 Variability [%]	# AAs	MW [kDa]	calc. pI						#VALUE!	#VALUE!	#VALUE!	#VALUE!	#VALUE!	#VALUE!
	156121271	sarcoplasmic reticulum histidine-rich calcium-binding protein precursor [Bos taurus]	1245.43	60.39	2	45	45	689	1.05585	462	64.9548	1.09969	462	43.2623	1.19309	462	39.4829	1.13241	462	36.1135	1.03165	462	41.199	1.0469	462	45.9583	1.06356	462	40.1755	0.99419	461	35.8086	1.03577	461	40.7005	871	100.609	4.83057						0.889514	1.11871	1.36665	1.19201	1.30589	1.48496
High	sLGDIsDEELLLPIDDYLAmk	4	2	2	741916099;741872547	N-Term(TMT6plex); S1(Phospho); S6(Phospho); M20(Oxidation); K21(TMT6plex)	0	S(1): 100.0; S(6): 100.0; Y(17): 0.0																												0	9.538e-07	5.61601	4	2984.43	1.85413	131.919	0	0	0	0	0	0	0
	Accession	Description	Score	Coverage	# Proteins	# Unique Peptides	# Peptides	# PSMs	126/129	126/129 Count	126/129 Variability [%]	126/130	126/130 Count	126/130 Variability [%]	126/131	126/131 Count	126/131 Variability [%]	127/129	127/129 Count	127/129 Variability [%]	127/130	127/130 Count	127/130 Variability [%]	127/131	127/131 Count	127/131 Variability [%]	128/129	128/129 Count	128/129 Variability [%]	128/130	128/130 Count	128/130 Variability [%]	128/131	128/131 Count	128/131 Variability [%]	# AAs	MW [kDa]	calc. pI						#VALUE!	#VALUE!	#VALUE!	#VALUE!	#VALUE!	#VALUE!
	741916099	PREDICTED: LOW QUALITY PROTEIN: titin isoform X2 [Bos taurus]	2021.03	15.41	1	5	363	970	0.502817	20	81.3895	0.653969	20	65.1317	0.83843	20	21.0398	0.958143	20	14.6879	1.122	20	25.8557	1.60675	20	64.6312	0.882696	20	23.0732	0.936125	20	23.0341	1.26663	20	35.3525	35221	3907.72	6.23975						0.423603	0.665279	0.960401	1.00857	1.42025	2.27907
	741872547	PREDICTED: LOW QUALITY PROTEIN: titin isoform X1 [Bos taurus]	1967.88	15.33	1	1	359	951	0.666417	1		1.14148	1		0.876378	1		0.877556	1		1.49801	1		1.1403	1		0.681607	1		1.15101	1		0.880076	1		35390	3925.94	6.25244						0.561429	1.16123	1.00387	0.923743	1.89621	1.61744
High	sAsPGVEQEVEHGPPVPEFEFSALSEEIkk	2	1	1	530234515	N-Term(TMT6plex); S3(Phospho); K29(TMT6plex); K30(TMT6plex)	0	S(1): 0.0; S(3): 100.0; S(22): 0.0; S(25): 0.0	1.47573	1		1.23381	1		1.15087	1		1.45059	1		1.20866	1		1.1178	1		1.40195	1		1.15558	1		1.07348	1		0	1.66e-08	5.58652	4	4021.06	3.72615	106.442	1	1.24324	1.25515	1.31829	1.52694	1.52995	1.58553
	Accession	Description	Score	Coverage	# Proteins	# Unique Peptides	# Peptides	# PSMs	126/129	126/129 Count	126/129 Variability [%]	126/130	126/130 Count	126/130 Variability [%]	126/131	126/131 Count	126/131 Variability [%]	127/129	127/129 Count	127/129 Variability [%]	127/130	127/130 Count	127/130 Variability [%]	127/131	127/131 Count	127/131 Variability [%]	128/129	128/129 Count	128/129 Variability [%]	128/130	128/130 Count	128/130 Variability [%]	128/131	128/131 Count	128/131 Variability [%]	# AAs	MW [kDa]	calc. pI						#VALUE!	#VALUE!	#VALUE!	#VALUE!	#VALUE!	#VALUE!
	530234515	cardiomyopathy-associated protein 5 [Bos taurus]	72.6478	5.59	1	12	12	32	0.90469	25	37.5958	1.01014	25	25.9019	0.885293	25	16.9686	0.981309	25	10.3155	1.1113	25	14.5632	0.976611	25	30.5529	0.955024	25	29.5517	1.02602	25	17.7683	0.92886	25	21.7032	3988	440.798	4.62744						0.762165	1.02761	1.01408	1.03296	1.40671	1.38526
High	hTFSGVAsVEsSSGEAFHVGk	42	1	1	27806751	N-Term(TMT6plex); S8(Phospho); S11(Phospho); K21(TMT6plex)	0	T(2): 0.0; S(4): 0.0; S(8): 100.0; S(11): 1.5; S(12): 97.0; S(13): 1.5	1.29376	21	26.5274	1.06078	21	19.7395	1.32224	21	30.4627	1.1785	21	12.8448	0.95106	21	23.357	1.2216	21	21.544	1.13765	21	24.7512	0.885156	21	32.8452	1.07694	21	19.8419	0	2.777e-09	5.57163	4	2738.27	2.37105	80.5617	0	1.08994	1.07912	1.51459	1.24053	1.20387	1.73277
	Accession	Description	Score	Coverage	# Proteins	# Unique Peptides	# Peptides	# PSMs	126/129	126/129 Count	126/129 Variability [%]	126/130	126/130 Count	126/130 Variability [%]	126/131	126/131 Count	126/131 Variability [%]	127/129	127/129 Count	127/129 Variability [%]	127/130	127/130 Count	127/130 Variability [%]	127/131	127/131 Count	127/131 Variability [%]	128/129	128/129 Count	128/129 Variability [%]	128/130	128/130 Count	128/130 Variability [%]	128/131	128/131 Count	128/131 Variability [%]	# AAs	MW [kDa]	calc. pI						#VALUE!	#VALUE!	#VALUE!	#VALUE!	#VALUE!	#VALUE!
	27806751	alpha-2-HS-glycoprotein precursor [Bos taurus]	163.202	9.47	1	3	3	112	1.30961	52	39.0434	0.973962	52	17.6065	1.37062	52	41.9746	1.08697	52	15.6666	0.804837	52	24.5456	1.17699	52	27.122	1.06513	52	17.2668	0.805852	52	26.2434	1.06845	52	23.8666	359	38.3944	5.50342						1.10329	0.990806	1.57001	1.14418	1.01878	1.66949
High	eVGDENIsDEEEYPEHAQQAHGHR	16	2	1	156121271	N-Term(TMT6plex); S8(Phospho)	0	S(8): 100.0; Y(13): 0.0	1.13496	10	18.0463	1.03807	10	36.6742	0.988311	10	22.0373	1.15318	10	25.1954	1.05742	10	26.7968	0.948225	10	41.0537	1.07613	10	24.736	1.12227	9	23.7288	1.07922	9	20.5765	0	2.453e-10	5.57012	4	3085.32	2.47387	48.2247	0	0.956159	1.05602	1.13209	1.21387	1.3385	1.345
	Accession	Description	Score	Coverage	# Proteins	# Unique Peptides	# Peptides	# PSMs	126/129	126/129 Count	126/129 Variability [%]	126/130	126/130 Count	126/130 Variability [%]	126/131	126/131 Count	126/131 Variability [%]	127/129	127/129 Count	127/129 Variability [%]	127/130	127/130 Count	127/130 Variability [%]	127/131	127/131 Count	127/131 Variability [%]	128/129	128/129 Count	128/129 Variability [%]	128/130	128/130 Count	128/130 Variability [%]	128/131	128/131 Count	128/131 Variability [%]	# AAs	MW [kDa]	calc. pI						#VALUE!	#VALUE!	#VALUE!	#VALUE!	#VALUE!	#VALUE!
	156121271	sarcoplasmic reticulum histidine-rich calcium-binding protein precursor [Bos taurus]	1245.43	60.39	2	45	45	689	1.05585	462	64.9548	1.09969	462	43.2623	1.19309	462	39.4829	1.13241	462	36.1135	1.03165	462	41.199	1.0469	462	45.9583	1.06356	462	40.1755	0.99419	461	35.8086	1.03577	461	40.7005	871	100.609	4.83057						0.889514	1.11871	1.36665	1.19201	1.30589	1.48496
High	sSSVATQQTTVSsIPsHPsTAGk	9	22	1	741872853	N-Term(TMT6plex); S13(Phospho); S16(Phospho); S19(Phospho); K23(TMT6plex)	0	S(1): 0.0; S(2): 0.0; S(3): 0.0; T(6): 0.0; T(9): 0.0; T(10): 99.9; S(12): 0.0; S(13): 0.0; S(16): 100.0; S(19): 98.0; T(20): 2.0	0.844425	8	24.6004	0.798795	8	39.6264	1.03435	8	19.3807	1.05584	8	19.7821	1.01473	8	24.4484	1.46419	8	35.7662	0.996596	8	30.0892	0.901378	8	19.7042	1.2223	8	9.17407	0	3.176e-11	5.55835	3	2956.36	2.2625	69.5811	0	0.711394	0.81261	1.18482	1.11142	1.28446	2.07686
	Accession	Description	Score	Coverage	# Proteins	# Unique Peptides	# Peptides	# PSMs	126/129	126/129 Count	126/129 Variability [%]	126/130	126/130 Count	126/130 Variability [%]	126/131	126/131 Count	126/131 Variability [%]	127/129	127/129 Count	127/129 Variability [%]	127/130	127/130 Count	127/130 Variability [%]	127/131	127/131 Count	127/131 Variability [%]	128/129	128/129 Count	128/129 Variability [%]	128/130	128/130 Count	128/130 Variability [%]	128/131	128/131 Count	128/131 Variability [%]	# AAs	MW [kDa]	calc. pI						#VALUE!	#VALUE!	#VALUE!	#VALUE!	#VALUE!	#VALUE!
	741872853	PREDICTED: nebulin isoform X22 [Bos taurus]	233.209	6.04	22	25	25	175	0.883054	91	33.8808	0.942529	91	26.2717	0.960676	91	18.9708	1.029	91	21.1313	1.03964	91	21.4424	1.05125	91	24.657	0.978432	91	29.9347	0.987316	91	19.3474	1.00961	91	29.2064	7002	811.368	9.1001						0.743938	0.95883	1.10043	1.08316	1.316	1.49114
High	vPsSYGAGELLDFSLADAVNQEFLTTR	3	1	1	126158909	N-Term(TMT6plex); S3(Phospho)	0	S(3): 49.7; S(4): 49.7; Y(5): 0.6; S(14): 0.0; T(25): 0.0; T(26): 0.0	0.584486	1		0.823192	1		0.682892	1		1.29078	1		1.81173	1		1.49014	1		0.691279	1		0.959847	1		0.792997	1		0	9.838e-09	5.54432	3	3209.57	4.07197	130.996	0	0.492406	0.837428	0.782236	1.35871	2.29333	2.11367
	Accession	Description	Score	Coverage	# Proteins	# Unique Peptides	# Peptides	# PSMs	126/129	126/129 Count	126/129 Variability [%]	126/130	126/130 Count	126/130 Variability [%]	126/131	126/131 Count	126/131 Variability [%]	127/129	127/129 Count	127/129 Variability [%]	127/130	127/130 Count	127/130 Variability [%]	127/131	127/131 Count	127/131 Variability [%]	128/129	128/129 Count	128/129 Variability [%]	128/130	128/130 Count	128/130 Variability [%]	128/131	128/131 Count	128/131 Variability [%]	# AAs	MW [kDa]	calc. pI						#VALUE!	#VALUE!	#VALUE!	#VALUE!	#VALUE!	#VALUE!
	126158909	desmin [Bos taurus]	125.608	49.36	7	18	21	61	0.742722	41	37.0759	0.823192	41	44.9925	0.74236	41	24.3552	0.985242	41	25.7477	1.26304	41	28.7422	1.12965	41	37.0038	0.821864	41	24.4269	0.958682	41	27.5688	0.943368	41	31.3706	470	53.4992	5.2749						0.625714	0.837428	0.850355	1.0371	1.59878	1.60235
High	sPsQsSLPAVVVETFSATVnGTVESGSGAGR	21	1	1	528938643	N-Term(TMT6plex); S3(Phospho); S5(Phospho); N20(Deamidated)	0	S(1): 2.3; S(3): 97.7; S(5): 50.0; S(6): 50.0; T(14): 0.0; S(16): 0.0; T(18): 0.0; T(22): 0.0; S(25): 0.0; S(27): 0.0	0.537754	11	76.9357	0.582731	11	61.0271	0.645384	11	50.8559	1.16951	11	46.992	1.3637	11	60.9659	1.24649	11	30.9488	0.786226	11	55.5362	0.955746	11	69.2958	0.682792	11	57.2915	0	1.064e-09	5.54285	3	3368.56	3.04358	131.123	0	0.453036	0.592808	0.739271	1.23107	1.7262	1.76807
	Accession	Description	Score	Coverage	# Proteins	# Unique Peptides	# Peptides	# PSMs	126/129	126/129 Count	126/129 Variability [%]	126/130	126/130 Count	126/130 Variability [%]	126/131	126/131 Count	126/131 Variability [%]	127/129	127/129 Count	127/129 Variability [%]	127/130	127/130 Count	127/130 Variability [%]	127/131	127/131 Count	127/131 Variability [%]	128/129	128/129 Count	128/129 Variability [%]	128/130	128/130 Count	128/130 Variability [%]	128/131	128/131 Count	128/131 Variability [%]	# AAs	MW [kDa]	calc. pI						#VALUE!	#VALUE!	#VALUE!	#VALUE!	#VALUE!	#VALUE!
	528938643	PREDICTED: myc box-dependent-interacting protein 1 isoform X21 [Bos taurus]	286.584	33.17	4	2	8	140	0.592635	24	57.2652	0.716875	24	37.0398	0.75443	24	26.8655	1.06928	24	30.0281	1.32993	24	49.4225	1.25675	24	33.1778	0.636736	24	36.3985	0.757146	24	35.5907	0.733885	24	47.0022	410	45.7419	5.49072						0.499271	0.729272	0.864181	1.12556	1.68345	1.78262
High	sAFkRsGEGQDDAGELDFSGLLk	1	5	1	528949469	N-Term(TMT6plex); K4(TMT6plex); S6(Phospho); K23(TMT6plex)	0	S(1): 2.0; S(6): 98.0; S(19): 0.0	0.603108	1		0.737678	1		0.752817	1		0.590107	1		0.719313	1		0.727819	1		0.571379	1		0.688998	1		0.70026	1		0	2.036e-06	5.51437	4	3194.64	2.14405	95.1861	2	0.508094	0.750435	0.862334	0.621166	0.910523	1.03237
	Accession	Description	Score	Coverage	# Proteins	# Unique Peptides	# Peptides	# PSMs	126/129	126/129 Count	126/129 Variability [%]	126/130	126/130 Count	126/130 Variability [%]	126/131	126/131 Count	126/131 Variability [%]	127/129	127/129 Count	127/129 Variability [%]	127/130	127/130 Count	127/130 Variability [%]	127/131	127/131 Count	127/131 Variability [%]	128/129	128/129 Count	128/129 Variability [%]	128/130	128/130 Count	128/130 Variability [%]	128/131	128/131 Count	128/131 Variability [%]	# AAs	MW [kDa]	calc. pI						#VALUE!	#VALUE!	#VALUE!	#VALUE!	#VALUE!	#VALUE!
	528949469	PREDICTED: myosin-binding protein C, slow-type isoform X1 [Bos taurus]	180.711	24.12	5	20	20	102	1.01601	64	105.66	0.906885	65	72.5421	0.875837	64	53.2911	1.07059	63	78.1489	1.26019	65	85.9607	1.15761	64	97.4391	1.1225	62	82.408	1.06527	64	51.1198	1.00324	64	57.751	1227	137.051	5.78271						0.855949	0.922569	1.00325	1.12694	1.59518	1.64199
High	rPsGAEEVSLLVqkDDLDLPLPTQR	2	2	1	262263390	N-Term(TMT6plex); S3(Phospho); Q13(Deamidated); K14(TMT6plex)	0	S(3): 100.0; S(9): 0.0; T(23): 0.0	1.23245	1		1.26215	1		1.68138	1		0.893927	1		0.912343	1		1.20502	1		1.08287	1		1.0933	1		1.45048	1		0	3.433e-07	5.50924	4	3315.79	7.68596	102.625	1	1.03829	1.28398	1.92598	0.940976	1.15487	1.70925
	Accession	Description	Score	Coverage	# Proteins	# Unique Peptides	# Peptides	# PSMs	126/129	126/129 Count	126/129 Variability [%]	126/130	126/130 Count	126/130 Variability [%]	126/131	126/131 Count	126/131 Variability [%]	127/129	127/129 Count	127/129 Variability [%]	127/130	127/130 Count	127/130 Variability [%]	127/131	127/131 Count	127/131 Variability [%]	128/129	128/129 Count	128/129 Variability [%]	128/130	128/130 Count	128/130 Variability [%]	128/131	128/131 Count	128/131 Variability [%]	# AAs	MW [kDa]	calc. pI						#VALUE!	#VALUE!	#VALUE!	#VALUE!	#VALUE!	#VALUE!
	262263390	kelch-like protein 33 [Bos taurus]	5.50924	3.13	2	1	1	2	1.23245	1		1.26215	1		1.68138	1		0.893927	1		0.912343	1		1.20502	1		1.08287	1		1.0933	1		1.45048	1		800	86.452	5.63037						1.03829	1.28398	1.92598	0.940976	1.15487	1.70925
High	rAEGAnsNVFSmFEQTQIQEFk	32	1	1	528988521	N-Term(TMT6plex); N6(Deamidated); S7(Phospho); M12(Oxidation); K22(TMT6plex)	0	S(7): 100.0; S(11): 0.0; T(16): 0.0	1.52376	26	27.201	1.01842	26	16.4832	0.547866	26	22.6958	1.43299	26	26.6717	0.869011	26	33.4655	0.467144	26	32.8128	1.2926	26	37.67	0.876847	26	29.1105	0.45837	26	31.7372	0	3.659e-06	5.47415	4	3116.49	2.18255	105.455	1	1.28371	1.03603	0.627567	1.50841	1.10001	0.662615
	Accession	Description	Score	Coverage	# Proteins	# Unique Peptides	# Peptides	# PSMs	126/129	126/129 Count	126/129 Variability [%]	126/130	126/130 Count	126/130 Variability [%]	126/131	126/131 Count	126/131 Variability [%]	127/129	127/129 Count	127/129 Variability [%]	127/130	127/130 Count	127/130 Variability [%]	127/131	127/131 Count	127/131 Variability [%]	128/129	128/129 Count	128/129 Variability [%]	128/130	128/130 Count	128/130 Variability [%]	128/131	128/131 Count	128/131 Variability [%]	# AAs	MW [kDa]	calc. pI						#VALUE!	#VALUE!	#VALUE!	#VALUE!	#VALUE!	#VALUE!
	528988521	PREDICTED: myosin regulatory light chain 2, ventricular/cardiac muscle isoform isoform X1 [Bos taurus]	707.084	90.36	1	5	16	331	1.13533	235	64.008	0.947607	235	41.4734	0.576024	235	26.8497	1.15831	235	32.1192	0.918186	235	33.6131	0.548296	235	59.8167	1.16908	235	50.548	0.919266	235	34.5958	0.585462	235	42.4187	166	18.8924	4.93213						0.956468	0.963995	0.659821	1.21927	1.16226	0.777725
High	sLGDIsDEELLLPIDDYLAmk	5	2	2	741916099;741872547	N-Term(TMT6plex); S6(Phospho); M20(Oxidation); K21(TMT6plex)	0	S(1): 0.0; S(6): 100.0; Y(17): 0.0																												0	4.348e-08	5.47289	4	2904.47	2.83752	130.131	0	0	0	0	0	0	0
	Accession	Description	Score	Coverage	# Proteins	# Unique Peptides	# Peptides	# PSMs	126/129	126/129 Count	126/129 Variability [%]	126/130	126/130 Count	126/130 Variability [%]	126/131	126/131 Count	126/131 Variability [%]	127/129	127/129 Count	127/129 Variability [%]	127/130	127/130 Count	127/130 Variability [%]	127/131	127/131 Count	127/131 Variability [%]	128/129	128/129 Count	128/129 Variability [%]	128/130	128/130 Count	128/130 Variability [%]	128/131	128/131 Count	128/131 Variability [%]	# AAs	MW [kDa]	calc. pI						#VALUE!	#VALUE!	#VALUE!	#VALUE!	#VALUE!	#VALUE!
	741916099	PREDICTED: LOW QUALITY PROTEIN: titin isoform X2 [Bos taurus]	2021.03	15.41	1	5	363	970	0.502817	20	81.3895	0.653969	20	65.1317	0.83843	20	21.0398	0.958143	20	14.6879	1.122	20	25.8557	1.60675	20	64.6312	0.882696	20	23.0732	0.936125	20	23.0341	1.26663	20	35.3525	35221	3907.72	6.23975						0.423603	0.665279	0.960401	1.00857	1.42025	2.27907
	741872547	PREDICTED: LOW QUALITY PROTEIN: titin isoform X1 [Bos taurus]	1967.88	15.33	1	1	359	951	0.666417	1		1.14148	1		0.876378	1		0.877556	1		1.49801	1		1.1403	1		0.681607	1		1.15101	1		0.880076	1		35390	3925.94	6.25244						0.561429	1.16123	1.00387	0.923743	1.89621	1.61744
High	qkyEETHAELEAAQk	5	1	1	261245063	N-Term(TMT6plex); K2(TMT6plex); Y3(Phospho); K15(TMT6plex)	0	Y(3): 99.2; T(6): 0.8	0.5953	4	41.1458	0.374808	4	39.8699	0.402825	4	27.3513	0.653702	4	19.3422	0.410173	4	20.1361	0.437077	4	8.40174	0.673685	4	13.3652	0.418169	4	12.2122	0.447587	4	3.36832	0	1.722e-09	5.46267	3	2542.32	1.78512	52.9174	1	0.501517	0.38129	0.461426	0.688107	0.519207	0.619967
	Accession	Description	Score	Coverage	# Proteins	# Unique Peptides	# Peptides	# PSMs	126/129	126/129 Count	126/129 Variability [%]	126/130	126/130 Count	126/130 Variability [%]	126/131	126/131 Count	126/131 Variability [%]	127/129	127/129 Count	127/129 Variability [%]	127/130	127/130 Count	127/130 Variability [%]	127/131	127/131 Count	127/131 Variability [%]	128/129	128/129 Count	128/129 Variability [%]	128/130	128/130 Count	128/130 Variability [%]	128/131	128/131 Count	128/131 Variability [%]	# AAs	MW [kDa]	calc. pI						#VALUE!	#VALUE!	#VALUE!	#VALUE!	#VALUE!	#VALUE!
	261245063	myosin-2 [Bos taurus]	1969.24	62.99	13	44	169	797	0.724348	127	45.4697	0.666496	127	36.2884	0.61852	127	32.5386	0.760792	127	29.4516	0.662699	127	34.9826	0.628022	127	41.8637	0.773284	127	25.049	0.67845	127	30.2184	0.654591	127	35.8182	1940	223.194	5.79541						0.610234	0.678022	0.708499	0.800834	0.83886	0.890812
High	lEGDGGERAsPENREPGAGR	1	2	1	741893066	N-Term(TMT6plex); S10(Phospho)	0	S(10): 100.0	1.1268	1		1.00997	1		0.672861	1		1.30099	1		1.16212	1		0.767626	1		1.52967	1		1.35171	1		0.896843	1		0	5.392e-08	5.43746	4	2363.1	2.34172	37.4777	2	0.949282	1.02744	0.770745	1.36946	1.47104	1.08883
	Accession	Description	Score	Coverage	# Proteins	# Unique Peptides	# Peptides	# PSMs	126/129	126/129 Count	126/129 Variability [%]	126/130	126/130 Count	126/130 Variability [%]	126/131	126/131 Count	126/131 Variability [%]	127/129	127/129 Count	127/129 Variability [%]	127/130	127/130 Count	127/130 Variability [%]	127/131	127/131 Count	127/131 Variability [%]	128/129	128/129 Count	128/129 Variability [%]	128/130	128/130 Count	128/130 Variability [%]	128/131	128/131 Count	128/131 Variability [%]	# AAs	MW [kDa]	calc. pI						#VALUE!	#VALUE!	#VALUE!	#VALUE!	#VALUE!	#VALUE!
	741893066	PREDICTED: unconventional myosin-XVIIIb [Bos taurus]	8.58752	1.58	2	2	2	3	1.30723	2	22.2908	1.13704	2	17.7064	0.819077	2	29.7844	1.3133	2	1.39638	1.13842	2	3.05553	0.813081	2	8.5446	1.41057	2	12.0609	1.2096	2	16.5808	0.867777	2	4.8875	2525	277.83	7.35693						1.10129	1.15671	0.938233	1.38242	1.44104	1.15331
High	aVsSPTAGPAPPPPWPQPAPWSQPAFYDSSER	11	2	1	139948281	N-Term(TMT6plex); S3(Phospho)	0	S(3): 97.5; S(4): 2.5; T(6): 0.1; S(22): 0.0; Y(27): 0.0; S(29): 0.0; S(30): 0.0	0.221243	6	796.175	1.09969	6	30.2785	0.318362	6	321.01	0.628877	6	167.687	1.26408	6	7.93792	0.631096	6	324.349	0.655224	6	98.7617	0.955746	6	10.0134	0.903107	6	27.6968	0	8.611e-06	5.43724	4	3684.74	2.09104	116.689	0	0.186388	1.11871	0.364676	0.661976	1.60011	0.895172
	Accession	Description	Score	Coverage	# Proteins	# Unique Peptides	# Peptides	# PSMs	126/129	126/129 Count	126/129 Variability [%]	126/130	126/130 Count	126/130 Variability [%]	126/131	126/131 Count	126/131 Variability [%]	127/129	127/129 Count	127/129 Variability [%]	127/130	127/130 Count	127/130 Variability [%]	127/131	127/131 Count	127/131 Variability [%]	128/129	128/129 Count	128/129 Variability [%]	128/130	128/130 Count	128/130 Variability [%]	128/131	128/131 Count	128/131 Variability [%]	# AAs	MW [kDa]	calc. pI						#VALUE!	#VALUE!	#VALUE!	#VALUE!	#VALUE!	#VALUE!
	139948281	synaptopodin-2 [Bos taurus]	130.238	22.88	2	12	12	140	0.819289	61	34.018	0.943783	61	29.2793	0.799313	61	35.805	1.01071	61	27.6607	1.13591	61	30.8519	1.03891	61	28.6119	0.899878	61	23.7639	0.952128	61	22.7931	0.931824	61	24.4461	1259	135.138	8.60205						0.690218	0.960104	0.915593	1.0639	1.43786	1.47364
High	kVVDYSQFQEsDDADEDYGR	3	2	1	114052282	N-Term(TMT6plex); K1(TMT6plex); S11(Phospho)	0	Y(5): 0.0; S(6): 0.0; S(11): 100.0; Y(18): 0.0	1.44594	3	38.3783	1.10769	3	3.63796	0.992636	3	5.64155	0.658081	3	11.0307	0.935627	3	40.7465	0.646557	3	12.9782	0.819835	3	17.0021	1.08364	3	9.22708	0.577458	3	23.7305	0	1.946e-10	5.43273	3	2904.3	2.30389	74.8876	1	1.21815	1.12684	1.13704	0.692717	1.18434	0.917102
	Accession	Description	Score	Coverage	# Proteins	# Unique Peptides	# Peptides	# PSMs	126/129	126/129 Count	126/129 Variability [%]	126/130	126/130 Count	126/130 Variability [%]	126/131	126/131 Count	126/131 Variability [%]	127/129	127/129 Count	127/129 Variability [%]	127/130	127/130 Count	127/130 Variability [%]	127/131	127/131 Count	127/131 Variability [%]	128/129	128/129 Count	128/129 Variability [%]	128/130	128/130 Count	128/130 Variability [%]	128/131	128/131 Count	128/131 Variability [%]	# AAs	MW [kDa]	calc. pI						#VALUE!	#VALUE!	#VALUE!	#VALUE!	#VALUE!	#VALUE!
	114052282	nuclear ubiquitous casein and cyclin-dependent kinase substrate 1 [Bos taurus]	95.5248	35.39	2	12	12	43	0.868443	39	47.4067	0.997231	39	27.623	1.12395	39	23.4729	1.01813	39	25.0306	1.00867	39	29.8492	1.06886	39	41.247	0.909439	39	18.881	0.960156	39	17.9283	1.02751	39	24.4666	243	27.2211	5.08447						0.731628	1.01448	1.28746	1.07172	1.2768	1.51612
High	gRHEEEWsDEENPLk	6	1	1	330864731	N-Term(TMT6plex); S8(Phospho); K15(TMT6plex)	0	S(8): 100.0	1.08712	6	24.4239	1.0296	6	3.08695	0.985394	6	21.6435	1.52742	6	24.5716	1.49944	6	1.71717	1.33496	6	6.66198	1.52261	6	21.8345	1.42496	6	5.27176	1.3708	6	9.57273	0	7.821e-09	5.43179	3	2393.12	2.37674	60.312	1	0.915857	1.0474	1.12874	1.60781	1.89803	1.89357
	Accession	Description	Score	Coverage	# Proteins	# Unique Peptides	# Peptides	# PSMs	126/129	126/129 Count	126/129 Variability [%]	126/130	126/130 Count	126/130 Variability [%]	126/131	126/131 Count	126/131 Variability [%]	127/129	127/129 Count	127/129 Variability [%]	127/130	127/130 Count	127/130 Variability [%]	127/131	127/131 Count	127/131 Variability [%]	128/129	128/129 Count	128/129 Variability [%]	128/130	128/130 Count	128/130 Variability [%]	128/131	128/131 Count	128/131 Variability [%]	# AAs	MW [kDa]	calc. pI						#VALUE!	#VALUE!	#VALUE!	#VALUE!	#VALUE!	#VALUE!
	330864731	protein kinase C and casein kinase substrate in neurons protein 3 [Bos taurus]	37.4251	19.71	1	8	8	14	1.08712	14	36.6428	1.03662	14	17.4414	1.03945	14	21.685	1.15387	14	27.3986	1.36666	14	18.1189	1.20894	14	32.0494	1.26391	14	28.1438	1.37522	14	13.2243	1.17997	14	26.4224	421	48.5069	6.34131						0.915857	1.05454	1.19067	1.2146	1.72994	1.71481
High	hADsVAELGEQIDNLQR	3	11	7	41386691;156120319;261245063;741896245;741939627;528995059;297486816	N-Term(TMT6plex); S4(Phospho)	0	S(4): 100.0																												0	1.345e-08	5.43135	3	2204.06	1.78471	81.5472	0	0	0	0	0	0	0
	Accession	Description	Score	Coverage	# Proteins	# Unique Peptides	# Peptides	# PSMs	126/129	126/129 Count	126/129 Variability [%]	126/130	126/130 Count	126/130 Variability [%]	126/131	126/131 Count	126/131 Variability [%]	127/129	127/129 Count	127/129 Variability [%]	127/130	127/130 Count	127/130 Variability [%]	127/131	127/131 Count	127/131 Variability [%]	128/129	128/129 Count	128/129 Variability [%]	128/130	128/130 Count	128/130 Variability [%]	128/131	128/131 Count	128/131 Variability [%]	# AAs	MW [kDa]	calc. pI						#VALUE!	#VALUE!	#VALUE!	#VALUE!	#VALUE!	#VALUE!
	41386691	myosin-1 [Bos taurus]	2267.24	69.35	14	33	190	886	1.48591	109	65.727	1.36734	109	41.9726	1.61382	109	36.7191	1.63887	109	42.4623	1.40243	109	40.2482	1.62334	109	47.1141	1.51845	109	45.4413	1.31778	109	30.0812	1.55993	109	37.2226	1938	222.851	5.71924						1.25182	1.39098	1.84859	1.72512	1.77523	2.30261
	261245063	myosin-2 [Bos taurus]	1969.24	62.99	13	44	169	797	0.724348	127	45.4697	0.666496	127	36.2884	0.61852	127	32.5386	0.760792	127	29.4516	0.662699	127	34.9826	0.628022	127	41.8637	0.773284	127	25.049	0.67845	127	30.2184	0.654591	127	35.8182	1940	223.194	5.79541						0.610234	0.678022	0.708499	0.800834	0.83886	0.890812
	297486816	PREDICTED: myosin-4 isoform X2 [Bos taurus]	1338.97	48.19	13	4	113	555	0.372593	4	80.0721	0.681592	4	2.84221	0.679746	4	22.5296	0.601492	4	17.5787	1.29145	4	25.5572	1.29905	4	27.2821	0.608961	4	64.8786	1.01894	4	16.7707	1.18645	4	11.9057	1938	222.826	5.79541						0.313894	0.69338	0.778632	0.63315	1.63475	1.84263
	528995059	PREDICTED: myosin-8 isoform X1 [Bos taurus]	1309.28	43.06	13	4	113	530	1.36038	7	37.529	1.16595	7	48.1688	1.57834	7	11.9644	1.47229	7	26.6313	1.17414	7	38.4737	1.53513	7	29.6538	1.22104	7	57.3992	1.13041	7	44.3744	1.21363	7	70.3079	1937	222.613	5.77002						1.14606	1.18612	1.80794	1.54978	1.48625	2.17749
	741939627	PREDICTED: myosin-6 [Bos taurus]	1018.83	41.38	13	1	107	409	0.937862	2	12.919	0.908689	2	28.7668	0.759194	2	58.9864	1.02088	2	53.7745	0.985751	2	36.173	0.816559	2	8.63765	0.881346	2	37.784	0.841869	2	55.5529	0.700488	2	91.9966	1938	223.899	5.79541						0.790111	0.924404	0.869638	1.07461	1.24779	1.15824
	156120319	myosin-3 [Bos taurus]	569.138	25.1	13	2	56	208	0.655774	3	64.8365	0.703932	3	40.3673	0.517034	3	22.9672	0.774185	3	6.17288	0.829522	3	0.235901	0.673749	3	16.5283	0.666868	3	32.9145	0.705729	3	11.2257	0.533905	3	4.99364	1940	223.549	5.80811						0.552464	0.716106	0.59225	0.814932	1.05003	0.955672
	741896245	PREDICTED: myosin-13 [Bos taurus]	358.196	17.6	14	1	41	133	1.18019	3	44.27	1.05307	3	15.3567	1.05449	3	16.9049	2.13075	3	19.5111	1.72394	3	5.32651	2.12786	3	44.0312	1.95918	3	48.7416	1.56809	3	33.012	1.91623	3	46.4947	1938	223.312	5.75732						0.994267	1.07128	1.2079	2.24289	2.1822	3.01824
High	sPSQSsLPAVVVETFSATVnGTVESGSGAGR	12	1	1	528938643	N-Term(TMT6plex); S6(Phospho); N20(Deamidated)	0	S(1): 0.0; S(3): 0.7; S(5): 49.6; S(6): 49.6; T(14): 0.0; S(16): 0.0; T(18): 0.0; T(22): 0.0; S(25): 0.0; S(27): 0.0	0.589409	4	21.4383	0.808391	4	19.548	0.894172	4	10.5606	0.962819	4	9.05745	1.46115	4	6.14332	1.36006	4	12.4388	0.630663	4	34.854	0.863947	4	31.4502	0.953391	4	8.35114	0	1.068e-09	5.42871	3	3288.59	2.49337	128.647	0	0.496554	0.822371	1.02425	1.01349	1.84956	1.92917
	Accession	Description	Score	Coverage	# Proteins	# Unique Peptides	# Peptides	# PSMs	126/129	126/129 Count	126/129 Variability [%]	126/130	126/130 Count	126/130 Variability [%]	126/131	126/131 Count	126/131 Variability [%]	127/129	127/129 Count	127/129 Variability [%]	127/130	127/130 Count	127/130 Variability [%]	127/131	127/131 Count	127/131 Variability [%]	128/129	128/129 Count	128/129 Variability [%]	128/130	128/130 Count	128/130 Variability [%]	128/131	128/131 Count	128/131 Variability [%]	# AAs	MW [kDa]	calc. pI						#VALUE!	#VALUE!	#VALUE!	#VALUE!	#VALUE!	#VALUE!
	528938643	PREDICTED: myc box-dependent-interacting protein 1 isoform X21 [Bos taurus]	286.584	33.17	4	2	8	140	0.592635	24	57.2652	0.716875	24	37.0398	0.75443	24	26.8655	1.06928	24	30.0281	1.32993	24	49.4225	1.25675	24	33.1778	0.636736	24	36.3985	0.757146	24	35.5907	0.733885	24	47.0022	410	45.7419	5.49072						0.499271	0.729272	0.864181	1.12556	1.68345	1.78262
High	qAEEAEEQSNVNLskFR	2	1	1	41386691	N-Term(TMT6plex); S14(Phospho); K15(TMT6plex)	0	S(9): 0.0; S(14): 100.0	1.68826	2	35.613	1.18824	2	6.18122	1.65759	2	45.3332	1.90466	2	28.8984	1.33598	2	0.0591759	1.8478	2	38.3006	1.6684	2	14.6831	1.15769	2	13.8408	1.60835	2	23.6008	0	5.326e-08	5.41769	3	2517.25	3.41337	71.1333	1	1.42229	1.20879	1.89873	2.0049	1.69111	2.62099
	Accession	Description	Score	Coverage	# Proteins	# Unique Peptides	# Peptides	# PSMs	126/129	126/129 Count	126/129 Variability [%]	126/130	126/130 Count	126/130 Variability [%]	126/131	126/131 Count	126/131 Variability [%]	127/129	127/129 Count	127/129 Variability [%]	127/130	127/130 Count	127/130 Variability [%]	127/131	127/131 Count	127/131 Variability [%]	128/129	128/129 Count	128/129 Variability [%]	128/130	128/130 Count	128/130 Variability [%]	128/131	128/131 Count	128/131 Variability [%]	# AAs	MW [kDa]	calc. pI						#VALUE!	#VALUE!	#VALUE!	#VALUE!	#VALUE!	#VALUE!
	41386691	myosin-1 [Bos taurus]	2267.24	69.35	14	33	190	886	1.48591	109	65.727	1.36734	109	41.9726	1.61382	109	36.7191	1.63887	109	42.4623	1.40243	109	40.2482	1.62334	109	47.1141	1.51845	109	45.4413	1.31778	109	30.0812	1.55993	109	37.2226	1938	222.851	5.71924						1.25182	1.39098	1.84859	1.72512	1.77523	2.30261
High	kLQESPsLsALSEAQPPSPVRPSAAkPSTPk	1	8	1	741917677	N-Term(TMT6plex); K1(TMT6plex); S7(Phospho); S9(Phospho); K26(TMT6plex); K31(TMT6plex)	0	S(5): 0.2; S(7): 99.7; S(9): 96.0; S(12): 3.9; S(18): 0.2; S(23): 0.2; S(28): 0.0; T(29): 0.0	0.505721	1		0.711028	1		0.492282	1		1.06034	1		1.48571	1		1.01987	1		1.01356	1		1.4049	1		0.968707	1		0	0.0004906	5.40145	7	4262.31	1.94618	79.0401	1	0.42605	0.723324	0.563897	1.11614	1.88065	1.44662
	Accession	Description	Score	Coverage	# Proteins	# Unique Peptides	# Peptides	# PSMs	126/129	126/129 Count	126/129 Variability [%]	126/130	126/130 Count	126/130 Variability [%]	126/131	126/131 Count	126/131 Variability [%]	127/129	127/129 Count	127/129 Variability [%]	127/130	127/130 Count	127/130 Variability [%]	127/131	127/131 Count	127/131 Variability [%]	128/129	128/129 Count	128/129 Variability [%]	128/130	128/130 Count	128/130 Variability [%]	128/131	128/131 Count	128/131 Variability [%]	# AAs	MW [kDa]	calc. pI						#VALUE!	#VALUE!	#VALUE!	#VALUE!	#VALUE!	#VALUE!
	741917677	PREDICTED: striated muscle preferentially expressed protein kinase isoform X3 [Bos taurus]	195.182	13.52	12	32	32	94	0.854322	67	27.4917	0.946109	67	33.2414	0.982237	67	29.2748	1.01009	67	30.5688	1.0992	67	31.6021	0.995065	67	34.6291	0.962133	67	28.7817	0.962474	67	24.2159	0.968707	67	26.6136	3248	351.753	8.52881						0.719732	0.962471	1.12513	1.06325	1.39139	1.41144
High	sVRPTDSNISPAISIR	1	6	2	529014933;297493011	N-Term(TMT6plex); S1(Phospho)	0	S(1): 100.0; T(5): 0.0; S(7): 0.0; S(10): 0.0; S(14): 0.0																												0	1.31e-06	5.39895	3	2022.06	2.11709	69.4355	0	0	0	0	0	0	0
	Accession	Description	Score	Coverage	# Proteins	# Unique Peptides	# Peptides	# PSMs	126/129	126/129 Count	126/129 Variability [%]	126/130	126/130 Count	126/130 Variability [%]	126/131	126/131 Count	126/131 Variability [%]	127/129	127/129 Count	127/129 Variability [%]	127/130	127/130 Count	127/130 Variability [%]	127/131	127/131 Count	127/131 Variability [%]	128/129	128/129 Count	128/129 Variability [%]	128/130	128/130 Count	128/130 Variability [%]	128/131	128/131 Count	128/131 Variability [%]	# AAs	MW [kDa]	calc. pI						#VALUE!	#VALUE!	#VALUE!	#VALUE!	#VALUE!	#VALUE!
	529014933	PREDICTED: phosphorylase b kinase regulatory subunit alpha, skeletal muscle isoform isoform X6 [Bos taurus]	51.2811	7.97	11	3	8	25	1.2319	11	50.2741	1.17358	11	38.2141	1.27551	11	37.1375	1.26488	11	45.0244	1.40898	11	32.2918	1.67862	11	76.1888	1.15018	11	51.6228	1.14103	11	29.3213	1.2623	11	40.1398	1167	130.91	6.02393						1.03782	1.19387	1.46107	1.33145	1.78351	2.38102
	297493011	PREDICTED: phosphorylase b kinase regulatory subunit alpha, skeletal muscle isoform isoform X4 [Bos taurus]	36.451	7.36	7	1	6	12	0.93237	4	5.76162	0.890787	4	8.89018	1.21739	4	27.7428	0.910793	4	2.64606	0.942515	4	14.2672	1.16965	4	11.4864	0.908965	4	11.3891	1.09659	4	8.61619	1.36693	4	33.3389	1223	136.993	6.27783						0.785484	0.906192	1.39449	0.95873	1.19306	1.65908
High	eRQtPERTEEEPGLQEEEGETAGEAPR	2	2	1	528967007	N-Term(TMT6plex); T4(Phospho)	0	T(4): 100.0; T(8): 0.0; T(21): 0.0	0.789564	2	21.8367	0.697378	2	19.9155	0.528161	2	51.1281	1.16315	2	17.2864	1.02384	2	15.3885	0.768798	2	45.9485	1.35894	2	5.00602	1.18332	2	6.87174	0.892525	2	21.8588	0	1.514e-09	5.38251	4	3363.53	2.25804	47.7508	2	0.665176	0.709438	0.604996	1.22437	1.296	1.09049
	Accession	Description	Score	Coverage	# Proteins	# Unique Peptides	# Peptides	# PSMs	126/129	126/129 Count	126/129 Variability [%]	126/130	126/130 Count	126/130 Variability [%]	126/131	126/131 Count	126/131 Variability [%]	127/129	127/129 Count	127/129 Variability [%]	127/130	127/130 Count	127/130 Variability [%]	127/131	127/131 Count	127/131 Variability [%]	128/129	128/129 Count	128/129 Variability [%]	128/130	128/130 Count	128/130 Variability [%]	128/131	128/131 Count	128/131 Variability [%]	# AAs	MW [kDa]	calc. pI						#VALUE!	#VALUE!	#VALUE!	#VALUE!	#VALUE!	#VALUE!
	528967007	PREDICTED: spectrin beta chain, erythrocytic [Bos taurus]	34.0062	6.31	2	9	9	23	0.8659	15	36.3911	0.882427	15	26.2852	0.780109	15	38.4865	0.916789	15	18.2778	1.02975	15	31.1037	0.950376	15	21.8574	0.939179	15	37.5241	1.06342	15	28.59	0.85866	15	22.4606	2331	268.255	5.30029						0.729486	0.897688	0.893596	0.965041	1.30348	1.34805
High	hRGHEEEEDDHEDDIVsTEHR	30	2	1	156121271	N-Term(TMT6plex); S17(Phospho)	0	S(17): 50.0; T(18): 50.0	1.01534	15	13.2084	1.07686	15	19.7154	1.09018	15	40.0263	1.05157	15	11.9687	1.06512	15	27.4396	1.20537	15	32.0591	0.99524	15	27.0772	1.04009	15	21.1429	1.02676	15	24.4944	0	3.419e-09	5.38245	4	2880.21	1.86232	27.8395	1	0.855381	1.09548	1.24878	1.10692	1.34825	1.70974
	Accession	Description	Score	Coverage	# Proteins	# Unique Peptides	# Peptides	# PSMs	126/129	126/129 Count	126/129 Variability [%]	126/130	126/130 Count	126/130 Variability [%]	126/131	126/131 Count	126/131 Variability [%]	127/129	127/129 Count	127/129 Variability [%]	127/130	127/130 Count	127/130 Variability [%]	127/131	127/131 Count	127/131 Variability [%]	128/129	128/129 Count	128/129 Variability [%]	128/130	128/130 Count	128/130 Variability [%]	128/131	128/131 Count	128/131 Variability [%]	# AAs	MW [kDa]	calc. pI						#VALUE!	#VALUE!	#VALUE!	#VALUE!	#VALUE!	#VALUE!
	156121271	sarcoplasmic reticulum histidine-rich calcium-binding protein precursor [Bos taurus]	1245.43	60.39	2	45	45	689	1.05585	462	64.9548	1.09969	462	43.2623	1.19309	462	39.4829	1.13241	462	36.1135	1.03165	462	41.199	1.0469	462	45.9583	1.06356	462	40.1755	0.99419	461	35.8086	1.03577	461	40.7005	871	100.609	4.83057						0.889514	1.11871	1.36665	1.19201	1.30589	1.48496
High	kVsVRPQmSASPGSGDGGTAPSTPVAGGDERPGVEER	2	2	1	528904061	K1(TMT6plex); N-Term(TMT6plex); S3(Phospho); M8(Oxidation)	0	S(3): 100.0; S(9): 0.0; S(11): 0.0; S(14): 0.0; T(19): 0.0; S(22): 0.0; T(23): 0.0	1.03166	2	6.83581	1.3264	2	19.3264	1.28724	2	16.2494	1.07525	2	27.0736	1.37772	2	56.4245	1.32565	2	17.4102	0.94477	2	23.2644	1.19753	2	52.017	1.15742	2	13.7064	0	2.836e-07	5.38142	6	4177.04	-0.365341	52.7567	1	0.869132	1.34934	1.4745	1.13184	1.74395	1.88036
	Accession	Description	Score	Coverage	# Proteins	# Unique Peptides	# Peptides	# PSMs	126/129	126/129 Count	126/129 Variability [%]	126/130	126/130 Count	126/130 Variability [%]	126/131	126/131 Count	126/131 Variability [%]	127/129	127/129 Count	127/129 Variability [%]	127/130	127/130 Count	127/130 Variability [%]	127/131	127/131 Count	127/131 Variability [%]	128/129	128/129 Count	128/129 Variability [%]	128/130	128/130 Count	128/130 Variability [%]	128/131	128/131 Count	128/131 Variability [%]	# AAs	MW [kDa]	calc. pI						#VALUE!	#VALUE!	#VALUE!	#VALUE!	#VALUE!	#VALUE!
	528904061	PREDICTED: extended synaptotagmin-2 [Bos taurus]	9.18086	4.12	2	1	1	2	1.03166	2	6.83581	1.3264	2	19.3264	1.28724	2	16.2494	1.07525	2	27.0736	1.37772	2	56.4245	1.32565	2	17.4102	0.94477	2	23.2644	1.19753	2	52.017	1.15742	2	13.7064	898	99.9896	7.97217						0.869132	1.34934	1.4745	1.13184	1.74395	1.88036
High	hRGHEEDDDEDEDDVVsTEHR	13	2	1	156121271	N-Term(TMT6plex); S17(Phospho)	0	S(17): 99.0; T(18): 1.0	2.45497	7	33.2993	1.30545	7	22.0774	1.61852	7	46.7377	1.74015	7	51.9551	1.23568	7	11.1711	1.36383	7	22.9866	2.06453	7	71.5432	1.05023	7	18.7529	1.33639	7	65.6515	0	2.237e-10	5.3806	4	2830.15	2.25006	27.8388	1	2.06821	1.32803	1.85398	1.83174	1.56415	1.9345
	Accession	Description	Score	Coverage	# Proteins	# Unique Peptides	# Peptides	# PSMs	126/129	126/129 Count	126/129 Variability [%]	126/130	126/130 Count	126/130 Variability [%]	126/131	126/131 Count	126/131 Variability [%]	127/129	127/129 Count	127/129 Variability [%]	127/130	127/130 Count	127/130 Variability [%]	127/131	127/131 Count	127/131 Variability [%]	128/129	128/129 Count	128/129 Variability [%]	128/130	128/130 Count	128/130 Variability [%]	128/131	128/131 Count	128/131 Variability [%]	# AAs	MW [kDa]	calc. pI						#VALUE!	#VALUE!	#VALUE!	#VALUE!	#VALUE!	#VALUE!
	156121271	sarcoplasmic reticulum histidine-rich calcium-binding protein precursor [Bos taurus]	1245.43	60.39	2	45	45	689	1.05585	462	64.9548	1.09969	462	43.2623	1.19309	462	39.4829	1.13241	462	36.1135	1.03165	462	41.199	1.0469	462	45.9583	1.06356	462	40.1755	0.99419	461	35.8086	1.03577	461	40.7005	871	100.609	4.83057						0.889514	1.11871	1.36665	1.19201	1.30589	1.48496
High	kSTSVSEEkGEsDDEkPR	2	4	1	359069082	K1(TMT6plex); N-Term(TMT6plex); K9(TMT6plex); S12(Phospho); K16(TMT6plex)	0	S(2): 0.0; T(3): 0.0; S(4): 0.0; S(6): 0.0; S(12): 100.0	1.02684	2	6.56218	0.993111	2	13.8264	1.05648	2	6.85027	0.90809	2	12.7132	0.875267	2	33.8956	0.923184	2	26.5084	1.05463	2	6.14856	1.00559	2	14.2448	1.06538	2	7.26418	0	1.522e-08	5.36612	4	3004.57	2.56879	42.8913	2	0.865068	1.01029	1.21018	0.955884	1.10793	1.30948
	Accession	Description	Score	Coverage	# Proteins	# Unique Peptides	# Peptides	# PSMs	126/129	126/129 Count	126/129 Variability [%]	126/130	126/130 Count	126/130 Variability [%]	126/131	126/131 Count	126/131 Variability [%]	127/129	127/129 Count	127/129 Variability [%]	127/130	127/130 Count	127/130 Variability [%]	127/131	127/131 Count	127/131 Variability [%]	128/129	128/129 Count	128/129 Variability [%]	128/130	128/130 Count	128/130 Variability [%]	128/131	128/131 Count	128/131 Variability [%]	# AAs	MW [kDa]	calc. pI						#VALUE!	#VALUE!	#VALUE!	#VALUE!	#VALUE!	#VALUE!
	359069082	PREDICTED: apoptotic chromatin condensation inducer in the nucleus isoform X4 [Bos taurus]	19.3727	4.39	6	4	4	7	1.02684	6	9.69225	1.00905	6	20.2039	1.03647	6	6.85027	1.00222	6	11.2337	1.02412	6	26.2834	1.0155	6	15.7096	1.034	6	15.8291	1.01238	6	11.8366	1.01344	6	13.5437	1321	149.09	6.06201						0.865068	1.0265	1.18725	1.05497	1.29635	1.44043
High	hPSDFGADAQAAMsk	5	1	1	27806939	N-Term(TMT6plex); S14(Phospho); K15(TMT6plex)	0	S(3): 0.0; S(14): 100.0	1.13202	5	26.7802	0.611806	5	31.7541	0.573717	5	40.7998	0.881749	5	8.55916	0.685331	5	5.61105	0.648629	5	8.87915	1.09446	5	15.7852	0.573113	5	23.0733	0.535233	5	31.1748	0	3.007e-09	5.35805	3	2070.98	2.55619	64.6523	0	0.953682	0.622387	0.657179	0.928157	0.867508	0.920041
	Accession	Description	Score	Coverage	# Proteins	# Unique Peptides	# Peptides	# PSMs	126/129	126/129 Count	126/129 Variability [%]	126/130	126/130 Count	126/130 Variability [%]	126/131	126/131 Count	126/131 Variability [%]	127/129	127/129 Count	127/129 Variability [%]	127/130	127/130 Count	127/130 Variability [%]	127/131	127/131 Count	127/131 Variability [%]	128/129	128/129 Count	128/129 Variability [%]	128/130	128/130 Count	128/130 Variability [%]	128/131	128/131 Count	128/131 Variability [%]	# AAs	MW [kDa]	calc. pI						#VALUE!	#VALUE!	#VALUE!	#VALUE!	#VALUE!	#VALUE!
	27806939	myoglobin [Bos taurus]	185.287	71.43	1	13	13	65	0.766973	65	43.6901	0.709361	65	35.109	0.677728	65	35.7134	0.857252	65	23.5867	0.739771	65	30.1818	0.712254	65	31.4852	0.89385	65	34.6998	0.709885	65	25.7982	0.695718	65	25.682	154	17.0669	7.45947						0.646144	0.721629	0.776321	0.902371	0.936418	1.01029
High	vLNASAIPEGQFIDskk	1	5	3	41386691;156120319;297486816	N-Term(TMT6plex); S15(Phospho); K16(TMT6plex); K17(TMT6plex)	0	S(5): 0.0; S(15): 100.0																												0	1.399e-08	5.35026	4	2584.44	1.94014	91.2927	1	0	0	0	0	0	0
	Accession	Description	Score	Coverage	# Proteins	# Unique Peptides	# Peptides	# PSMs	126/129	126/129 Count	126/129 Variability [%]	126/130	126/130 Count	126/130 Variability [%]	126/131	126/131 Count	126/131 Variability [%]	127/129	127/129 Count	127/129 Variability [%]	127/130	127/130 Count	127/130 Variability [%]	127/131	127/131 Count	127/131 Variability [%]	128/129	128/129 Count	128/129 Variability [%]	128/130	128/130 Count	128/130 Variability [%]	128/131	128/131 Count	128/131 Variability [%]	# AAs	MW [kDa]	calc. pI						#VALUE!	#VALUE!	#VALUE!	#VALUE!	#VALUE!	#VALUE!
	41386691	myosin-1 [Bos taurus]	2267.24	69.35	14	33	190	886	1.48591	109	65.727	1.36734	109	41.9726	1.61382	109	36.7191	1.63887	109	42.4623	1.40243	109	40.2482	1.62334	109	47.1141	1.51845	109	45.4413	1.31778	109	30.0812	1.55993	109	37.2226	1938	222.851	5.71924						1.25182	1.39098	1.84859	1.72512	1.77523	2.30261
	297486816	PREDICTED: myosin-4 isoform X2 [Bos taurus]	1338.97	48.19	13	4	113	555	0.372593	4	80.0721	0.681592	4	2.84221	0.679746	4	22.5296	0.601492	4	17.5787	1.29145	4	25.5572	1.29905	4	27.2821	0.608961	4	64.8786	1.01894	4	16.7707	1.18645	4	11.9057	1938	222.826	5.79541						0.313894	0.69338	0.778632	0.63315	1.63475	1.84263
	156120319	myosin-3 [Bos taurus]	569.138	25.1	13	2	56	208	0.655774	3	64.8365	0.703932	3	40.3673	0.517034	3	22.9672	0.774185	3	6.17288	0.829522	3	0.235901	0.673749	3	16.5283	0.666868	3	32.9145	0.705729	3	11.2257	0.533905	3	4.99364	1940	223.549	5.80811						0.552464	0.716106	0.59225	0.814932	1.05003	0.955672
High	hRDHGEEEEEEDDsEEHHHHHSPSHR	57	1	1	156121271	N-Term(TMT6plex); S14(Phospho)	0	S(14): 100.0; S(22): 0.0; S(24): 0.0	1.01395	56	51.2466	1.09969	56	40.6849	1.19666	56	35.3759	1.15354	56	35.6438	1.26408	56	46.3189	1.13093	56	32.1706	1.03458	56	40.0481	1.05387	56	41.5451	1.08136	56	26.3701	0	4.05e-09	5.34118	5	3529.42	2.52499	16.8356	1	0.85421	1.11871	1.37075	1.21425	1.60011	1.60415
	Accession	Description	Score	Coverage	# Proteins	# Unique Peptides	# Peptides	# PSMs	126/129	126/129 Count	126/129 Variability [%]	126/130	126/130 Count	126/130 Variability [%]	126/131	126/131 Count	126/131 Variability [%]	127/129	127/129 Count	127/129 Variability [%]	127/130	127/130 Count	127/130 Variability [%]	127/131	127/131 Count	127/131 Variability [%]	128/129	128/129 Count	128/129 Variability [%]	128/130	128/130 Count	128/130 Variability [%]	128/131	128/131 Count	128/131 Variability [%]	# AAs	MW [kDa]	calc. pI						#VALUE!	#VALUE!	#VALUE!	#VALUE!	#VALUE!	#VALUE!
	156121271	sarcoplasmic reticulum histidine-rich calcium-binding protein precursor [Bos taurus]	1245.43	60.39	2	45	45	689	1.05585	462	64.9548	1.09969	462	43.2623	1.19309	462	39.4829	1.13241	462	36.1135	1.03165	462	41.199	1.0469	462	45.9583	1.06356	462	40.1755	0.99419	461	35.8086	1.03577	461	40.7005	871	100.609	4.83057						0.889514	1.11871	1.36665	1.19201	1.30589	1.48496
High	kkDTAVTSQNsPEAR	1	1	1	114052218	N-Term(TMT6plex); K1(TMT6plex); K2(TMT6plex); S11(Phospho)	0	T(4): 0.0; T(7): 0.0; S(8): 0.0; S(11): 100.0	3.12405	1		1.76035	1		1.55799	1		1.32821	1		0.745873	1		0.654505	1		1.76004	1		0.977745	1		0.861807	1		0	9.831e-09	5.32008	4	2399.3	2.44187	37.7934	2	2.63188	1.79079	1.78464	1.39812	0.944143	0.928376
	Accession	Description	Score	Coverage	# Proteins	# Unique Peptides	# Peptides	# PSMs	126/129	126/129 Count	126/129 Variability [%]	126/130	126/130 Count	126/130 Variability [%]	126/131	126/131 Count	126/131 Variability [%]	127/129	127/129 Count	127/129 Variability [%]	127/130	127/130 Count	127/130 Variability [%]	127/131	127/131 Count	127/131 Variability [%]	128/129	128/129 Count	128/129 Variability [%]	128/130	128/130 Count	128/130 Variability [%]	128/131	128/131 Count	128/131 Variability [%]	# AAs	MW [kDa]	calc. pI						#VALUE!	#VALUE!	#VALUE!	#VALUE!	#VALUE!	#VALUE!
	114052218	transcription elongation factor A protein 1 [Bos taurus]	5.32008	4.98	1	1	1	1	3.12405	1		1.76035	1		1.55799	1		1.32821	1		0.745873	1		0.654505	1		1.76004	1		0.977745	1		0.861807	1		301	33.8689	8.38232						2.63188	1.79079	1.78464	1.39812	0.944143	0.928376
High	aASsEAAPHHQHPPEAR	14	8	1	741917677	N-Term(TMT6plex); S4(Phospho)	0	S(3): 50.0; S(4): 50.0	0.977403	10	25.2991	1.19755	10	50.7159	1.02441	10	35.623	0.940641	10	30.7183	1.00798	10	37.4952	0.893065	10	24.0775	0.824047	10	38.8974	0.878071	10	61.4834	0.877728	10	15.2491	0	7.136e-07	5.31154	4	2101.98	3.02031	21.3692	0	0.823423	1.21826	1.17344	0.990148	1.27593	1.26676
	Accession	Description	Score	Coverage	# Proteins	# Unique Peptides	# Peptides	# PSMs	126/129	126/129 Count	126/129 Variability [%]	126/130	126/130 Count	126/130 Variability [%]	126/131	126/131 Count	126/131 Variability [%]	127/129	127/129 Count	127/129 Variability [%]	127/130	127/130 Count	127/130 Variability [%]	127/131	127/131 Count	127/131 Variability [%]	128/129	128/129 Count	128/129 Variability [%]	128/130	128/130 Count	128/130 Variability [%]	128/131	128/131 Count	128/131 Variability [%]	# AAs	MW [kDa]	calc. pI						#VALUE!	#VALUE!	#VALUE!	#VALUE!	#VALUE!	#VALUE!
	741917677	PREDICTED: striated muscle preferentially expressed protein kinase isoform X3 [Bos taurus]	195.182	13.52	12	32	32	94	0.854322	67	27.4917	0.946109	67	33.2414	0.982237	67	29.2748	1.01009	67	30.5688	1.0992	67	31.6021	0.995065	67	34.6291	0.962133	67	28.7817	0.962474	67	24.2159	0.968707	67	26.6136	3248	351.753	8.52881						0.719732	0.962471	1.12513	1.06325	1.39139	1.41144
High	lHIIDVQLsDAGEYTcVLR	2	2	2	741916099;741872547	N-Term(TMT6plex); S9(Phospho); C16(Carbamidomethyl)	0	S(9): 100.0; Y(14): 0.0; T(15): 0.0																												0	8.138e-10	5.31064	4	2511.26	2.01344	109.426	0	0	0	0	0	0	0
	Accession	Description	Score	Coverage	# Proteins	# Unique Peptides	# Peptides	# PSMs	126/129	126/129 Count	126/129 Variability [%]	126/130	126/130 Count	126/130 Variability [%]	126/131	126/131 Count	126/131 Variability [%]	127/129	127/129 Count	127/129 Variability [%]	127/130	127/130 Count	127/130 Variability [%]	127/131	127/131 Count	127/131 Variability [%]	128/129	128/129 Count	128/129 Variability [%]	128/130	128/130 Count	128/130 Variability [%]	128/131	128/131 Count	128/131 Variability [%]	# AAs	MW [kDa]	calc. pI						#VALUE!	#VALUE!	#VALUE!	#VALUE!	#VALUE!	#VALUE!
	741916099	PREDICTED: LOW QUALITY PROTEIN: titin isoform X2 [Bos taurus]	2021.03	15.41	1	5	363	970	0.502817	20	81.3895	0.653969	20	65.1317	0.83843	20	21.0398	0.958143	20	14.6879	1.122	20	25.8557	1.60675	20	64.6312	0.882696	20	23.0732	0.936125	20	23.0341	1.26663	20	35.3525	35221	3907.72	6.23975						0.423603	0.665279	0.960401	1.00857	1.42025	2.27907
	741872547	PREDICTED: LOW QUALITY PROTEIN: titin isoform X1 [Bos taurus]	1967.88	15.33	1	1	359	951	0.666417	1		1.14148	1		0.876378	1		0.877556	1		1.49801	1		1.1403	1		0.681607	1		1.15101	1		0.880076	1		35390	3925.94	6.25244						0.561429	1.16123	1.00387	0.923743	1.89621	1.61744
High	wSGPLsLQEVDERPQHPLQVk	2	1	1	75812940	N-Term(TMT6plex); S6(Phospho); K21(TMT6plex)	0	S(2): 0.0; S(6): 100.0	1.09471	2	51.0813	0.787077	2	61.5713	0.817746	2	7.44545	1.10293	2	1.12383	0.790279	2	9.69076	0.814075	2	41.1952	0.819112	2	6.1942	0.580607	2	2.35638	0.600762	2	49.6057	0	7.862e-08	5.29771	4	2981.57	1.62019	86.4354	0	0.922252	0.800688	0.936708	1.16098	1.00035	1.15472
	Accession	Description	Score	Coverage	# Proteins	# Unique Peptides	# Peptides	# PSMs	126/129	126/129 Count	126/129 Variability [%]	126/130	126/130 Count	126/130 Variability [%]	126/131	126/131 Count	126/131 Variability [%]	127/129	127/129 Count	127/129 Variability [%]	127/130	127/130 Count	127/130 Variability [%]	127/131	127/131 Count	127/131 Variability [%]	128/129	128/129 Count	128/129 Variability [%]	128/130	128/130 Count	128/130 Variability [%]	128/131	128/131 Count	128/131 Variability [%]	# AAs	MW [kDa]	calc. pI						#VALUE!	#VALUE!	#VALUE!	#VALUE!	#VALUE!	#VALUE!
	75812940	phosphatidylethanolamine-binding protein 1 [Bos taurus]	33.3672	21.93	1	2	2	30	0.943021	11	27.4504	0.729778	11	34.4606	0.808824	11	12.2002	1.05745	11	14.5875	0.811386	11	12.8494	0.91612	11	17.5686	0.953957	11	16.5172	0.754049	11	29.5182	0.884441	11	17.2295	187	20.9917	7.95752						0.794457	0.742399	0.926488	1.11311	1.02707	1.29946
High	hQGVmVGMGqkDsYVGDEAQSkR	2	9	2	75812932;27819614	N-Term(TMT6plex); M5(Oxidation); Q10(Deamidated); K11(TMT6plex); S13(Phospho); K22(TMT6plex)	0	S(13): 98.0; Y(14): 2.0; S(21): 0.0																												0	2.546e-07	5.28955	5	3291.64	8.46654	54.8015	2	0	0	0	0	0	0
	Accession	Description	Score	Coverage	# Proteins	# Unique Peptides	# Peptides	# PSMs	126/129	126/129 Count	126/129 Variability [%]	126/130	126/130 Count	126/130 Variability [%]	126/131	126/131 Count	126/131 Variability [%]	127/129	127/129 Count	127/129 Variability [%]	127/130	127/130 Count	127/130 Variability [%]	127/131	127/131 Count	127/131 Variability [%]	128/129	128/129 Count	128/129 Variability [%]	128/130	128/130 Count	128/130 Variability [%]	128/131	128/131 Count	128/131 Variability [%]	# AAs	MW [kDa]	calc. pI						#VALUE!	#VALUE!	#VALUE!	#VALUE!	#VALUE!	#VALUE!
	27819614	actin, alpha skeletal muscle [Bos taurus]	617.528	72.94	7	15	30	338	0.942488	95	33.1202	0.92573	95	23.9251	0.986881	95	23.3458	0.997376	95	23.895	1.01895	95	23.4193	1.05669	95	26.2502	0.882671	95	25.6102	0.920941	95	19.87	0.975021	95	20.6458	377	42.1089	5.49072						0.794008	0.941739	1.13045	1.04987	1.28981	1.49886
	75812932	actin, cytoplasmic 2 [Bos taurus]	383.34	51.2	5	3	18	211	1.0507	4	37.2027	0.84491	4	8.37453	0.974561	4	26.4873	1.2009	4	39.8845	1.0979	4	17.4923	1.13373	4	6.36099	1.07982	4	14.8536	0.933705	4	16.7791	1.22972	4	30.9577	375	41.7658	5.47803						0.885169	0.859522	1.11634	1.2641	1.38975	1.60812
High	rnsNPSTESVSAR	2	3	1	528905742	N-Term(TMT6plex); N2(Deamidated); S3(Phospho)	0	S(3): 100.0; S(6): 0.0; T(7): 0.0; S(9): 0.0; S(11): 0.0	0.675606	2	2.56406	0.849768	2	1.8548	0.920889	2	9.1536	0.809993	2	13.3361	1.01532	2	14.055	1.09092	2	25.3701	0.758965	2	7.71446	0.941131	2	8.42693	1.01572	2	19.5852	0	1.232e-06	5.276	3	1714.8	2.63523	28.8286	1	0.569171	0.864464	1.05486	0.852624	1.28522	1.5474
	Accession	Description	Score	Coverage	# Proteins	# Unique Peptides	# Peptides	# PSMs	126/129	126/129 Count	126/129 Variability [%]	126/130	126/130 Count	126/130 Variability [%]	126/131	126/131 Count	126/131 Variability [%]	127/129	127/129 Count	127/129 Variability [%]	127/130	127/130 Count	127/130 Variability [%]	127/131	127/131 Count	127/131 Variability [%]	128/129	128/129 Count	128/129 Variability [%]	128/130	128/130 Count	128/130 Variability [%]	128/131	128/131 Count	128/131 Variability [%]	# AAs	MW [kDa]	calc. pI						#VALUE!	#VALUE!	#VALUE!	#VALUE!	#VALUE!	#VALUE!
	528905742	PREDICTED: uncharacterized protein LOC104968578 [Bos taurus]	26.913	9.94	3	8	8	14	0.964309	12	43.0303	0.950172	12	13.7663	0.910169	12	20.9031	1.0502	12	36.1795	0.995417	12	39.3777	1.00518	12	47.345	0.88884	12	17.8192	1.05088	12	33.1997	1.05301	12	15.4861	1237	131.42	9.64209						0.812392	0.966604	1.04258	1.10548	1.26002	1.42578
High	hADsVAELSEQIDNLQR	5	1	1	41386711	N-Term(TMT6plex); S4(Phospho)	0	S(4): 100.0; S(9): 0.0	0.797112	5	10.5657	0.863604	5	21.4023	0.941814	5	11.5813	0.995014	5	6.45299	1.47858	5	28.854	1.26486	5	1.2027	1.08691	5	27.8574	1.32872	5	40.8667	1.13347	5	35.5518	0	5.965e-08	5.25996	3	2234.07	2.93509	83.4638	0	0.671535	0.878539	1.07882	1.04738	1.87162	1.79413
	Accession	Description	Score	Coverage	# Proteins	# Unique Peptides	# Peptides	# PSMs	126/129	126/129 Count	126/129 Variability [%]	126/130	126/130 Count	126/130 Variability [%]	126/131	126/131 Count	126/131 Variability [%]	127/129	127/129 Count	127/129 Variability [%]	127/130	127/130 Count	127/130 Variability [%]	127/131	127/131 Count	127/131 Variability [%]	128/129	128/129 Count	128/129 Variability [%]	128/130	128/130 Count	128/130 Variability [%]	128/131	128/131 Count	128/131 Variability [%]	# AAs	MW [kDa]	calc. pI						#VALUE!	#VALUE!	#VALUE!	#VALUE!	#VALUE!	#VALUE!
	41386711	myosin-7 [Bos taurus]	1618.97	65.27	13	68	172	693	0.675686	253	52.4786	0.661464	253	37.4845	0.604	253	40.4398	0.825827	253	31.7926	0.817178	253	26.7514	0.784921	253	42.3193	0.86588	253	35.9586	0.831699	253	24.9908	0.778321	253	28.9349	1935	223.091	5.73193						0.569238	0.672904	0.691867	0.869291	1.0344	1.11336
High	kQGRLsLDQEEEEDASR	2	1	1	27807389	N-Term(TMT6plex); K1(TMT6plex); S6(Phospho)	0	S(6): 100.0; S(16): 0.0	1.12368	2	2.30206	1.09968	2	17.6346	0.894509	2	3.50936	0.958127	2	6.24776	0.934462	2	26.4911	0.753638	2	12.0956	1.02093	2	11.8544	0.985006	2	32.4213	0.797951	2	17.7608	0	1.387e-06	5.25765	4	2528.25	2.5694	49.8799	2	0.946656	1.1187	1.02464	1.00855	1.18286	1.06899
	Accession	Description	Score	Coverage	# Proteins	# Unique Peptides	# Peptides	# PSMs	126/129	126/129 Count	126/129 Variability [%]	126/130	126/130 Count	126/130 Variability [%]	126/131	126/131 Count	126/131 Variability [%]	127/129	127/129 Count	127/129 Variability [%]	127/130	127/130 Count	127/130 Variability [%]	127/131	127/131 Count	127/131 Variability [%]	128/129	128/129 Count	128/129 Variability [%]	128/130	128/130 Count	128/130 Variability [%]	128/131	128/131 Count	128/131 Variability [%]	# AAs	MW [kDa]	calc. pI						#VALUE!	#VALUE!	#VALUE!	#VALUE!	#VALUE!	#VALUE!
	27807389	craniofacial development protein 2 [Bos taurus]	8.83606	2.87	1	1	1	2	1.12368	2	2.30206	1.09968	2	17.6346	0.894509	2	3.50936	0.958127	2	6.24776	0.934462	2	26.4911	0.753638	2	12.0956	1.02093	2	11.8544	0.985006	2	32.4213	0.797951	2	17.7608	592	66.2831	5.41455						0.946656	1.1187	1.02464	1.00855	1.18286	1.06899
High	gHEEEDDDEDDIVsTEHRHQVHR	2	2	1	156121271	N-Term(TMT6plex); S14(Phospho)	0	S(14): 50.0; T(15): 50.0	0.601704	1		0.893461	1		2.94247	1		0.911361	1		1.34865	1		4.40371	1		0.762074	1		1.11561	1		3.65905	1		0	4.667e-07	5.2493	6	3093.32	1.83664	33.6908	1	0.506911	0.908912	3.37053	0.959327	1.70715	6.24639
	Accession	Description	Score	Coverage	# Proteins	# Unique Peptides	# Peptides	# PSMs	126/129	126/129 Count	126/129 Variability [%]	126/130	126/130 Count	126/130 Variability [%]	126/131	126/131 Count	126/131 Variability [%]	127/129	127/129 Count	127/129 Variability [%]	127/130	127/130 Count	127/130 Variability [%]	127/131	127/131 Count	127/131 Variability [%]	128/129	128/129 Count	128/129 Variability [%]	128/130	128/130 Count	128/130 Variability [%]	128/131	128/131 Count	128/131 Variability [%]	# AAs	MW [kDa]	calc. pI						#VALUE!	#VALUE!	#VALUE!	#VALUE!	#VALUE!	#VALUE!
	156121271	sarcoplasmic reticulum histidine-rich calcium-binding protein precursor [Bos taurus]	1245.43	60.39	2	45	45	689	1.05585	462	64.9548	1.09969	462	43.2623	1.19309	462	39.4829	1.13241	462	36.1135	1.03165	462	41.199	1.0469	462	45.9583	1.06356	462	40.1755	0.99419	461	35.8086	1.03577	461	40.7005	871	100.609	4.83057						0.889514	1.11871	1.36665	1.19201	1.30589	1.48496
High	tLPHVTAktPPPmAPktPPPTTPk	6	2	1	741978639	N-Term(TMT6plex); K8(TMT6plex); T9(Phospho); M13(Oxidation); K16(TMT6plex); T17(Phospho); K24(TMT6plex)	0	T(1): 0.0; T(6): 0.0; T(9): 100.0; T(17): 100.0; T(21): 0.0; T(22): 0.0	0.651236	3	6.7768	0.720099	3	8.08648	0.67625	3	0.607795	0.92051	3	1.5977	0.918049	3	7.9692	0.86698	3	9.46772	1.01511	3	5.95389	1.0969	3	25.3921	1.04051	3	5.15851	0	7.181e-09	5.24408	5	3597.99	4.8286	65.8621	2	0.54864	0.732552	0.774628	0.968958	1.16209	1.22976
	Accession	Description	Score	Coverage	# Proteins	# Unique Peptides	# Peptides	# PSMs	126/129	126/129 Count	126/129 Variability [%]	126/130	126/130 Count	126/130 Variability [%]	126/131	126/131 Count	126/131 Variability [%]	127/129	127/129 Count	127/129 Variability [%]	127/130	127/130 Count	127/130 Variability [%]	127/131	127/131 Count	127/131 Variability [%]	128/129	128/129 Count	128/129 Variability [%]	128/130	128/130 Count	128/130 Variability [%]	128/131	128/131 Count	128/131 Variability [%]	# AAs	MW [kDa]	calc. pI						#VALUE!	#VALUE!	#VALUE!	#VALUE!	#VALUE!	#VALUE!
	741978639	PREDICTED: synaptopodin 2-like protein isoform X2 [Bos taurus]	258.122	19.27	2	15	15	103	0.759236	77	34.6884	0.868389	77	20.5102	0.82065	77	22.6298	0.894887	77	22.7374	0.985151	77	21.7287	0.961909	77	22.3513	0.888836	77	30.0214	1.00868	77	19.6209	0.920631	77	24.9181	965	101.14	9.87646						0.639626	0.883407	0.940034	0.941987	1.24703	1.36441
High	hIADLAGNPELILPVPAFnVInGGsHAGNk	1	2	1	77736349	N-Term(TMT6plex); N19(Deamidated); N22(Deamidated); S25(Phospho); K30(TMT6plex)	0	S(25): 100.0	1.85884	1		1.34481	1		0.893002	1		1.72099	1		1.24084	1		0.816935	1		1.37251	1		0.978942	1		0.64739	1		0	8.553e-10	5.23563	5	3575.9	8.36778	115.038	0	1.566	1.36807	1.02291	1.81157	1.57068	1.15877
	Accession	Description	Score	Coverage	# Proteins	# Unique Peptides	# Peptides	# PSMs	126/129	126/129 Count	126/129 Variability [%]	126/130	126/130 Count	126/130 Variability [%]	126/131	126/131 Count	126/131 Variability [%]	127/129	127/129 Count	127/129 Variability [%]	127/130	127/130 Count	127/130 Variability [%]	127/131	127/131 Count	127/131 Variability [%]	128/129	128/129 Count	128/129 Variability [%]	128/130	128/130 Count	128/130 Variability [%]	128/131	128/131 Count	128/131 Variability [%]	# AAs	MW [kDa]	calc. pI						#VALUE!	#VALUE!	#VALUE!	#VALUE!	#VALUE!	#VALUE!
	77736349	beta-enolase [Bos taurus]	223.026	70.74	3	19	25	111	1.25827	63	74.9494	1.21311	63	40.8512	1.19411	63	38.3362	1.40113	63	31.208	1.32144	63	30.9309	1.3899	63	36.2196	1.2276	63	44.7938	1.21402	63	31.5905	1.31925	63	31.4738	434	47.0664	7.72314						1.06004	1.23409	1.36782	1.47487	1.67271	1.97149
High	aLsPAAAQPPPASVAEkPGDEPGRPR	2	10	1	741917677	N-Term(TMT6plex); S3(Phospho); K17(TMT6plex)	0	S(3): 100.0; S(13): 0.0	0.905812	2	13.0813	1.26987	2	7.6164	1.0507	2	14.1606	0.81816	2	38.912	1.14307	2	32.9755	0.93773	2	40.0983	0.759114	2	47.1172	1.04918	2	40.93	0.864549	2	48.3578	0	4.17e-08	5.22766	4	3104.63	1.71746	61.4964	0	0.76311	1.29183	1.20355	0.861221	1.44692	1.33011
	Accession	Description	Score	Coverage	# Proteins	# Unique Peptides	# Peptides	# PSMs	126/129	126/129 Count	126/129 Variability [%]	126/130	126/130 Count	126/130 Variability [%]	126/131	126/131 Count	126/131 Variability [%]	127/129	127/129 Count	127/129 Variability [%]	127/130	127/130 Count	127/130 Variability [%]	127/131	127/131 Count	127/131 Variability [%]	128/129	128/129 Count	128/129 Variability [%]	128/130	128/130 Count	128/130 Variability [%]	128/131	128/131 Count	128/131 Variability [%]	# AAs	MW [kDa]	calc. pI						#VALUE!	#VALUE!	#VALUE!	#VALUE!	#VALUE!	#VALUE!
	741917677	PREDICTED: striated muscle preferentially expressed protein kinase isoform X3 [Bos taurus]	195.182	13.52	12	32	32	94	0.854322	67	27.4917	0.946109	67	33.2414	0.982237	67	29.2748	1.01009	67	30.5688	1.0992	67	31.6021	0.995065	67	34.6291	0.962133	67	28.7817	0.962474	67	24.2159	0.968707	67	26.6136	3248	351.753	8.52881						0.719732	0.962471	1.12513	1.06325	1.39139	1.41144
High	sRSssRGDVNDQDAIQEk	9	3	2	741933608;528956702	N-Term(TMT6plex); S4(Phospho); S5(Phospho); K18(TMT6plex)	0	S(1): 1.5; S(3): 66.2; S(4): 66.2; S(5): 66.2																												0	6.786e-06	5.22699	4	2610.2	2.66281	45.0578	2	0	0	0	0	0	0
	Accession	Description	Score	Coverage	# Proteins	# Unique Peptides	# Peptides	# PSMs	126/129	126/129 Count	126/129 Variability [%]	126/130	126/130 Count	126/130 Variability [%]	126/131	126/131 Count	126/131 Variability [%]	127/129	127/129 Count	127/129 Variability [%]	127/130	127/130 Count	127/130 Variability [%]	127/131	127/131 Count	127/131 Variability [%]	128/129	128/129 Count	128/129 Variability [%]	128/130	128/130 Count	128/130 Variability [%]	128/131	128/131 Count	128/131 Variability [%]	# AAs	MW [kDa]	calc. pI						#VALUE!	#VALUE!	#VALUE!	#VALUE!	#VALUE!	#VALUE!
	741933608	PREDICTED: myotilin isoform X1 [Bos taurus]	225.01	41.68	2	2	17	198	0.86115	17	41.6824	0.880211	17	26.2178	0.88883	17	35.7874	0.945957	17	36.0446	1.01152	17	37.8028	1.08462	17	18.729	0.857409	17	23.9282	0.949901	17	24.8411	1.05545	17	33.3071	499	55.6169	8.96826						0.725485	0.895434	1.01813	0.995744	1.28041	1.53847
	528956702	PREDICTED: myotilin isoform X2 [Bos taurus]	216.365	41.57	1	2	17	179	0.737144	11	31.1269	0.974684	11	32.9148	1.03217	11	49.3756	0.881002	11	15.2658	1.02525	11	17.5325	0.949548	11	36.5	0.930317	11	23.921	0.89993	11	15.3748	0.982625	11	23.43	498	55.4888	8.96826						0.621015	0.99154	1.18232	0.927371	1.29779	1.34688
High	hQDHGEEEEEDDsEEHHHHHSPSHR	61	2	1	156121271	N-Term(TMT6plex); S13(Phospho)	0	S(13): 100.0; S(21): 0.0; S(23): 0.0	0.797313	56	36.9912	0.799749	56	32.3916	0.826814	56	41.3224	0.842175	56	46.5302	0.914996	56	39.3311	0.901539	56	41.7898	0.84738	56	44.8299	0.835635	56	33.9965	0.824782	56	32.869	0	2.15e-10	5.20432	4	3372.34	2.33771	15.1602	0	0.671705	0.81358	0.947096	0.8865	1.15822	1.27878
	Accession	Description	Score	Coverage	# Proteins	# Unique Peptides	# Peptides	# PSMs	126/129	126/129 Count	126/129 Variability [%]	126/130	126/130 Count	126/130 Variability [%]	126/131	126/131 Count	126/131 Variability [%]	127/129	127/129 Count	127/129 Variability [%]	127/130	127/130 Count	127/130 Variability [%]	127/131	127/131 Count	127/131 Variability [%]	128/129	128/129 Count	128/129 Variability [%]	128/130	128/130 Count	128/130 Variability [%]	128/131	128/131 Count	128/131 Variability [%]	# AAs	MW [kDa]	calc. pI						#VALUE!	#VALUE!	#VALUE!	#VALUE!	#VALUE!	#VALUE!
	156121271	sarcoplasmic reticulum histidine-rich calcium-binding protein precursor [Bos taurus]	1245.43	60.39	2	45	45	689	1.05585	462	64.9548	1.09969	462	43.2623	1.19309	462	39.4829	1.13241	462	36.1135	1.03165	462	41.199	1.0469	462	45.9583	1.06356	462	40.1755	0.99419	461	35.8086	1.03577	461	40.7005	871	100.609	4.83057						0.889514	1.11871	1.36665	1.19201	1.30589	1.48496
High	sALAHALQSAR	8	5	3	41386691;156120319;297486816	N-Term(TMT6plex); S1(Phospho)	0	S(1): 100.0; S(9): 0.0																												0	1.053e-06	5.19864	3	1433.75	2.47484	67.9409	0	0	0	0	0	0	0
	Accession	Description	Score	Coverage	# Proteins	# Unique Peptides	# Peptides	# PSMs	126/129	126/129 Count	126/129 Variability [%]	126/130	126/130 Count	126/130 Variability [%]	126/131	126/131 Count	126/131 Variability [%]	127/129	127/129 Count	127/129 Variability [%]	127/130	127/130 Count	127/130 Variability [%]	127/131	127/131 Count	127/131 Variability [%]	128/129	128/129 Count	128/129 Variability [%]	128/130	128/130 Count	128/130 Variability [%]	128/131	128/131 Count	128/131 Variability [%]	# AAs	MW [kDa]	calc. pI						#VALUE!	#VALUE!	#VALUE!	#VALUE!	#VALUE!	#VALUE!
	41386691	myosin-1 [Bos taurus]	2267.24	69.35	14	33	190	886	1.48591	109	65.727	1.36734	109	41.9726	1.61382	109	36.7191	1.63887	109	42.4623	1.40243	109	40.2482	1.62334	109	47.1141	1.51845	109	45.4413	1.31778	109	30.0812	1.55993	109	37.2226	1938	222.851	5.71924						1.25182	1.39098	1.84859	1.72512	1.77523	2.30261
	297486816	PREDICTED: myosin-4 isoform X2 [Bos taurus]	1338.97	48.19	13	4	113	555	0.372593	4	80.0721	0.681592	4	2.84221	0.679746	4	22.5296	0.601492	4	17.5787	1.29145	4	25.5572	1.29905	4	27.2821	0.608961	4	64.8786	1.01894	4	16.7707	1.18645	4	11.9057	1938	222.826	5.79541						0.313894	0.69338	0.778632	0.63315	1.63475	1.84263
	156120319	myosin-3 [Bos taurus]	569.138	25.1	13	2	56	208	0.655774	3	64.8365	0.703932	3	40.3673	0.517034	3	22.9672	0.774185	3	6.17288	0.829522	3	0.235901	0.673749	3	16.5283	0.666868	3	32.9145	0.705729	3	11.2257	0.533905	3	4.99364	1940	223.549	5.80811						0.552464	0.716106	0.59225	0.814932	1.05003	0.955672
High	aYEDAAEEFHPYIPFFATFDskVAk	1	1	1	118150866	N-Term(TMT6plex); S21(Phospho); K22(TMT6plex); K25(TMT6plex)	0	Y(2): 0.0; Y(12): 0.0; T(18): 0.0; S(21): 100.0	0.370398	1		0.333331	1		0.771925	1		1.34462	1		1.20593	1		2.76888	1		0.988692	1		0.877181	1		2.02305	1		0	5.859e-09	5.1927	4	3660.84	2.89851	121.773	1	0.312046	0.339095	0.884221	1.41539	1.52649	3.92749
	Accession	Description	Score	Coverage	# Proteins	# Unique Peptides	# Peptides	# PSMs	126/129	126/129 Count	126/129 Variability [%]	126/130	126/130 Count	126/130 Variability [%]	126/131	126/131 Count	126/131 Variability [%]	127/129	127/129 Count	127/129 Variability [%]	127/130	127/130 Count	127/130 Variability [%]	127/131	127/131 Count	127/131 Variability [%]	128/129	128/129 Count	128/129 Variability [%]	128/130	128/130 Count	128/130 Variability [%]	128/131	128/131 Count	128/131 Variability [%]	# AAs	MW [kDa]	calc. pI						#VALUE!	#VALUE!	#VALUE!	#VALUE!	#VALUE!	#VALUE!
	118150866	calsequestrin-1 precursor [Bos taurus]	63.8486	40	1	12	12	23	1.74539	23	72.6619	1.23929	23	46.6271	1.19552	23	21.1344	1.24415	23	11.5526	0.993203	23	24.6675	0.912776	23	75.6932	1.32581	23	22.3887	1.04706	23	26.0888	0.92951	23	41.8131	395	44.9257	4.17041						1.47042	1.26072	1.36944	1.30963	1.25722	1.29472
High	rAEGANsNVFSmFEQTQIQEFk	18	1	1	528988521	N-Term(TMT6plex); S7(Phospho); M12(Oxidation); K22(TMT6plex)	0	S(7): 100.0; S(11): 0.0; T(16): 0.0	1.28934	15	33.9115	1.13	15	22.5625	0.568632	15	25.4666	1.10875	15	24.874	1.00825	15	27.3746	0.453556	15	28.1532	1.38471	15	29.3567	1.16554	15	17.0034	0.608304	15	26.5027	0	0.0003107	5.18778	4	3115.5	2.77327	101.476	1	1.08622	1.14954	0.651354	1.16711	1.27627	0.643341
	Accession	Description	Score	Coverage	# Proteins	# Unique Peptides	# Peptides	# PSMs	126/129	126/129 Count	126/129 Variability [%]	126/130	126/130 Count	126/130 Variability [%]	126/131	126/131 Count	126/131 Variability [%]	127/129	127/129 Count	127/129 Variability [%]	127/130	127/130 Count	127/130 Variability [%]	127/131	127/131 Count	127/131 Variability [%]	128/129	128/129 Count	128/129 Variability [%]	128/130	128/130 Count	128/130 Variability [%]	128/131	128/131 Count	128/131 Variability [%]	# AAs	MW [kDa]	calc. pI						#VALUE!	#VALUE!	#VALUE!	#VALUE!	#VALUE!	#VALUE!
	528988521	PREDICTED: myosin regulatory light chain 2, ventricular/cardiac muscle isoform isoform X1 [Bos taurus]	707.084	90.36	1	5	16	331	1.13533	235	64.008	0.947607	235	41.4734	0.576024	235	26.8497	1.15831	235	32.1192	0.918186	235	33.6131	0.548296	235	59.8167	1.16908	235	50.548	0.919266	235	34.5958	0.585462	235	42.4187	166	18.8924	4.93213						0.956468	0.963995	0.659821	1.21927	1.16226	0.777725
High	hktDLNHENLkGGDDLDPNYVLSSR	1	1	1	60097925	N-Term(TMT6plex); K2(TMT6plex); T3(Phospho); K11(TMT6plex)	0	T(3): 100.0; Y(20): 0.0; S(23): 0.0; S(24): 0.0	1.61556	1		1.07124	1		1.16757	1		1.15236	1		0.761493	1		0.822898	1		1.35186	1		0.883726	1		0.959254	1		0	3.326e-06	5.17718	5	3604.85	2.72201	68.4815	2	1.36104	1.08976	1.33742	1.21301	0.963916	1.16723
	Accession	Description	Score	Coverage	# Proteins	# Unique Peptides	# Peptides	# PSMs	126/129	126/129 Count	126/129 Variability [%]	126/130	126/130 Count	126/130 Variability [%]	126/131	126/131 Count	126/131 Variability [%]	127/129	127/129 Count	127/129 Variability [%]	127/130	127/130 Count	127/130 Variability [%]	127/131	127/131 Count	127/131 Variability [%]	128/129	128/129 Count	128/129 Variability [%]	128/130	128/130 Count	128/130 Variability [%]	128/131	128/131 Count	128/131 Variability [%]	# AAs	MW [kDa]	calc. pI						#VALUE!	#VALUE!	#VALUE!	#VALUE!	#VALUE!	#VALUE!
	60097925	creatine kinase M-type [Bos taurus]	634.432	70.08	2	40	40	338	0.961874	258	79.818	0.923125	259	36.7071	0.940308	261	18.337	1.13014	261	25.715	0.978137	261	28.7472	1.08813	260	54.1729	1.09351	261	41.1094	0.950671	261	24.1036	1.02121	260	36.275	381	42.9618	7.12256						0.81034	0.939089	1.0771	1.18962	1.23815	1.54345
High	rFstPAPQPTAEPLAPTVLAPR	1	2	1	741978639	N-Term(TMT6plex); S3(Phospho); T4(Phospho)	0	S(3): 100.0; T(4): 100.0; T(10): 0.0; T(17): 0.0	0.712466	1		0.906592	1		0.655866	1		0.969517	1		1.22947	1		0.88187	1		1.35952	1		1.70552	1		1.22879	1		0	5.445e-07	5.16569	4	2706.37	1.78715	94.5239	1	0.600224	0.92227	0.751279	1.02054	1.55629	1.25088
	Accession	Description	Score	Coverage	# Proteins	# Unique Peptides	# Peptides	# PSMs	126/129	126/129 Count	126/129 Variability [%]	126/130	126/130 Count	126/130 Variability [%]	126/131	126/131 Count	126/131 Variability [%]	127/129	127/129 Count	127/129 Variability [%]	127/130	127/130 Count	127/130 Variability [%]	127/131	127/131 Count	127/131 Variability [%]	128/129	128/129 Count	128/129 Variability [%]	128/130	128/130 Count	128/130 Variability [%]	128/131	128/131 Count	128/131 Variability [%]	# AAs	MW [kDa]	calc. pI						#VALUE!	#VALUE!	#VALUE!	#VALUE!	#VALUE!	#VALUE!
	741978639	PREDICTED: synaptopodin 2-like protein isoform X2 [Bos taurus]	258.122	19.27	2	15	15	103	0.759236	77	34.6884	0.868389	77	20.5102	0.82065	77	22.6298	0.894887	77	22.7374	0.985151	77	21.7287	0.961909	77	22.3513	0.888836	77	30.0214	1.00868	77	19.6209	0.920631	77	24.9181	965	101.14	9.87646						0.639626	0.883407	0.940034	0.941987	1.24703	1.36441
High	rLPGsPSSVPQSGLHkEEPDLQPQPASEAPR	2	1	1	741917677	N-Term(TMT6plex); S5(Phospho); K16(TMT6plex)	0	S(5): 100.0; S(7): 0.0; S(8): 0.0; S(12): 0.0; S(27): 0.0	0.778898	2	5.45035	0.998465	2	42.9569	2.07311	2	196.711	1.04706	2	5.33261	1.33763	2	43.0902	2.75365	2	197.077	0.758333	2	50.5909	0.958372	2	1.13966	1.98172	2	100.451	0	1.393e-06	5.16379	5	3829.97	2.42236	64.3892	2	0.656191	1.01573	2.3747	1.10216	1.69321	3.90589
	Accession	Description	Score	Coverage	# Proteins	# Unique Peptides	# Peptides	# PSMs	126/129	126/129 Count	126/129 Variability [%]	126/130	126/130 Count	126/130 Variability [%]	126/131	126/131 Count	126/131 Variability [%]	127/129	127/129 Count	127/129 Variability [%]	127/130	127/130 Count	127/130 Variability [%]	127/131	127/131 Count	127/131 Variability [%]	128/129	128/129 Count	128/129 Variability [%]	128/130	128/130 Count	128/130 Variability [%]	128/131	128/131 Count	128/131 Variability [%]	# AAs	MW [kDa]	calc. pI						#VALUE!	#VALUE!	#VALUE!	#VALUE!	#VALUE!	#VALUE!
	741917677	PREDICTED: striated muscle preferentially expressed protein kinase isoform X3 [Bos taurus]	195.182	13.52	12	32	32	94	0.854322	67	27.4917	0.946109	67	33.2414	0.982237	67	29.2748	1.01009	67	30.5688	1.0992	67	31.6021	0.995065	67	34.6291	0.962133	67	28.7817	0.962474	67	24.2159	0.968707	67	26.6136	3248	351.753	8.52881						0.719732	0.962471	1.12513	1.06325	1.39139	1.41144
High	kIAEQELLDAsERVQLLHTQNTSLInTk	3	5	3	41386691;261245063;528995059	N-Term(TMT6plex); K1(TMT6plex); S11(Phospho); N26(Deamidated); K28(TMT6plex)	0	S(11): 99.9; T(19): 0.0; T(22): 0.0; S(23): 0.0; T(27): 0.1																												0	9.184e-07	5.1623	6	3961.19	6.5176	88.1259	2	0	0	0	0	0	0
	Accession	Description	Score	Coverage	# Proteins	# Unique Peptides	# Peptides	# PSMs	126/129	126/129 Count	126/129 Variability [%]	126/130	126/130 Count	126/130 Variability [%]	126/131	126/131 Count	126/131 Variability [%]	127/129	127/129 Count	127/129 Variability [%]	127/130	127/130 Count	127/130 Variability [%]	127/131	127/131 Count	127/131 Variability [%]	128/129	128/129 Count	128/129 Variability [%]	128/130	128/130 Count	128/130 Variability [%]	128/131	128/131 Count	128/131 Variability [%]	# AAs	MW [kDa]	calc. pI						#VALUE!	#VALUE!	#VALUE!	#VALUE!	#VALUE!	#VALUE!
	41386691	myosin-1 [Bos taurus]	2267.24	69.35	14	33	190	886	1.48591	109	65.727	1.36734	109	41.9726	1.61382	109	36.7191	1.63887	109	42.4623	1.40243	109	40.2482	1.62334	109	47.1141	1.51845	109	45.4413	1.31778	109	30.0812	1.55993	109	37.2226	1938	222.851	5.71924						1.25182	1.39098	1.84859	1.72512	1.77523	2.30261
	261245063	myosin-2 [Bos taurus]	1969.24	62.99	13	44	169	797	0.724348	127	45.4697	0.666496	127	36.2884	0.61852	127	32.5386	0.760792	127	29.4516	0.662699	127	34.9826	0.628022	127	41.8637	0.773284	127	25.049	0.67845	127	30.2184	0.654591	127	35.8182	1940	223.194	5.79541						0.610234	0.678022	0.708499	0.800834	0.83886	0.890812
	528995059	PREDICTED: myosin-8 isoform X1 [Bos taurus]	1309.28	43.06	13	4	113	530	1.36038	7	37.529	1.16595	7	48.1688	1.57834	7	11.9644	1.47229	7	26.6313	1.17414	7	38.4737	1.53513	7	29.6538	1.22104	7	57.3992	1.13041	7	44.3744	1.21363	7	70.3079	1937	222.613	5.77002						1.14606	1.18612	1.80794	1.54978	1.48625	2.17749
High	tPPPtTPkTPPPVAPkPPSR	2	2	1	741978639	N-Term(TMT6plex); T1(Phospho); T5(Phospho); K8(TMT6plex); K16(TMT6plex)	0	T(1): 100.0; T(5): 98.0; T(6): 2.0; T(9): 0.0; S(19): 0.0	1.36701	2	31.1877	1.47491	2	0.591489	0.754608	2	10.9503	1.0002	2	45.3187	1.07546	2	13.404	0.545548	2	1.83535	0.961874	2	34.1679	1.02314	2	3.35477	0.521325	2	8.16888	0	0.0008622	5.15256	4	2910.59	2.67561	61.9832	1	1.15165	1.50042	0.864385	1.05284	1.36134	0.773827
	Accession	Description	Score	Coverage	# Proteins	# Unique Peptides	# Peptides	# PSMs	126/129	126/129 Count	126/129 Variability [%]	126/130	126/130 Count	126/130 Variability [%]	126/131	126/131 Count	126/131 Variability [%]	127/129	127/129 Count	127/129 Variability [%]	127/130	127/130 Count	127/130 Variability [%]	127/131	127/131 Count	127/131 Variability [%]	128/129	128/129 Count	128/129 Variability [%]	128/130	128/130 Count	128/130 Variability [%]	128/131	128/131 Count	128/131 Variability [%]	# AAs	MW [kDa]	calc. pI						#VALUE!	#VALUE!	#VALUE!	#VALUE!	#VALUE!	#VALUE!
	741978639	PREDICTED: synaptopodin 2-like protein isoform X2 [Bos taurus]	258.122	19.27	2	15	15	103	0.759236	77	34.6884	0.868389	77	20.5102	0.82065	77	22.6298	0.894887	77	22.7374	0.985151	77	21.7287	0.961909	77	22.3513	0.888836	77	30.0214	1.00868	77	19.6209	0.920631	77	24.9181	965	101.14	9.87646						0.639626	0.883407	0.940034	0.941987	1.24703	1.36441
High	kkHADsVAELSEQIDNLQR	2	1	1	41386711	N-Term(TMT6plex); K1(TMT6plex); K2(TMT6plex); S6(Phospho)	0	S(6): 100.0; S(11): 0.0	0.317476	2	0.831599	0.517531	2	26.0556	0.72774	2	3.13108	0.590354	2	12.0022	0.959076	2	12.8912	1.33714	2	9.68313	0.482504	2	29.821	0.77544	2	4.39287	1.08594	2	27.3829	0	8.126e-07	5.14626	4	2948.59	2.19998	70.983	2	0.267461	0.526482	0.833608	0.621425	1.21402	1.89665
	Accession	Description	Score	Coverage	# Proteins	# Unique Peptides	# Peptides	# PSMs	126/129	126/129 Count	126/129 Variability [%]	126/130	126/130 Count	126/130 Variability [%]	126/131	126/131 Count	126/131 Variability [%]	127/129	127/129 Count	127/129 Variability [%]	127/130	127/130 Count	127/130 Variability [%]	127/131	127/131 Count	127/131 Variability [%]	128/129	128/129 Count	128/129 Variability [%]	128/130	128/130 Count	128/130 Variability [%]	128/131	128/131 Count	128/131 Variability [%]	# AAs	MW [kDa]	calc. pI						#VALUE!	#VALUE!	#VALUE!	#VALUE!	#VALUE!	#VALUE!
	41386711	myosin-7 [Bos taurus]	1618.97	65.27	13	68	172	693	0.675686	253	52.4786	0.661464	253	37.4845	0.604	253	40.4398	0.825827	253	31.7926	0.817178	253	26.7514	0.784921	253	42.3193	0.86588	253	35.9586	0.831699	253	24.9908	0.778321	253	28.9349	1935	223.091	5.73193						0.569238	0.672904	0.691867	0.869291	1.0344	1.11336
High	gHEEEDDDEDDIVsTEHR	22	2	1	156121271	N-Term(TMT6plex); S14(Phospho)	0	S(14): 99.2; T(15): 0.8	1.55699	12	41.8435	1.18028	12	26.7186	1.20743	12	20.8266	1.13889	12	31.349	0.837453	12	59.6699	0.792395	12	80.8327	1.25614	12	31.5475	0.953066	12	23.6869	0.911266	12	24.7638	0	2.573e-11	5.14456	3	2435.97	1.84472	39.5912	0	1.3117	1.20069	1.38308	1.19883	1.06007	1.12396
	Accession	Description	Score	Coverage	# Proteins	# Unique Peptides	# Peptides	# PSMs	126/129	126/129 Count	126/129 Variability [%]	126/130	126/130 Count	126/130 Variability [%]	126/131	126/131 Count	126/131 Variability [%]	127/129	127/129 Count	127/129 Variability [%]	127/130	127/130 Count	127/130 Variability [%]	127/131	127/131 Count	127/131 Variability [%]	128/129	128/129 Count	128/129 Variability [%]	128/130	128/130 Count	128/130 Variability [%]	128/131	128/131 Count	128/131 Variability [%]	# AAs	MW [kDa]	calc. pI						#VALUE!	#VALUE!	#VALUE!	#VALUE!	#VALUE!	#VALUE!
	156121271	sarcoplasmic reticulum histidine-rich calcium-binding protein precursor [Bos taurus]	1245.43	60.39	2	45	45	689	1.05585	462	64.9548	1.09969	462	43.2623	1.19309	462	39.4829	1.13241	462	36.1135	1.03165	462	41.199	1.0469	462	45.9583	1.06356	462	40.1755	0.99419	461	35.8086	1.03577	461	40.7005	871	100.609	4.83057						0.889514	1.11871	1.36665	1.19201	1.30589	1.48496
High	sLGDIsDEELLLPIDDYLAMk	1	2	2	741916099;741872547	N-Term(TMT6plex); S1(Phospho); S6(Phospho); K21(TMT6plex)	0	S(1): 100.0; S(6): 100.0; Y(17): 0.0																												0	1.584e-05	5.1394	4	2968.44	3.76989	132.319	0	0	0	0	0	0	0
	Accession	Description	Score	Coverage	# Proteins	# Unique Peptides	# Peptides	# PSMs	126/129	126/129 Count	126/129 Variability [%]	126/130	126/130 Count	126/130 Variability [%]	126/131	126/131 Count	126/131 Variability [%]	127/129	127/129 Count	127/129 Variability [%]	127/130	127/130 Count	127/130 Variability [%]	127/131	127/131 Count	127/131 Variability [%]	128/129	128/129 Count	128/129 Variability [%]	128/130	128/130 Count	128/130 Variability [%]	128/131	128/131 Count	128/131 Variability [%]	# AAs	MW [kDa]	calc. pI						#VALUE!	#VALUE!	#VALUE!	#VALUE!	#VALUE!	#VALUE!
	741916099	PREDICTED: LOW QUALITY PROTEIN: titin isoform X2 [Bos taurus]	2021.03	15.41	1	5	363	970	0.502817	20	81.3895	0.653969	20	65.1317	0.83843	20	21.0398	0.958143	20	14.6879	1.122	20	25.8557	1.60675	20	64.6312	0.882696	20	23.0732	0.936125	20	23.0341	1.26663	20	35.3525	35221	3907.72	6.23975						0.423603	0.665279	0.960401	1.00857	1.42025	2.27907
	741872547	PREDICTED: LOW QUALITY PROTEIN: titin isoform X1 [Bos taurus]	1967.88	15.33	1	1	359	951	0.666417	1		1.14148	1		0.876378	1		0.877556	1		1.49801	1		1.1403	1		0.681607	1		1.15101	1		0.880076	1		35390	3925.94	6.25244						0.561429	1.16123	1.00387	0.923743	1.89621	1.61744
High	eTPLPAVTPSsPkGAPATPSQk	7	3	1	528949505	N-Term(TMT6plex); S11(Phospho); K13(TMT6plex); K22(TMT6plex)	0.0039	T(2): 0.0; T(8): 0.0; S(10): 1.4; S(11): 98.6; T(18): 0.0; S(20): 0.0	0.494516	2	24.7902	0.783867	2	23.8942	0.949743	2	11.4776	1.04774	2	4.39126	1.65513	2	3.53203	1.98828	2	32.2681	0.817861	2	1.78752	1.27809	2	0.929181	1.54222	2	35.0876	0	4.264e-08	5.13139	4	2928.61	3.07249	71.3906	1	0.41661	0.797423	1.08791	1.10289	2.0951	2.82026
	Accession	Description	Score	Coverage	# Proteins	# Unique Peptides	# Peptides	# PSMs	126/129	126/129 Count	126/129 Variability [%]	126/130	126/130 Count	126/130 Variability [%]	126/131	126/131 Count	126/131 Variability [%]	127/129	127/129 Count	127/129 Variability [%]	127/130	127/130 Count	127/130 Variability [%]	127/131	127/131 Count	127/131 Variability [%]	128/129	128/129 Count	128/129 Variability [%]	128/130	128/130 Count	128/130 Variability [%]	128/131	128/131 Count	128/131 Variability [%]	# AAs	MW [kDa]	calc. pI						#VALUE!	#VALUE!	#VALUE!	#VALUE!	#VALUE!	#VALUE!
	528949505	PREDICTED: nascent polypeptide-associated complex subunit alpha isoform X2 [Bos taurus]	241.722	23.75	4	24	24	122	0.870092	85	37.1131	0.900073	85	24.1884	0.872436	85	22.9266	1.04625	85	19.1509	1.08118	85	20.5465	0.991654	85	25.9247	1.06825	85	25.1093	1.06838	85	20.6086	1.04818	85	23.4931	1756	175.645	9.20264						0.733018	0.915639	0.999353	1.10132	1.36859	1.4066
High	lRLEEELELGFSAsPPsRSPPR	7	2	2	741916099;741872547	N-Term(TMT6plex); S14(Phospho); S17(Phospho)	0	S(12): 2.2; S(14): 97.8; S(17): 2.2; S(19): 97.8																												0	1.202e-07	5.12807	4	2856.4	2.77217	148.759	2	0	0	0	0	0	0
	Accession	Description	Score	Coverage	# Proteins	# Unique Peptides	# Peptides	# PSMs	126/129	126/129 Count	126/129 Variability [%]	126/130	126/130 Count	126/130 Variability [%]	126/131	126/131 Count	126/131 Variability [%]	127/129	127/129 Count	127/129 Variability [%]	127/130	127/130 Count	127/130 Variability [%]	127/131	127/131 Count	127/131 Variability [%]	128/129	128/129 Count	128/129 Variability [%]	128/130	128/130 Count	128/130 Variability [%]	128/131	128/131 Count	128/131 Variability [%]	# AAs	MW [kDa]	calc. pI						#VALUE!	#VALUE!	#VALUE!	#VALUE!	#VALUE!	#VALUE!
	741916099	PREDICTED: LOW QUALITY PROTEIN: titin isoform X2 [Bos taurus]	2021.03	15.41	1	5	363	970	0.502817	20	81.3895	0.653969	20	65.1317	0.83843	20	21.0398	0.958143	20	14.6879	1.122	20	25.8557	1.60675	20	64.6312	0.882696	20	23.0732	0.936125	20	23.0341	1.26663	20	35.3525	35221	3907.72	6.23975						0.423603	0.665279	0.960401	1.00857	1.42025	2.27907
	741872547	PREDICTED: LOW QUALITY PROTEIN: titin isoform X1 [Bos taurus]	1967.88	15.33	1	1	359	951	0.666417	1		1.14148	1		0.876378	1		0.877556	1		1.49801	1		1.1403	1		0.681607	1		1.15101	1		0.880076	1		35390	3925.94	6.25244						0.561429	1.16123	1.00387	0.923743	1.89621	1.61744
High	aEGANsNVFSMFEQTQIQEFk	9	1	1	528988521	N-Term(TMT6plex); S6(Phospho); K21(TMT6plex)	0	S(6): 100.0; S(10): 0.0; T(15): 0.0	1.50057	9	75.0264	1.2173	9	15.1494	0.574791	9	29.4476	1.16951	9	45.9568	0.948296	9	14.443	0.454111	9	63.6945	2.14339	9	67.2838	1.22253	9	28.3369	0.499821	9	27.1046	0	1.573e-07	5.12592	3	2943.41	2.03667	124.431	0	1.26417	1.23835	0.658409	1.23107	1.20037	0.644129
	Accession	Description	Score	Coverage	# Proteins	# Unique Peptides	# Peptides	# PSMs	126/129	126/129 Count	126/129 Variability [%]	126/130	126/130 Count	126/130 Variability [%]	126/131	126/131 Count	126/131 Variability [%]	127/129	127/129 Count	127/129 Variability [%]	127/130	127/130 Count	127/130 Variability [%]	127/131	127/131 Count	127/131 Variability [%]	128/129	128/129 Count	128/129 Variability [%]	128/130	128/130 Count	128/130 Variability [%]	128/131	128/131 Count	128/131 Variability [%]	# AAs	MW [kDa]	calc. pI						#VALUE!	#VALUE!	#VALUE!	#VALUE!	#VALUE!	#VALUE!
	528988521	PREDICTED: myosin regulatory light chain 2, ventricular/cardiac muscle isoform isoform X1 [Bos taurus]	707.084	90.36	1	5	16	331	1.13533	235	64.008	0.947607	235	41.4734	0.576024	235	26.8497	1.15831	235	32.1192	0.918186	235	33.6131	0.548296	235	59.8167	1.16908	235	50.548	0.919266	235	34.5958	0.585462	235	42.4187	166	18.8924	4.93213						0.956468	0.963995	0.659821	1.21927	1.16226	0.777725
High	sEEAAEkDEWEsEEAADGEHVPLAGR	1	1	1	114053273	N-Term(TMT6plex); K7(TMT6plex); S12(Phospho)	0	S(1): 0.0; S(12): 100.0	0.960821	1		0.757195	1		1.09109	1		1.1049	1		0.867772	1		1.23977	1		1.04606	1		0.812726	1		1.16632	1		0	2.242e-08	5.12366	4	3379.54	1.83315	71.7059	1	0.809453	0.77029	1.24982	1.16306	1.09845	1.75855
	Accession	Description	Score	Coverage	# Proteins	# Unique Peptides	# Peptides	# PSMs	126/129	126/129 Count	126/129 Variability [%]	126/130	126/130 Count	126/130 Variability [%]	126/131	126/131 Count	126/131 Variability [%]	127/129	127/129 Count	127/129 Variability [%]	127/130	127/130 Count	127/130 Variability [%]	127/131	127/131 Count	127/131 Variability [%]	128/129	128/129 Count	128/129 Variability [%]	128/130	128/130 Count	128/130 Variability [%]	128/131	128/131 Count	128/131 Variability [%]	# AAs	MW [kDa]	calc. pI						#VALUE!	#VALUE!	#VALUE!	#VALUE!	#VALUE!	#VALUE!
	114053273	junctional sarcoplasmic reticulum protein 1 [Bos taurus]	23.8772	21.66	1	7	7	15	0.799167	11	38.9355	1.12631	11	16.0546	1.09109	11	16.3918	0.944235	11	15.1164	1.32622	11	28.5448	1.35007	11	25.4277	0.903526	11	21.6376	1.14926	11	17.614	1.16632	11	6.89897	337	36.932	9.14404						0.673266	1.14579	1.24982	0.993931	1.67876	1.91499
High	aDRYVVEAPPGPGLGPRPRsPSPTPSLPSSWk	2	2	1	741978639	N-Term(TMT6plex); S20(Phospho); K32(TMT6plex)	0	Y(4): 0.0; S(20): 33.1; S(22): 33.1; T(24): 33.1; S(26): 0.7; S(29): 0.0; S(30): 0.0	0.284336	1		0.46347	1		0.877162	1		0.804073	1		1.30617	1		2.45098	1		0.638509	1		1.02607	1		1.93399	1		0	8.34e-08	5.10574	5	3894.05	0.892643	81.3185	2	0.239542	0.471485	1.00477	0.846392	1.65338	3.47657
	Accession	Description	Score	Coverage	# Proteins	# Unique Peptides	# Peptides	# PSMs	126/129	126/129 Count	126/129 Variability [%]	126/130	126/130 Count	126/130 Variability [%]	126/131	126/131 Count	126/131 Variability [%]	127/129	127/129 Count	127/129 Variability [%]	127/130	127/130 Count	127/130 Variability [%]	127/131	127/131 Count	127/131 Variability [%]	128/129	128/129 Count	128/129 Variability [%]	128/130	128/130 Count	128/130 Variability [%]	128/131	128/131 Count	128/131 Variability [%]	# AAs	MW [kDa]	calc. pI						#VALUE!	#VALUE!	#VALUE!	#VALUE!	#VALUE!	#VALUE!
	741978639	PREDICTED: synaptopodin 2-like protein isoform X2 [Bos taurus]	258.122	19.27	2	15	15	103	0.759236	77	34.6884	0.868389	77	20.5102	0.82065	77	22.6298	0.894887	77	22.7374	0.985151	77	21.7287	0.961909	77	22.3513	0.888836	77	30.0214	1.00868	77	19.6209	0.920631	77	24.9181	965	101.14	9.87646						0.639626	0.883407	0.940034	0.941987	1.24703	1.36441
High	iQLELNQVksEIDRk	2	5	3	41386691;261245063;297486816	N-Term(TMT6plex); K9(TMT6plex); S10(Phospho); K15(TMT6plex)	0	S(10): 100.0																												0	1.959e-06	5.10391	4	2580.48	2.28804	97.148	2	0	0	0	0	0	0
	Accession	Description	Score	Coverage	# Proteins	# Unique Peptides	# Peptides	# PSMs	126/129	126/129 Count	126/129 Variability [%]	126/130	126/130 Count	126/130 Variability [%]	126/131	126/131 Count	126/131 Variability [%]	127/129	127/129 Count	127/129 Variability [%]	127/130	127/130 Count	127/130 Variability [%]	127/131	127/131 Count	127/131 Variability [%]	128/129	128/129 Count	128/129 Variability [%]	128/130	128/130 Count	128/130 Variability [%]	128/131	128/131 Count	128/131 Variability [%]	# AAs	MW [kDa]	calc. pI						#VALUE!	#VALUE!	#VALUE!	#VALUE!	#VALUE!	#VALUE!
	41386691	myosin-1 [Bos taurus]	2267.24	69.35	14	33	190	886	1.48591	109	65.727	1.36734	109	41.9726	1.61382	109	36.7191	1.63887	109	42.4623	1.40243	109	40.2482	1.62334	109	47.1141	1.51845	109	45.4413	1.31778	109	30.0812	1.55993	109	37.2226	1938	222.851	5.71924						1.25182	1.39098	1.84859	1.72512	1.77523	2.30261
	261245063	myosin-2 [Bos taurus]	1969.24	62.99	13	44	169	797	0.724348	127	45.4697	0.666496	127	36.2884	0.61852	127	32.5386	0.760792	127	29.4516	0.662699	127	34.9826	0.628022	127	41.8637	0.773284	127	25.049	0.67845	127	30.2184	0.654591	127	35.8182	1940	223.194	5.79541						0.610234	0.678022	0.708499	0.800834	0.83886	0.890812
	297486816	PREDICTED: myosin-4 isoform X2 [Bos taurus]	1338.97	48.19	13	4	113	555	0.372593	4	80.0721	0.681592	4	2.84221	0.679746	4	22.5296	0.601492	4	17.5787	1.29145	4	25.5572	1.29905	4	27.2821	0.608961	4	64.8786	1.01894	4	16.7707	1.18645	4	11.9057	1938	222.826	5.79541						0.313894	0.69338	0.778632	0.63315	1.63475	1.84263
High	kRAEGAnsNVFSmFEQTQIQEFk	20	1	1	528988521	K1(TMT6plex); N-Term(TMT6plex); N7(Deamidated); S8(Phospho); M13(Oxidation); K23(TMT6plex)	0	S(8): 100.0; S(12): 0.0; T(17): 0.0	1.00652	16	24.0626	0.769496	16	12.4631	0.578735	16	22.0146	1.20612	16	18.8213	0.961666	16	18.932	0.665333	16	24.7541	1.2053	16	25.3957	0.990976	16	28.461	0.61296	16	24.7777	0	0.0008293	5.1015	4	3473.75	2.14316	94.7251	2	0.847953	0.782803	0.662926	1.2696	1.2173	0.943735
	Accession	Description	Score	Coverage	# Proteins	# Unique Peptides	# Peptides	# PSMs	126/129	126/129 Count	126/129 Variability [%]	126/130	126/130 Count	126/130 Variability [%]	126/131	126/131 Count	126/131 Variability [%]	127/129	127/129 Count	127/129 Variability [%]	127/130	127/130 Count	127/130 Variability [%]	127/131	127/131 Count	127/131 Variability [%]	128/129	128/129 Count	128/129 Variability [%]	128/130	128/130 Count	128/130 Variability [%]	128/131	128/131 Count	128/131 Variability [%]	# AAs	MW [kDa]	calc. pI						#VALUE!	#VALUE!	#VALUE!	#VALUE!	#VALUE!	#VALUE!
	528988521	PREDICTED: myosin regulatory light chain 2, ventricular/cardiac muscle isoform isoform X1 [Bos taurus]	707.084	90.36	1	5	16	331	1.13533	235	64.008	0.947607	235	41.4734	0.576024	235	26.8497	1.15831	235	32.1192	0.918186	235	33.6131	0.548296	235	59.8167	1.16908	235	50.548	0.919266	235	34.5958	0.585462	235	42.4187	166	18.8924	4.93213						0.956468	0.963995	0.659821	1.21927	1.16226	0.777725
High	rLsQPNLsGSVQEDLGHQYVR	2	8	1	741917677	N-Term(TMT6plex); S3(Phospho); S8(Phospho)	0	S(3): 100.0; S(8): 1.8; S(10): 98.2; Y(19): 0.0	0.63613	2	56.5538	0.812794	2	42.1081	0.952831	2	39.3464	0.738459	2	14.587	0.940321	2	27.2749	1.09293	2	29.8866	0.622513	2	0.21801	0.784161	2	12.1028	0.915502	2	14.5983	0	1.496e-06	5.09037	4	2772.31	2.3085	77.0913	1	0.535914	0.82685	1.09144	0.777325	1.19028	1.55026
	Accession	Description	Score	Coverage	# Proteins	# Unique Peptides	# Peptides	# PSMs	126/129	126/129 Count	126/129 Variability [%]	126/130	126/130 Count	126/130 Variability [%]	126/131	126/131 Count	126/131 Variability [%]	127/129	127/129 Count	127/129 Variability [%]	127/130	127/130 Count	127/130 Variability [%]	127/131	127/131 Count	127/131 Variability [%]	128/129	128/129 Count	128/129 Variability [%]	128/130	128/130 Count	128/130 Variability [%]	128/131	128/131 Count	128/131 Variability [%]	# AAs	MW [kDa]	calc. pI						#VALUE!	#VALUE!	#VALUE!	#VALUE!	#VALUE!	#VALUE!
	741917677	PREDICTED: striated muscle preferentially expressed protein kinase isoform X3 [Bos taurus]	195.182	13.52	12	32	32	94	0.854322	67	27.4917	0.946109	67	33.2414	0.982237	67	29.2748	1.01009	67	30.5688	1.0992	67	31.6021	0.995065	67	34.6291	0.962133	67	28.7817	0.962474	67	24.2159	0.968707	67	26.6136	3248	351.753	8.52881						0.719732	0.962471	1.12513	1.06325	1.39139	1.41144
High	gHYEVTGsDDEAGkLQGSGVSSSSkk	3	6	1	741979959	N-Term(TMT6plex); S8(Phospho); K14(TMT6plex); K25(TMT6plex); K26(TMT6plex)	0	Y(3): 0.0; T(6): 1.0; S(8): 49.5; S(18): 49.5; S(21): 0.0; S(22): 0.0; S(23): 0.0; S(24): 0.0	0.782909	2	13.1209	1.03521	2	10.4122	1.38252	2	8.68509	1.04647	2	17.7627	1.37899	2	20.5168	1.82594	2	40.9332	1.06433	2	23.7501	1.38745	2	26.557	1.84535	2	47.562	0	6.076e-10	5.0875	5	3606.85	1.99519	57.6717	2	0.659569	1.05311	1.58364	1.10155	1.74556	2.58999
	Accession	Description	Score	Coverage	# Proteins	# Unique Peptides	# Peptides	# PSMs	126/129	126/129 Count	126/129 Variability [%]	126/130	126/130 Count	126/130 Variability [%]	126/131	126/131 Count	126/131 Variability [%]	127/129	127/129 Count	127/129 Variability [%]	127/130	127/130 Count	127/130 Variability [%]	127/131	127/131 Count	127/131 Variability [%]	128/129	128/129 Count	128/129 Variability [%]	128/130	128/130 Count	128/130 Variability [%]	128/131	128/131 Count	128/131 Variability [%]	# AAs	MW [kDa]	calc. pI						#VALUE!	#VALUE!	#VALUE!	#VALUE!	#VALUE!	#VALUE!
	741979959	PREDICTED: neuroblast differentiation-associated protein AHNAK isoform X5 [Bos taurus]	123.03	5.1	6	25	25	76	1.11512	50	38.3453	1.13456	50	26.0613	1.27289	50	20.9215	1.0118	50	18.4194	1.06798	50	20.3176	1.18581	50	21.5013	1.10169	50	24.8854	1.05418	50	21.3455	1.22199	50	27.3997	5122	544.312	5.99854						0.939442	1.15418	1.45806	1.06506	1.35187	1.682
High	qksDVEEDGDTVSQEEDDRkPk	4	1	1	157785567	N-Term(TMT6plex); K2(TMT6plex); S3(Phospho); K20(TMT6plex); K22(TMT6plex)	0	S(3): 100.0; T(11): 0.0; S(13): 0.0	1.93962	4	49.9203	1.23223	4	8.68442	1.13388	4	9.62834	1.07052	4	14.1354	0.654599	4	28.7862	0.589128	4	45.6178	1.30345	4	29.0947	0.826816	4	8.12696	0.735864	4	24.7465	0	2.907e-06	5.08357	5	3530.78	2.41326	52.2217	2	1.63405	1.25354	1.29884	1.12686	0.828606	0.835642
	Accession	Description	Score	Coverage	# Proteins	# Unique Peptides	# Peptides	# PSMs	126/129	126/129 Count	126/129 Variability [%]	126/130	126/130 Count	126/130 Variability [%]	126/131	126/131 Count	126/131 Variability [%]	127/129	127/129 Count	127/129 Variability [%]	127/130	127/130 Count	127/130 Variability [%]	127/131	127/131 Count	127/131 Variability [%]	128/129	128/129 Count	128/129 Variability [%]	128/130	128/130 Count	128/130 Variability [%]	128/131	128/131 Count	128/131 Variability [%]	# AAs	MW [kDa]	calc. pI						#VALUE!	#VALUE!	#VALUE!	#VALUE!	#VALUE!	#VALUE!
	157785567	calnexin precursor [Bos taurus]	17.9999	6.07	1	3	3	8	1.35653	8	20.3422	1.16133	8	4.71859	1.07056	8	7.7452	1.01222	8	17.5096	0.844935	8	20.4197	0.80692	8	23.9263	1.14953	8	16.1705	0.944218	8	15.0322	0.915883	8	11.4951	593	67.7329	4.62744						1.14283	1.18142	1.2263	1.0655	1.06954	1.14457
High	kVPEAIPPkPEsPPPAVYEEPEEIAPEEPPVEVVEEPEPVPAPPPk	5	2	2	741916099;741872547	K1(TMT6plex); N-Term(TMT6plex); K9(TMT6plex); S12(Phospho); K46(TMT6plex)	0	S(12): 100.0; Y(18): 0.0																												0	2.381e-05	5.07523	6	5953.16	2.19654	101.343	1	0	0	0	0	0	0
	Accession	Description	Score	Coverage	# Proteins	# Unique Peptides	# Peptides	# PSMs	126/129	126/129 Count	126/129 Variability [%]	126/130	126/130 Count	126/130 Variability [%]	126/131	126/131 Count	126/131 Variability [%]	127/129	127/129 Count	127/129 Variability [%]	127/130	127/130 Count	127/130 Variability [%]	127/131	127/131 Count	127/131 Variability [%]	128/129	128/129 Count	128/129 Variability [%]	128/130	128/130 Count	128/130 Variability [%]	128/131	128/131 Count	128/131 Variability [%]	# AAs	MW [kDa]	calc. pI						#VALUE!	#VALUE!	#VALUE!	#VALUE!	#VALUE!	#VALUE!
	741916099	PREDICTED: LOW QUALITY PROTEIN: titin isoform X2 [Bos taurus]	2021.03	15.41	1	5	363	970	0.502817	20	81.3895	0.653969	20	65.1317	0.83843	20	21.0398	0.958143	20	14.6879	1.122	20	25.8557	1.60675	20	64.6312	0.882696	20	23.0732	0.936125	20	23.0341	1.26663	20	35.3525	35221	3907.72	6.23975						0.423603	0.665279	0.960401	1.00857	1.42025	2.27907
	741872547	PREDICTED: LOW QUALITY PROTEIN: titin isoform X1 [Bos taurus]	1967.88	15.33	1	1	359	951	0.666417	1		1.14148	1		0.876378	1		0.877556	1		1.49801	1		1.1403	1		0.681607	1		1.15101	1		0.880076	1		35390	3925.94	6.25244						0.561429	1.16123	1.00387	0.923743	1.89621	1.61744
High	aktkLEQQVDDLEGSLEQEk	1	3	2	41386691;261245063	N-Term(TMT6plex); K2(TMT6plex); T3(Phospho); K4(TMT6plex); K20(TMT6plex)	0	T(3): 100.0; S(15): 0.0																												0	3.873e-07	5.05949	5	3284.78	1.39728	102.956	2	0	0	0	0	0	0
	Accession	Description	Score	Coverage	# Proteins	# Unique Peptides	# Peptides	# PSMs	126/129	126/129 Count	126/129 Variability [%]	126/130	126/130 Count	126/130 Variability [%]	126/131	126/131 Count	126/131 Variability [%]	127/129	127/129 Count	127/129 Variability [%]	127/130	127/130 Count	127/130 Variability [%]	127/131	127/131 Count	127/131 Variability [%]	128/129	128/129 Count	128/129 Variability [%]	128/130	128/130 Count	128/130 Variability [%]	128/131	128/131 Count	128/131 Variability [%]	# AAs	MW [kDa]	calc. pI						#VALUE!	#VALUE!	#VALUE!	#VALUE!	#VALUE!	#VALUE!
	41386691	myosin-1 [Bos taurus]	2267.24	69.35	14	33	190	886	1.48591	109	65.727	1.36734	109	41.9726	1.61382	109	36.7191	1.63887	109	42.4623	1.40243	109	40.2482	1.62334	109	47.1141	1.51845	109	45.4413	1.31778	109	30.0812	1.55993	109	37.2226	1938	222.851	5.71924						1.25182	1.39098	1.84859	1.72512	1.77523	2.30261
	261245063	myosin-2 [Bos taurus]	1969.24	62.99	13	44	169	797	0.724348	127	45.4697	0.666496	127	36.2884	0.61852	127	32.5386	0.760792	127	29.4516	0.662699	127	34.9826	0.628022	127	41.8637	0.773284	127	25.049	0.67845	127	30.2184	0.654591	127	35.8182	1940	223.194	5.79541						0.610234	0.678022	0.708499	0.800834	0.83886	0.890812
High	rAEGANsNVFSMFEQTQIQEFk	3	1	1	528988521	N-Term(TMT6plex); S7(Phospho); K22(TMT6plex)	0	S(7): 100.0; S(11): 0.0; T(16): 0.0	1.33896	3	1.90438	1.21005	3	30.8158	0.714196	3	5.40178	1.4329	3	37.9599	1.05327	3	4.66852	0.54802	3	15.4507	1.49091	3	6.38152	1.34551	3	6.13915	0.567548	3	6.63136	0	8.684e-08	5.05435	4	3099.51	2.24975	110.763	1	1.12802	1.23097	0.818094	1.50832	1.33325	0.777333
	Accession	Description	Score	Coverage	# Proteins	# Unique Peptides	# Peptides	# PSMs	126/129	126/129 Count	126/129 Variability [%]	126/130	126/130 Count	126/130 Variability [%]	126/131	126/131 Count	126/131 Variability [%]	127/129	127/129 Count	127/129 Variability [%]	127/130	127/130 Count	127/130 Variability [%]	127/131	127/131 Count	127/131 Variability [%]	128/129	128/129 Count	128/129 Variability [%]	128/130	128/130 Count	128/130 Variability [%]	128/131	128/131 Count	128/131 Variability [%]	# AAs	MW [kDa]	calc. pI						#VALUE!	#VALUE!	#VALUE!	#VALUE!	#VALUE!	#VALUE!
	528988521	PREDICTED: myosin regulatory light chain 2, ventricular/cardiac muscle isoform isoform X1 [Bos taurus]	707.084	90.36	1	5	16	331	1.13533	235	64.008	0.947607	235	41.4734	0.576024	235	26.8497	1.15831	235	32.1192	0.918186	235	33.6131	0.548296	235	59.8167	1.16908	235	50.548	0.919266	235	34.5958	0.585462	235	42.4187	166	18.8924	4.93213						0.956468	0.963995	0.659821	1.21927	1.16226	0.777725
High	rQSsTSNAPEQEQkPDVTmTEWR	4	1	1	358416561	N-Term(TMT6plex); S4(Phospho); K14(TMT6plex); M19(Oxidation)	0.0175	S(3): 49.5; S(4): 49.5; T(5): 1.0; S(6): 0.0; T(18): 0.0; T(20): 0.0	4.96572	1		2.25727	1		1.61901	1		3.77429	1		1.70983	1		1.21591	1		3.57465	1		1.60198	1		1.1443	1		0	7.297e-05	5.04726	4	3259.56	3.27769	55.8545	1	4.18342	2.29631	1.85453	3.97294	2.16434	1.72469
	Accession	Description	Score	Coverage	# Proteins	# Unique Peptides	# Peptides	# PSMs	126/129	126/129 Count	126/129 Variability [%]	126/130	126/130 Count	126/130 Variability [%]	126/131	126/131 Count	126/131 Variability [%]	127/129	127/129 Count	127/129 Variability [%]	127/130	127/130 Count	127/130 Variability [%]	127/131	127/131 Count	127/131 Variability [%]	128/129	128/129 Count	128/129 Variability [%]	128/130	128/130 Count	128/130 Variability [%]	128/131	128/131 Count	128/131 Variability [%]	# AAs	MW [kDa]	calc. pI						#VALUE!	#VALUE!	#VALUE!	#VALUE!	#VALUE!	#VALUE!
	358416561	PREDICTED: LOW QUALITY PROTEIN: phosphorylase b kinase regulatory subunit beta [Bos taurus]	28.4847	5.12	1	6	6	22	1.30541	9	37.8464	1.2094	9	34.9028	1.07987	9	14.2108	1.4233	9	11.9966	1.35556	9	19.986	1.36094	9	16.8241	1.2641	9	37.8861	1.31986	9	16.1887	1.1443	9	6.37779	1075	122.974	7.21045						1.09975	1.23031	1.23696	1.49821	1.7159	1.93041
High	msDEEVEHVEEEAqEEAPPPPAEVPEVHEEVHEVHEPEEkPRPR	2	2	1	741980510	N-Term(TMT6plex); S2(Phospho); Q14(Deamidated); K40(TMT6plex)	0	S(2): 100.0	1.04448	2	47.727	0.962985	2	29.7485	0.856881	2	41.1879	1.27373	2	61.5774	1.17034	2	42.241	1.03252	2	28.755	1.04486	2	45.4383	0.949733	2	27.651	0.84163	2	43.4233	0	5.414e-06	5.03496	6	5656.62	1.76731	74.7858	0	0.879931	0.979639	0.981536	1.34077	1.48145	1.46456
	Accession	Description	Score	Coverage	# Proteins	# Unique Peptides	# Peptides	# PSMs	126/129	126/129 Count	126/129 Variability [%]	126/130	126/130 Count	126/130 Variability [%]	126/131	126/131 Count	126/131 Variability [%]	127/129	127/129 Count	127/129 Variability [%]	127/130	127/130 Count	127/130 Variability [%]	127/131	127/131 Count	127/131 Variability [%]	128/129	128/129 Count	128/129 Variability [%]	128/130	128/130 Count	128/130 Variability [%]	128/131	128/131 Count	128/131 Variability [%]	# AAs	MW [kDa]	calc. pI						#VALUE!	#VALUE!	#VALUE!	#VALUE!	#VALUE!	#VALUE!
	741980510	PREDICTED: troponin T, fast skeletal muscle isoform X18 [Bos taurus]	129.497	57.69	35	11	13	66	1.01485	44	32.1743	1.01021	44	27.7266	1.12273	44	31.7261	1.29721	44	27.2075	1.32454	44	23.491	1.38539	44	21.8405	1.08393	44	30.4358	1.11368	44	20.4221	1.19695	44	26.762	260	30.684	8.73389						0.854968	1.02768	1.28606	1.36549	1.67663	1.96509
High	lVHSGPGkGsPQAGmDLSFATR	1	2	1	741889977	N-Term(TMT6plex); K8(TMT6plex); S10(Phospho); M15(Oxidation)	0	S(4): 1.6; S(10): 98.4; S(18): 0.0; T(21): 0.0	0.813735	1		0.8837	1		1.1965	1		1.08467	1		1.17391	1		1.57589	1		1.29919	1		1.39096	1		1.87561	1		0	3.586e-08	5.01827	4	2767.41	3.05083	66.2827	1	0.685539	0.898982	1.37056	1.14175	1.48596	2.2353
	Accession	Description	Score	Coverage	# Proteins	# Unique Peptides	# Peptides	# PSMs	126/129	126/129 Count	126/129 Variability [%]	126/130	126/130 Count	126/130 Variability [%]	126/131	126/131 Count	126/131 Variability [%]	127/129	127/129 Count	127/129 Variability [%]	127/130	127/130 Count	127/130 Variability [%]	127/131	127/131 Count	127/131 Variability [%]	128/129	128/129 Count	128/129 Variability [%]	128/130	128/130 Count	128/130 Variability [%]	128/131	128/131 Count	128/131 Variability [%]	# AAs	MW [kDa]	calc. pI						#VALUE!	#VALUE!	#VALUE!	#VALUE!	#VALUE!	#VALUE!
	741889977	PREDICTED: beta-1-syntrophin isoform X1 [Bos taurus]	19.9253	16.81	2	3	3	11	0.741238	6	16.4909	0.949901	6	21.8728	0.912169	6	15.7457	1.14332	6	22.363	1.28549	6	17.7169	1.43105	6	22.3571	1.13343	6	10.383	1.26314	6	11.2073	1.24426	6	36.6387	345	38.1446	7.60596						0.624463	0.966329	1.04487	1.2035	1.62721	2.02986
High	aFTGREFDELSPsAQR	5	2	1	528988837	N-Term(TMT6plex); S13(Phospho)	0	T(3): 0.0; S(11): 0.0; S(13): 100.0	0.128977	4	34.069	0.186196	4	49.8041	0.443094	4	13.7305	0.774855	4	7.91718	1.05691	4	6.03474	2.68482	4	21.7526	0.531369	4	6.08205	0.755494	4	13.8476	1.81499	4	22.9773	0	2.867e-07	5.01207	3	2120.01	2.21189	75.7974	1	0.108658	0.189416	0.507554	0.815637	1.33786	3.80825
	Accession	Description	Score	Coverage	# Proteins	# Unique Peptides	# Peptides	# PSMs	126/129	126/129 Count	126/129 Variability [%]	126/130	126/130 Count	126/130 Variability [%]	126/131	126/131 Count	126/131 Variability [%]	127/129	127/129 Count	127/129 Variability [%]	127/130	127/130 Count	127/130 Variability [%]	127/131	127/131 Count	127/131 Variability [%]	128/129	128/129 Count	128/129 Variability [%]	128/130	128/130 Count	128/130 Variability [%]	128/131	128/131 Count	128/131 Variability [%]	# AAs	MW [kDa]	calc. pI						#VALUE!	#VALUE!	#VALUE!	#VALUE!	#VALUE!	#VALUE!
	528988837	PREDICTED: sarcoplasmic/endoplasmic reticulum calcium ATPase 2 isoform X1 [Bos taurus]	160.66	18.96	2	13	17	69	0.619371	42	68.5997	0.646009	42	35.234	0.634162	42	34.925	0.843113	42	22.4053	0.873003	42	21.2695	0.848631	42	32.0517	0.751095	42	38.793	0.73823	42	31.1651	0.735283	42	30.5726	997	109.707	5.40186						0.521795	0.657181	0.726417	0.887487	1.10507	1.20373
High	rDsFDDRGPSLNPVLDYDHGSR	2	1	1	156523084	N-Term(TMT6plex); S3(Phospho)	0	S(3): 100.0; S(10): 0.0; Y(17): 0.0; S(21): 0.0	0.695582	2	80.0011	0.746946	2	19.2771	0.919022	2	20.1084	0.925086	2	11.8041	0.990006	2	69.7965	1.2077	2	68.716	0.688776	2	50.7947	0.729189	2	3.3254	0.893503	2	2.51691	0	1.916e-05	4.99773	4	2827.31	2.68507	68.5292	2	0.586	0.759864	1.05272	0.973775	1.25317	1.71304
	Accession	Description	Score	Coverage	# Proteins	# Unique Peptides	# Peptides	# PSMs	126/129	126/129 Count	126/129 Variability [%]	126/130	126/130 Count	126/130 Variability [%]	126/131	126/131 Count	126/131 Variability [%]	127/129	127/129 Count	127/129 Variability [%]	127/130	127/130 Count	127/130 Variability [%]	127/131	127/131 Count	127/131 Variability [%]	128/129	128/129 Count	128/129 Variability [%]	128/130	128/130 Count	128/130 Variability [%]	128/131	128/131 Count	128/131 Variability [%]	# AAs	MW [kDa]	calc. pI						#VALUE!	#VALUE!	#VALUE!	#VALUE!	#VALUE!	#VALUE!
	156523084	matrin-3 [Bos taurus]	8.46773	2.61	1	1	1	2	0.695582	2	80.0011	0.746946	2	19.2771	0.919022	2	20.1084	0.925086	2	11.8041	0.990006	2	69.7965	1.2077	2	68.716	0.688776	2	50.7947	0.729189	2	3.3254	0.893503	2	2.51691	844	93.7672	5.51611						0.586	0.759864	1.05272	0.973775	1.25317	1.71304
High	rPIPISTAAPPIQsPLPVIPHQk	4	6	2	529011174;529011172	N-Term(TMT6plex); S14(Phospho); K23(TMT6plex)	0	S(6): 0.0; T(7): 0.0; S(14): 100.0																												0	6.262e-08	4.99763	4	2995.74	3.13852	84.4268	0	0	0	0	0	0	0
	Accession	Description	Score	Coverage	# Proteins	# Unique Peptides	# Peptides	# PSMs	126/129	126/129 Count	126/129 Variability [%]	126/130	126/130 Count	126/130 Variability [%]	126/131	126/131 Count	126/131 Variability [%]	127/129	127/129 Count	127/129 Variability [%]	127/130	127/130 Count	127/130 Variability [%]	127/131	127/131 Count	127/131 Variability [%]	128/129	128/129 Count	128/129 Variability [%]	128/130	128/130 Count	128/130 Variability [%]	128/131	128/131 Count	128/131 Variability [%]	# AAs	MW [kDa]	calc. pI						#VALUE!	#VALUE!	#VALUE!	#VALUE!	#VALUE!	#VALUE!
	529011172	PREDICTED: LIM domain-binding protein 3 isoform X4 [Bos taurus]	285.49	37.24	4	3	14	166	0.964072	12	40.0614	1.20348	12	20.4867	1.00417	12	28.4462	0.865931	12	45.6853	1.19605	12	21.23	0.922355	12	58.3652	0.911925	12	23.5212	1.19713	12	23.346	0.993086	12	33.161	615	66.4285	7.98682						0.812192	1.22429	1.15025	0.911507	1.51399	1.30831
	529011174	PREDICTED: LIM domain-binding protein 3 isoform X5 [Bos taurus]	257.103	66.78	2	3	14	149	1.03345	5	17.6457	1.04177	5	12.1139	0.889869	5	49.4943	1.19615	5	11.6583	1.04384	5	12.1848	0.904325	5	13.1203	1.26032	5	9.51191	1.19848	5	23.244	0.97234	5	9.14401	283	30.9808	9.18799						0.870644	1.05978	1.01932	1.2591	1.32132	1.28273
High	sSsVATQQTTVSSIPSHPSTAGk	85	22	1	741872853	N-Term(TMT6plex); S3(Phospho); K23(TMT6plex)	0	S(1): 1.1; S(2): 1.1; S(3): 97.8; T(6): 0.0; T(9): 0.0; T(10): 0.0; S(12): 0.0; S(13): 0.0; S(16): 0.0; S(19): 0.0; T(20): 0.0	0.94539	32	26.1611	1.03684	32	32.7736	0.924363	32	14.2061	1.04495	32	14.4664	1.1105	32	19.0921	1.00454	32	23.8396	0.926304	32	29.4869	0.983367	32	19.804	0.9424	32	23.5867	0	2.577e-08	4.99628	3	2796.42	2.03688	57.7981	0	0.796453	1.05477	1.05883	1.09995	1.40569	1.42488
	Accession	Description	Score	Coverage	# Proteins	# Unique Peptides	# Peptides	# PSMs	126/129	126/129 Count	126/129 Variability [%]	126/130	126/130 Count	126/130 Variability [%]	126/131	126/131 Count	126/131 Variability [%]	127/129	127/129 Count	127/129 Variability [%]	127/130	127/130 Count	127/130 Variability [%]	127/131	127/131 Count	127/131 Variability [%]	128/129	128/129 Count	128/129 Variability [%]	128/130	128/130 Count	128/130 Variability [%]	128/131	128/131 Count	128/131 Variability [%]	# AAs	MW [kDa]	calc. pI						#VALUE!	#VALUE!	#VALUE!	#VALUE!	#VALUE!	#VALUE!
	741872853	PREDICTED: nebulin isoform X22 [Bos taurus]	233.209	6.04	22	25	25	175	0.883054	91	33.8808	0.942529	91	26.2717	0.960676	91	18.9708	1.029	91	21.1313	1.03964	91	21.4424	1.05125	91	24.657	0.978432	91	29.9347	0.987316	91	19.3474	1.00961	91	29.2064	7002	811.368	9.1001						0.743938	0.95883	1.10043	1.08316	1.316	1.49114
High	gILAADEStGsIAkR	19	2	1	156120479	N-Term(TMT6plex); T9(Phospho); S11(Phospho); K14(TMT6plex)	0	S(8): 100.0; T(9): 0.0; S(11): 100.0	0.991641	13	24.7487	0.83384	13	11.3985	1.19837	13	17.2422	1.55188	13	30.1154	1.18003	13	19.3982	1.50069	13	36.6624	1.18956	13	18.6912	0.968157	13	11.1655	1.25653	13	16.4487	0	8.429e-05	4.99258	3	2107.07	2.90549	76.7226	1	0.835418	0.84826	1.3727	1.63355	1.49371	2.12864
	Accession	Description	Score	Coverage	# Proteins	# Unique Peptides	# Peptides	# PSMs	126/129	126/129 Count	126/129 Variability [%]	126/130	126/130 Count	126/130 Variability [%]	126/131	126/131 Count	126/131 Variability [%]	127/129	127/129 Count	127/129 Variability [%]	127/130	127/130 Count	127/130 Variability [%]	127/131	127/131 Count	127/131 Variability [%]	128/129	128/129 Count	128/129 Variability [%]	128/130	128/130 Count	128/130 Variability [%]	128/131	128/131 Count	128/131 Variability [%]	# AAs	MW [kDa]	calc. pI						#VALUE!	#VALUE!	#VALUE!	#VALUE!	#VALUE!	#VALUE!
	156120479	fructose-bisphosphate aldolase A [Bos taurus]	637.358	59.89	2	26	26	517	1.23909	277	46.1328	1.14545	277	39.2449	1.26385	277	32.5974	1.40909	277	43.8539	1.35611	277	34.0478	1.44568	277	35.3551	1.22543	277	43.4652	1.18359	277	32.5141	1.27418	277	31.791	364	39.4113	8.19189						1.04389	1.16526	1.44771	1.48325	1.7166	2.05061
High	rGtGGVDTAAVGSVFDVSNADR	5	1	1	60097925	N-Term(TMT6plex); T3(Phospho)	0	T(3): 100.0; T(8): 0.0; S(13): 0.0; S(18): 0.0	0.929382	5	6.90159	0.836485	5	11.9851	0.905059	5	9.79593	1.02439	5	24.7075	0.950968	5	19.1297	0.897706	5	19.6791	0.909377	5	11.5471	0.894432	5	3.13722	0.861052	5	3.99999	0	1.274e-06	4.98438	3	2460.17	1.12652	81.1857	1	0.782967	0.850951	1.03672	1.0783	1.20376	1.27334
	Accession	Description	Score	Coverage	# Proteins	# Unique Peptides	# Peptides	# PSMs	126/129	126/129 Count	126/129 Variability [%]	126/130	126/130 Count	126/130 Variability [%]	126/131	126/131 Count	126/131 Variability [%]	127/129	127/129 Count	127/129 Variability [%]	127/130	127/130 Count	127/130 Variability [%]	127/131	127/131 Count	127/131 Variability [%]	128/129	128/129 Count	128/129 Variability [%]	128/130	128/130 Count	128/130 Variability [%]	128/131	128/131 Count	128/131 Variability [%]	# AAs	MW [kDa]	calc. pI						#VALUE!	#VALUE!	#VALUE!	#VALUE!	#VALUE!	#VALUE!
	60097925	creatine kinase M-type [Bos taurus]	634.432	70.08	2	40	40	338	0.961874	258	79.818	0.923125	259	36.7071	0.940308	261	18.337	1.13014	261	25.715	0.978137	261	28.7472	1.08813	260	54.1729	1.09351	261	41.1094	0.950671	261	24.1036	1.02121	260	36.275	381	42.9618	7.12256						0.81034	0.939089	1.0771	1.18962	1.23815	1.54345
High	dkRLsQPNLsGSVQEDLGHQYVR	1	8	1	741917677	N-Term(TMT6plex); K2(TMT6plex); S5(Phospho); S10(Phospho)	0	S(5): 100.0; S(10): 1.9; S(12): 98.1; Y(21): 0.0	0.651895	1		0.475412	1		0.635385	1		0.983513	1		0.714805	1		0.94719	1		1.15022	1		0.826976	1		1.10073	1		0	5.703e-06	4.97371	4	3244.6	1.91576	72.5277	2	0.549196	0.483634	0.727818	1.03528	0.904816	1.34353
	Accession	Description	Score	Coverage	# Proteins	# Unique Peptides	# Peptides	# PSMs	126/129	126/129 Count	126/129 Variability [%]	126/130	126/130 Count	126/130 Variability [%]	126/131	126/131 Count	126/131 Variability [%]	127/129	127/129 Count	127/129 Variability [%]	127/130	127/130 Count	127/130 Variability [%]	127/131	127/131 Count	127/131 Variability [%]	128/129	128/129 Count	128/129 Variability [%]	128/130	128/130 Count	128/130 Variability [%]	128/131	128/131 Count	128/131 Variability [%]	# AAs	MW [kDa]	calc. pI						#VALUE!	#VALUE!	#VALUE!	#VALUE!	#VALUE!	#VALUE!
	741917677	PREDICTED: striated muscle preferentially expressed protein kinase isoform X3 [Bos taurus]	195.182	13.52	12	32	32	94	0.854322	67	27.4917	0.946109	67	33.2414	0.982237	67	29.2748	1.01009	67	30.5688	1.0992	67	31.6021	0.995065	67	34.6291	0.962133	67	28.7817	0.962474	67	24.2159	0.968707	67	26.6136	3248	351.753	8.52881						0.719732	0.962471	1.12513	1.06325	1.39139	1.41144
High	tIFkDFyELEPHkFQNk	1	1	1	28461197	N-Term(TMT6plex); K4(TMT6plex); Y7(Phospho); K13(TMT6plex); K17(TMT6plex)	0	T(1): 0.0; Y(7): 100.0	0.694277	1		0.374663	1		0.600749	1		2.84325	1		1.52911	1		2.43093	1		1.9646	1		1.04521	1		1.66907	1		0	5.795e-06	4.94219	5	3180.74	1.87635	95.7206	2	0.584901	0.381143	0.688143	2.99289	1.93558	3.44813
	Accession	Description	Score	Coverage	# Proteins	# Unique Peptides	# Peptides	# PSMs	126/129	126/129 Count	126/129 Variability [%]	126/130	126/130 Count	126/130 Variability [%]	126/131	126/131 Count	126/131 Variability [%]	127/129	127/129 Count	127/129 Variability [%]	127/130	127/130 Count	127/130 Variability [%]	127/131	127/131 Count	127/131 Variability [%]	128/129	128/129 Count	128/129 Variability [%]	128/130	128/130 Count	128/130 Variability [%]	128/131	128/131 Count	128/131 Variability [%]	# AAs	MW [kDa]	calc. pI						#VALUE!	#VALUE!	#VALUE!	#VALUE!	#VALUE!	#VALUE!
	28461197	glycogen phosphorylase, muscle form [Bos taurus]	127.478	34.8	3	28	28	55	1.18487	48	49.0696	0.927107	48	20.9827	0.922555	48	18.2932	1.69879	48	38.2128	1.33966	48	33.7906	1.21009	48	33.8693	1.62115	48	41.7956	1.14731	48	22.9875	1.15473	48	17.1401	842	97.2318	7.10791						0.998207	0.943141	1.05676	1.7882	1.69577	1.71644
High	hIADLAGNPELILPVPAFNVInGGsHAGNk	1	2	1	77736349	N-Term(TMT6plex); N22(Deamidated); S25(Phospho); K30(TMT6plex)	0	S(25): 100.0	0.869098	1		0.970757	1		0.92135	1		1.12395	1		1.25114	1		1.17734	1		0.858557	1		0.945438	1		0.893647	1		0	1.516e-08	4.93574	4	3574.89	1.90513	115.143	0	0.73218	0.987546	1.05538	1.18311	1.58372	1.66999
	Accession	Description	Score	Coverage	# Proteins	# Unique Peptides	# Peptides	# PSMs	126/129	126/129 Count	126/129 Variability [%]	126/130	126/130 Count	126/130 Variability [%]	126/131	126/131 Count	126/131 Variability [%]	127/129	127/129 Count	127/129 Variability [%]	127/130	127/130 Count	127/130 Variability [%]	127/131	127/131 Count	127/131 Variability [%]	128/129	128/129 Count	128/129 Variability [%]	128/130	128/130 Count	128/130 Variability [%]	128/131	128/131 Count	128/131 Variability [%]	# AAs	MW [kDa]	calc. pI						#VALUE!	#VALUE!	#VALUE!	#VALUE!	#VALUE!	#VALUE!
	77736349	beta-enolase [Bos taurus]	223.026	70.74	3	19	25	111	1.25827	63	74.9494	1.21311	63	40.8512	1.19411	63	38.3362	1.40113	63	31.208	1.32144	63	30.9309	1.3899	63	36.2196	1.2276	63	44.7938	1.21402	63	31.5905	1.31925	63	31.4738	434	47.0664	7.72314						1.06004	1.23409	1.36782	1.47487	1.67271	1.97149
High	asPAPGSGHPDGPGTHLEmNSLDR	4	2	1	741913228	N-Term(TMT6plex); S2(Phospho); M19(Oxidation)	0	S(2): 100.0; S(7): 0.0; T(15): 0.0; S(21): 0.0	1.44624	4	39.7279	1.58086	4	27.9244	0.930915	4	22.8249	0.951963	4	13.6223	1.04364	4	28.4916	0.762492	4	1.81869	1.17204	4	14.062	1.15362	4	13.3942	0.711676	4	32.1172	0	1.441e-06	4.93014	4	2725.23	1.7992	47.2245	0	1.2184	1.6082	1.06634	1.00207	1.32106	1.08155
	Accession	Description	Score	Coverage	# Proteins	# Unique Peptides	# Peptides	# PSMs	126/129	126/129 Count	126/129 Variability [%]	126/130	126/130 Count	126/130 Variability [%]	126/131	126/131 Count	126/131 Variability [%]	127/129	127/129 Count	127/129 Variability [%]	127/130	127/130 Count	127/130 Variability [%]	127/131	127/131 Count	127/131 Variability [%]	128/129	128/129 Count	128/129 Variability [%]	128/130	128/130 Count	128/130 Variability [%]	128/131	128/131 Count	128/131 Variability [%]	# AAs	MW [kDa]	calc. pI						#VALUE!	#VALUE!	#VALUE!	#VALUE!	#VALUE!	#VALUE!
	741913228	PREDICTED: mitochondrial import receptor subunit TOM70 isoform X1 [Bos taurus]	33.9906	6.1	2	3	3	12	1.06486	12	34.3918	1.11336	12	34.1146	1.04717	12	30.7016	1.03481	12	19.4092	1.20834	12	10.7023	1.12605	12	49.3096	1.17204	12	30.9101	1.20495	12	15.8926	1.21767	12	42.5177	492	54.3535	8.48486						0.897098	1.13261	1.1995	1.08927	1.52954	1.59724
High	dkDDFFTRSsHEFDGR	10	2	1	75812954	N-Term(TMT6plex); K2(TMT6plex); S10(Phospho)	0	T(7): 0.0; S(9): 1.1; S(10): 98.9	1.29198	7	5.01176	0.54744	7	24.1361	1.45295	7	10.6885	0.708712	7	34.888	0.289055	7	40.2342	0.807623	7	3.18683	0.782652	7	11.6569	0.366365	7	41.5087	0.994485	7	8.79041	0	3.301e-07	4.92985	4	2497.16	2.79586	64.4654	2	1.08844	0.556907	1.66432	0.746013	0.365892	1.14557
	Accession	Description	Score	Coverage	# Proteins	# Unique Peptides	# Peptides	# PSMs	126/129	126/129 Count	126/129 Variability [%]	126/130	126/130 Count	126/130 Variability [%]	126/131	126/131 Count	126/131 Variability [%]	127/129	127/129 Count	127/129 Variability [%]	127/130	127/130 Count	127/130 Variability [%]	127/131	127/131 Count	127/131 Variability [%]	128/129	128/129 Count	128/129 Variability [%]	128/130	128/130 Count	128/130 Variability [%]	128/131	128/131 Count	128/131 Variability [%]	# AAs	MW [kDa]	calc. pI						#VALUE!	#VALUE!	#VALUE!	#VALUE!	#VALUE!	#VALUE!
	75812954	fibrinogen alpha chain precursor [Bos taurus]	45.9463	13.33	2	7	7	33	1.32989	25	54.7985	0.677964	25	30.2064	1.33316	25	22.2288	0.758652	25	22.7672	0.375358	25	61.4593	0.790453	25	28.4122	0.845081	25	29.3396	0.435221	25	24.8461	0.863326	25	26.9958	615	66.971	7.1665						1.12038	0.689689	1.5271	0.798581	0.475136	1.12121
High	eLAsQPDVDGFLVGGASLkPEFVDIINAk	2	1	1	61888856	N-Term(TMT6plex); S4(Phospho); K19(TMT6plex); K29(TMT6plex)	0	S(4): 100.0; S(17): 0.0	2.35382	2	2.17829	1.6458	2	52.9361	1.63337	2	19.069	2.01752	2	39.7748	1.40584	2	13.6196	1.38333	2	17.3756	1.71921	2	15.5539	1.1851	2	37.6613	1.17133	2	5.62039	0	1.963e-07	4.92434	4	3797.05	3.26348	126.117	0	1.983	1.67426	1.87098	2.12371	1.77955	1.96217
	Accession	Description	Score	Coverage	# Proteins	# Unique Peptides	# Peptides	# PSMs	126/129	126/129 Count	126/129 Variability [%]	126/130	126/130 Count	126/130 Variability [%]	126/131	126/131 Count	126/131 Variability [%]	127/129	127/129 Count	127/129 Variability [%]	127/130	127/130 Count	127/130 Variability [%]	127/131	127/131 Count	127/131 Variability [%]	128/129	128/129 Count	128/129 Variability [%]	128/130	128/130 Count	128/130 Variability [%]	128/131	128/131 Count	128/131 Variability [%]	# AAs	MW [kDa]	calc. pI						#VALUE!	#VALUE!	#VALUE!	#VALUE!	#VALUE!	#VALUE!
	61888856	triosephosphate isomerase [Bos taurus]	86.6793	51.81	1	12	12	29	1.29496	28	22.8296	1.16615	28	15.2488	1.28378	28	24.0917	1.31377	28	19.8411	1.1829	28	15.09	1.25626	28	20.3655	1.22413	28	25.6197	1.03707	28	16.8671	1.10661	28	18.7738	249	26.6728	6.91748						1.09095	1.18632	1.47054	1.38291	1.49734	1.78192
High	aLANSLAcQGkYtPSGk	4	2	1	156120479	N-Term(TMT6plex); C8(Carbamidomethyl); K11(TMT6plex); T13(Phospho); K17(TMT6plex)	0	S(5): 0.0; Y(12): 0.9; T(13): 99.1; S(15): 0.0	0.962439	2	13.7671	1.09394	2	9.42591	1.42638	2	21.7962	1.37186	2	2.91544	1.55398	2	20.4004	2.00894	2	33.1951	1.03226	2	4.2037	1.15673	2	19.076	1.50207	2	31.8077	0	4.431e-07	4.91874	4	2533.35	1.45161	70.9237	1	0.810816	1.11286	1.63388	1.44406	1.96707	2.84957
	Accession	Description	Score	Coverage	# Proteins	# Unique Peptides	# Peptides	# PSMs	126/129	126/129 Count	126/129 Variability [%]	126/130	126/130 Count	126/130 Variability [%]	126/131	126/131 Count	126/131 Variability [%]	127/129	127/129 Count	127/129 Variability [%]	127/130	127/130 Count	127/130 Variability [%]	127/131	127/131 Count	127/131 Variability [%]	128/129	128/129 Count	128/129 Variability [%]	128/130	128/130 Count	128/130 Variability [%]	128/131	128/131 Count	128/131 Variability [%]	# AAs	MW [kDa]	calc. pI						#VALUE!	#VALUE!	#VALUE!	#VALUE!	#VALUE!	#VALUE!
	156120479	fructose-bisphosphate aldolase A [Bos taurus]	637.358	59.89	2	26	26	517	1.23909	277	46.1328	1.14545	277	39.2449	1.26385	277	32.5974	1.40909	277	43.8539	1.35611	277	34.0478	1.44568	277	35.3551	1.22543	277	43.4652	1.18359	277	32.5141	1.27418	277	31.791	364	39.4113	8.19189						1.04389	1.16526	1.44771	1.48325	1.7166	2.05061
High	kDsEWSIGESPAGEEQDkQNANSQLSILFVEkPQGGTVk	6	3	1	528949469	K1(TMT6plex); N-Term(TMT6plex); S3(Phospho); K18(TMT6plex); K32(TMT6plex); K39(TMT6plex)	0	S(3): 99.9; S(6): 0.1; S(10): 0.0; S(23): 0.0; S(26): 0.0; T(37): 0.0	3.65488	3	41.8476	6.34023	4	87.5404	5.54152	3	8.49269	5.5617	3	19.2974	12.0773	4	144.84	8.33221	3	168.488	4.29936	3	16.9215	9.09206	4	137.116	6.4003	3	153.878	0	0.0002213	4.91827	6	5456.88	3.43745	99.503	2	3.07909	6.44988	6.34767	5.85442	15.2878	11.8187
	Accession	Description	Score	Coverage	# Proteins	# Unique Peptides	# Peptides	# PSMs	126/129	126/129 Count	126/129 Variability [%]	126/130	126/130 Count	126/130 Variability [%]	126/131	126/131 Count	126/131 Variability [%]	127/129	127/129 Count	127/129 Variability [%]	127/130	127/130 Count	127/130 Variability [%]	127/131	127/131 Count	127/131 Variability [%]	128/129	128/129 Count	128/129 Variability [%]	128/130	128/130 Count	128/130 Variability [%]	128/131	128/131 Count	128/131 Variability [%]	# AAs	MW [kDa]	calc. pI						#VALUE!	#VALUE!	#VALUE!	#VALUE!	#VALUE!	#VALUE!
	528949469	PREDICTED: myosin-binding protein C, slow-type isoform X1 [Bos taurus]	180.711	24.12	5	20	20	102	1.01601	64	105.66	0.906885	65	72.5421	0.875837	64	53.2911	1.07059	63	78.1489	1.26019	65	85.9607	1.15761	64	97.4391	1.1225	62	82.408	1.06527	64	51.1198	1.00324	64	57.751	1227	137.051	5.78271						0.855949	0.922569	1.00325	1.12694	1.59518	1.64199
High	iHQNRLsNVTEDEDQDAALTIVTVLDk	2	1	1	347300392	N-Term(TMT6plex); S7(Phospho); K27(TMT6plex)	0	S(7): 100.0; T(10): 0.0; T(20): 0.0; T(23): 0.0	2.54495	2	12.2232	1.50726	2	31.4182	1.194	2	38.3327	1.55481	2	11.2393	0.917703	2	32.4655	0.720776	2	39.4145	1.63299	2	18.9065	0.953489	2	24.474	0.752229	2	31.1844	0	8.701e-06	4.91413	4	3575.85	4.05729	107.89	1	2.14402	1.53333	1.3677	1.63664	1.16165	1.02238
	Accession	Description	Score	Coverage	# Proteins	# Unique Peptides	# Peptides	# PSMs	126/129	126/129 Count	126/129 Variability [%]	126/130	126/130 Count	126/130 Variability [%]	126/131	126/131 Count	126/131 Variability [%]	127/129	127/129 Count	127/129 Variability [%]	127/130	127/130 Count	127/130 Variability [%]	127/131	127/131 Count	127/131 Variability [%]	128/129	128/129 Count	128/129 Variability [%]	128/130	128/130 Count	128/130 Variability [%]	128/131	128/131 Count	128/131 Variability [%]	# AAs	MW [kDa]	calc. pI						#VALUE!	#VALUE!	#VALUE!	#VALUE!	#VALUE!	#VALUE!
	347300392	muscle-related coiled-coil protein [Bos taurus]	12.3141	31.3	1	4	4	13	0.944198	8	19.1625	0.72466	8	17.4236	0.925655	8	23.9073	1.08298	8	50.1316	0.80331	8	13.1755	0.792527	8	33.6779	1.00608	8	52.4581	0.782736	8	34.114	0.784669	8	19.9407	361	41.1364	8.03076						0.795449	0.737193	1.06032	1.13998	1.01685	1.12415
High	kIAEQELLDAsERVQLLHTQNTSLINTk	4	5	3	41386691;261245063;528995059	N-Term(TMT6plex); K1(TMT6plex); S11(Phospho); K28(TMT6plex)	0	S(11): 100.0; T(19): 0.0; T(22): 0.0; S(23): 0.0; T(27): 0.0																												0	7.589e-06	4.89599	5	3960.19	2.97966	88.0907	2	0	0	0	0	0	0
	Accession	Description	Score	Coverage	# Proteins	# Unique Peptides	# Peptides	# PSMs	126/129	126/129 Count	126/129 Variability [%]	126/130	126/130 Count	126/130 Variability [%]	126/131	126/131 Count	126/131 Variability [%]	127/129	127/129 Count	127/129 Variability [%]	127/130	127/130 Count	127/130 Variability [%]	127/131	127/131 Count	127/131 Variability [%]	128/129	128/129 Count	128/129 Variability [%]	128/130	128/130 Count	128/130 Variability [%]	128/131	128/131 Count	128/131 Variability [%]	# AAs	MW [kDa]	calc. pI						#VALUE!	#VALUE!	#VALUE!	#VALUE!	#VALUE!	#VALUE!
	41386691	myosin-1 [Bos taurus]	2267.24	69.35	14	33	190	886	1.48591	109	65.727	1.36734	109	41.9726	1.61382	109	36.7191	1.63887	109	42.4623	1.40243	109	40.2482	1.62334	109	47.1141	1.51845	109	45.4413	1.31778	109	30.0812	1.55993	109	37.2226	1938	222.851	5.71924						1.25182	1.39098	1.84859	1.72512	1.77523	2.30261
	261245063	myosin-2 [Bos taurus]	1969.24	62.99	13	44	169	797	0.724348	127	45.4697	0.666496	127	36.2884	0.61852	127	32.5386	0.760792	127	29.4516	0.662699	127	34.9826	0.628022	127	41.8637	0.773284	127	25.049	0.67845	127	30.2184	0.654591	127	35.8182	1940	223.194	5.79541						0.610234	0.678022	0.708499	0.800834	0.83886	0.890812
	528995059	PREDICTED: myosin-8 isoform X1 [Bos taurus]	1309.28	43.06	13	4	113	530	1.36038	7	37.529	1.16595	7	48.1688	1.57834	7	11.9644	1.47229	7	26.6313	1.17414	7	38.4737	1.53513	7	29.6538	1.22104	7	57.3992	1.13041	7	44.3744	1.21363	7	70.3079	1937	222.613	5.77002						1.14606	1.18612	1.80794	1.54978	1.48625	2.17749
High	aIGGIILTAsHNPGGPNGDFGIk	10	2	1	116004023	N-Term(TMT6plex); S10(Phospho); K23(TMT6plex)	0	T(8): 50.0; S(10): 50.0	3.7577	6	53.4755	2.02984	6	36.3284	1.7073	6	18.8837	1.20196	6	43.4114	0.815546	6	22.3647	0.655175	6	16.9482	2.07895	6	41.5989	1.1191	6	26.0937	0.912325	6	5.20651	0	8.2e-10	4.89512	3	2744.46	2.98891	98.932	0	3.16571	2.06494	1.95568	1.26522	1.03234	0.929326
	Accession	Description	Score	Coverage	# Proteins	# Unique Peptides	# Peptides	# PSMs	126/129	126/129 Count	126/129 Variability [%]	126/130	126/130 Count	126/130 Variability [%]	126/131	126/131 Count	126/131 Variability [%]	127/129	127/129 Count	127/129 Variability [%]	127/130	127/130 Count	127/130 Variability [%]	127/131	127/131 Count	127/131 Variability [%]	128/129	128/129 Count	128/129 Variability [%]	128/130	128/130 Count	128/130 Variability [%]	128/131	128/131 Count	128/131 Variability [%]	# AAs	MW [kDa]	calc. pI						#VALUE!	#VALUE!	#VALUE!	#VALUE!	#VALUE!	#VALUE!
	116004023	phosphoglucomutase-1 [Bos taurus]	104.767	38.43	2	18	18	68	1.51694	44	80.4676	1.37855	44	48.5257	1.36775	44	29.782	1.43084	44	40.7776	1.05794	44	31.4273	1.28592	44	60.5521	1.467	44	45.1219	1.1749	44	25.6259	1.1797	44	42.0821	562	61.5508	6.81494						1.27796	1.40239	1.56672	1.50615	1.33916	1.82399
High	hIAEDADRkyEEVAR	4	1	1	61888866	N-Term(TMT6plex); K9(TMT6plex); Y10(Phospho)	0	Y(10): 100.0	1.20173	4	15.6996	0.971388	4	10.3623	1.08193	4	17.1976	1.65748	4	9.57963	1.28857	4	15.1411	1.55505	4	22.0299	1.32787	4	13.2683	1.01454	4	9.77933	1.17838	4	24.2415	0	7.247e-08	4.89234	4	2340.18	1.9485	47.6248	2	1.01241	0.988187	1.23933	1.74472	1.6311	2.20575
	Accession	Description	Score	Coverage	# Proteins	# Unique Peptides	# Peptides	# PSMs	126/129	126/129 Count	126/129 Variability [%]	126/130	126/130 Count	126/130 Variability [%]	126/131	126/131 Count	126/131 Variability [%]	127/129	127/129 Count	127/129 Variability [%]	127/130	127/130 Count	127/130 Variability [%]	127/131	127/131 Count	127/131 Variability [%]	128/129	128/129 Count	128/129 Variability [%]	128/130	128/130 Count	128/130 Variability [%]	128/131	128/131 Count	128/131 Variability [%]	# AAs	MW [kDa]	calc. pI						#VALUE!	#VALUE!	#VALUE!	#VALUE!	#VALUE!	#VALUE!
	61888866	tropomyosin alpha-1 chain [Bos taurus]	570.532	74.65	4	13	33	375	1.11685	35	50.0164	0.944703	35	28.1986	1.22096	35	27.1872	1.55391	35	31.6019	1.26318	35	20.4055	1.44572	35	52.0663	1.35521	35	33.3131	1.15905	35	17.1459	1.31999	35	31.8252	284	32.6747	4.7417						0.940903	0.96104	1.39858	1.63569	1.59896	2.05067
High	hTFSGVASVESsSGEAFHVGk	53	1	1	27806751	N-Term(TMT6plex); S12(Phospho); K21(TMT6plex)	0.0101	T(2): 0.0; S(4): 0.0; S(8): 1.0; S(11): 1.0; S(12): 97.1; S(13): 1.0	1.5095	18	36.169	1.05841	18	23.001	1.55042	18	25.7518	1.0295	18	11.5392	0.717567	18	19.8805	1.07595	18	28.9718	1.08382	18	14.6232	0.702692	18	13.1748	1.04427	18	19.7323	0	3.52e-10	4.8923	5	2658.3	2.19319	73.9074	0	1.27169	1.07671	1.77597	1.08368	0.908312	1.52617
	Accession	Description	Score	Coverage	# Proteins	# Unique Peptides	# Peptides	# PSMs	126/129	126/129 Count	126/129 Variability [%]	126/130	126/130 Count	126/130 Variability [%]	126/131	126/131 Count	126/131 Variability [%]	127/129	127/129 Count	127/129 Variability [%]	127/130	127/130 Count	127/130 Variability [%]	127/131	127/131 Count	127/131 Variability [%]	128/129	128/129 Count	128/129 Variability [%]	128/130	128/130 Count	128/130 Variability [%]	128/131	128/131 Count	128/131 Variability [%]	# AAs	MW [kDa]	calc. pI						#VALUE!	#VALUE!	#VALUE!	#VALUE!	#VALUE!	#VALUE!
	27806751	alpha-2-HS-glycoprotein precursor [Bos taurus]	163.202	9.47	1	3	3	112	1.30961	52	39.0434	0.973962	52	17.6065	1.37062	52	41.9746	1.08697	52	15.6666	0.804837	52	24.5456	1.17699	52	27.122	1.06513	52	17.2668	0.805852	52	26.2434	1.06845	52	23.8666	359	38.3944	5.50342						1.10329	0.990806	1.57001	1.14418	1.01878	1.66949
High	gEQkDGnGsEEHDR	9	2	1	156121271	N-Term(TMT6plex); K4(TMT6plex); N7(Deamidated); S9(Phospho)	0	S(9): 100.0	5.73853	9	48.2053	2.66969	9	25.7236	1.4749	9	24.6652	1.58502	9	20.7334	0.648775	9	60.7867	0.298472	9	17.3153	1.71494	9	26.7091	0.652528	9	17.5027	0.330819	9	36.3862	0	5.106e-06	4.88744	4	2096.93	2.51718	23.5386	1	4.83449	2.71586	1.68946	1.66844	0.821234	0.423365
	Accession	Description	Score	Coverage	# Proteins	# Unique Peptides	# Peptides	# PSMs	126/129	126/129 Count	126/129 Variability [%]	126/130	126/130 Count	126/130 Variability [%]	126/131	126/131 Count	126/131 Variability [%]	127/129	127/129 Count	127/129 Variability [%]	127/130	127/130 Count	127/130 Variability [%]	127/131	127/131 Count	127/131 Variability [%]	128/129	128/129 Count	128/129 Variability [%]	128/130	128/130 Count	128/130 Variability [%]	128/131	128/131 Count	128/131 Variability [%]	# AAs	MW [kDa]	calc. pI						#VALUE!	#VALUE!	#VALUE!	#VALUE!	#VALUE!	#VALUE!
	156121271	sarcoplasmic reticulum histidine-rich calcium-binding protein precursor [Bos taurus]	1245.43	60.39	2	45	45	689	1.05585	462	64.9548	1.09969	462	43.2623	1.19309	462	39.4829	1.13241	462	36.1135	1.03165	462	41.199	1.0469	462	45.9583	1.06356	462	40.1755	0.99419	461	35.8086	1.03577	461	40.7005	871	100.609	4.83057						0.889514	1.11871	1.36665	1.19201	1.30589	1.48496
High	ekTPSPkEEDEEPEsPLEk	1	2	1	114052282	N-Term(TMT6plex); K2(TMT6plex); K7(TMT6plex); S15(Phospho); K19(TMT6plex)	0	T(3): 0.0; S(5): 0.0; S(15): 100.0	1.29866	1		1.32866	1		1.23389	1		1.02827	1		1.04843	1		0.965352	1		0.951928	1		0.960156	1		0.888022	1		0	1.189e-06	4.88527	4	3194.66	2.71372	58.8433	2	1.09407	1.35163	1.41339	1.08239	1.32713	1.36929
	Accession	Description	Score	Coverage	# Proteins	# Unique Peptides	# Peptides	# PSMs	126/129	126/129 Count	126/129 Variability [%]	126/130	126/130 Count	126/130 Variability [%]	126/131	126/131 Count	126/131 Variability [%]	127/129	127/129 Count	127/129 Variability [%]	127/130	127/130 Count	127/130 Variability [%]	127/131	127/131 Count	127/131 Variability [%]	128/129	128/129 Count	128/129 Variability [%]	128/130	128/130 Count	128/130 Variability [%]	128/131	128/131 Count	128/131 Variability [%]	# AAs	MW [kDa]	calc. pI						#VALUE!	#VALUE!	#VALUE!	#VALUE!	#VALUE!	#VALUE!
	114052282	nuclear ubiquitous casein and cyclin-dependent kinase substrate 1 [Bos taurus]	95.5248	35.39	2	12	12	43	0.868443	39	47.4067	0.997231	39	27.623	1.12395	39	23.4729	1.01813	39	25.0306	1.00867	39	29.8492	1.06886	39	41.247	0.909439	39	18.881	0.960156	39	17.9283	1.02751	39	24.4666	243	27.2211	5.08447						0.731628	1.01448	1.28746	1.07172	1.2768	1.51612
High	aksALAHALQSAR	2	5	3	41386691;156120319;297486816	N-Term(TMT6plex); K2(TMT6plex); S3(Phospho)	0	S(3): 100.0; S(11): 0.0																												0	0.0003639	4.87336	3	1862.05	2.26155	71.864	1	0	0	0	0	0	0
	Accession	Description	Score	Coverage	# Proteins	# Unique Peptides	# Peptides	# PSMs	126/129	126/129 Count	126/129 Variability [%]	126/130	126/130 Count	126/130 Variability [%]	126/131	126/131 Count	126/131 Variability [%]	127/129	127/129 Count	127/129 Variability [%]	127/130	127/130 Count	127/130 Variability [%]	127/131	127/131 Count	127/131 Variability [%]	128/129	128/129 Count	128/129 Variability [%]	128/130	128/130 Count	128/130 Variability [%]	128/131	128/131 Count	128/131 Variability [%]	# AAs	MW [kDa]	calc. pI						#VALUE!	#VALUE!	#VALUE!	#VALUE!	#VALUE!	#VALUE!
	41386691	myosin-1 [Bos taurus]	2267.24	69.35	14	33	190	886	1.48591	109	65.727	1.36734	109	41.9726	1.61382	109	36.7191	1.63887	109	42.4623	1.40243	109	40.2482	1.62334	109	47.1141	1.51845	109	45.4413	1.31778	109	30.0812	1.55993	109	37.2226	1938	222.851	5.71924						1.25182	1.39098	1.84859	1.72512	1.77523	2.30261
	297486816	PREDICTED: myosin-4 isoform X2 [Bos taurus]	1338.97	48.19	13	4	113	555	0.372593	4	80.0721	0.681592	4	2.84221	0.679746	4	22.5296	0.601492	4	17.5787	1.29145	4	25.5572	1.29905	4	27.2821	0.608961	4	64.8786	1.01894	4	16.7707	1.18645	4	11.9057	1938	222.826	5.79541						0.313894	0.69338	0.778632	0.63315	1.63475	1.84263
	156120319	myosin-3 [Bos taurus]	569.138	25.1	13	2	56	208	0.655774	3	64.8365	0.703932	3	40.3673	0.517034	3	22.9672	0.774185	3	6.17288	0.829522	3	0.235901	0.673749	3	16.5283	0.666868	3	32.9145	0.705729	3	11.2257	0.533905	3	4.99364	1940	223.549	5.80811						0.552464	0.716106	0.59225	0.814932	1.05003	0.955672
High	rAAAEGGSsSVFSmFDQTQIqEFkEAFTVIDQNR	5	1	1	115497166	N-Term(TMT6plex); S9(Phospho); M14(Oxidation); Q21(Deamidated); K24(TMT6plex)	0	S(8): 49.2; S(9): 49.2; S(10): 1.5; S(13): 0.0; T(18): 0.0; T(28): 0.0	1.11133	1		1.10802	1		1.08956	1		1.39216	1		1.38327	1		1.34864	1		1.01889	1		1.00151	1		0.980792	1		0	0.0001452	4.87012	5	4350.11	6.9412	122.9	2	0.936248	1.12718	1.24806	1.46543	1.75098	1.91296
	Accession	Description	Score	Coverage	# Proteins	# Unique Peptides	# Peptides	# PSMs	126/129	126/129 Count	126/129 Variability [%]	126/130	126/130 Count	126/130 Variability [%]	126/131	126/131 Count	126/131 Variability [%]	127/129	127/129 Count	127/129 Variability [%]	127/130	127/130 Count	127/130 Variability [%]	127/131	127/131 Count	127/131 Variability [%]	128/129	128/129 Count	128/129 Variability [%]	128/130	128/130 Count	128/130 Variability [%]	128/131	128/131 Count	128/131 Variability [%]	# AAs	MW [kDa]	calc. pI						#VALUE!	#VALUE!	#VALUE!	#VALUE!	#VALUE!	#VALUE!
	115497166	myosin regulatory light chain 2, skeletal muscle isoform [Bos taurus]	881.842	77.65	1	15	15	1178	2.6341	365	138.239	1.94681	369	90.1281	1.70598	369	58.7084	1.67396	369	57.1546	1.28464	370	33.6906	1.17495	370	33.4767	1.70604	368	77.1132	1.23885	370	39.9331	1.11808	370	30.5464	170	19.0004	5.0083						2.21913	1.98047	1.95415	1.76206	1.62613	1.66659
High	hPGAHQGTLASNLHSNAVASPGsPSLGR	16	1	1	27807483	N-Term(TMT6plex); S23(Phospho)	0	T(8): 0.0; S(11): 0.0; S(15): 0.0; S(20): 0.0; S(23): 98.2; S(25): 1.7	0.889641	7	22.0998	0.938017	7	16.5407	1.05305	7	37.2079	0.998183	7	37.0163	1.12282	7	12.2838	1.32897	7	16.5309	0.874306	7	46.2818	1.01691	7	21.7952	1.02527	7	24.4731	0	1.525e-10	4.86831	4	3029.5	2.20789	50.1302	0	0.749487	0.954239	1.20624	1.05072	1.42129	1.88506
	Accession	Description	Score	Coverage	# Proteins	# Unique Peptides	# Peptides	# PSMs	126/129	126/129 Count	126/129 Variability [%]	126/130	126/130 Count	126/130 Variability [%]	126/131	126/131 Count	126/131 Variability [%]	127/129	127/129 Count	127/129 Variability [%]	127/130	127/130 Count	127/130 Variability [%]	127/131	127/131 Count	127/131 Variability [%]	128/129	128/129 Count	128/129 Variability [%]	128/130	128/130 Count	128/130 Variability [%]	128/131	128/131 Count	128/131 Variability [%]	# AAs	MW [kDa]	calc. pI						#VALUE!	#VALUE!	#VALUE!	#VALUE!	#VALUE!	#VALUE!
	27807483	tensin-1 [Bos taurus]	87.6755	12.54	1	11	11	46	0.975987	29	25.1434	0.960781	29	23.3666	1.04934	29	21.6766	0.986552	29	26.9256	1.0341	29	32.1124	1.07225	29	32.6455	0.890108	29	12.4002	0.955549	29	13.7099	0.994694	29	21.3492	1715	183.394	7.97217						0.82223	0.977397	1.20199	1.03848	1.30899	1.52092
High	hPSDFGADAQAAmsk	19	1	1	27806939	N-Term(TMT6plex); M13(Oxidation); S14(Phospho); K15(TMT6plex)	0	S(3): 0.0; S(14): 100.0	1.00655	19	29.6393	0.737825	19	16.08	0.746609	19	22.5889	0.867586	19	18.5898	0.739771	19	43.7051	0.659444	19	32.2496	0.927823	19	33.5869	0.816177	19	17.9812	0.726145	19	33.1197	0	1.067e-09	4.86552	3	2086.97	3.18915	52.4228	0	0.847975	0.750585	0.855222	0.913248	0.936418	0.935381
	Accession	Description	Score	Coverage	# Proteins	# Unique Peptides	# Peptides	# PSMs	126/129	126/129 Count	126/129 Variability [%]	126/130	126/130 Count	126/130 Variability [%]	126/131	126/131 Count	126/131 Variability [%]	127/129	127/129 Count	127/129 Variability [%]	127/130	127/130 Count	127/130 Variability [%]	127/131	127/131 Count	127/131 Variability [%]	128/129	128/129 Count	128/129 Variability [%]	128/130	128/130 Count	128/130 Variability [%]	128/131	128/131 Count	128/131 Variability [%]	# AAs	MW [kDa]	calc. pI						#VALUE!	#VALUE!	#VALUE!	#VALUE!	#VALUE!	#VALUE!
	27806939	myoglobin [Bos taurus]	185.287	71.43	1	13	13	65	0.766973	65	43.6901	0.709361	65	35.109	0.677728	65	35.7134	0.857252	65	23.5867	0.739771	65	30.1818	0.712254	65	31.4852	0.89385	65	34.6998	0.709885	65	25.7982	0.695718	65	25.682	154	17.0669	7.45947						0.646144	0.721629	0.776321	0.902371	0.936418	1.01029
High	tFGGAPSFPLGSPLssPVFPR	11	1	1	126158909	N-Term(TMT6plex); S15(Phospho); S16(Phospho)	0	T(1): 0.0; S(7): 2.2; S(12): 0.1; S(15): 97.8; S(16): 100.0	0.966118	6	25.2435	0.992023	6	11.017	0.870387	6	81.4179	0.934826	6	31.515	1.13377	6	29.3763	1.10039	6	33.5729	1.01295	6	28.628	0.994328	6	30.2894	1.2222	6	44.7744	0	8.624e-07	4.86479	4	2507.21	3.34955	128.636	0	0.813916	1.00918	0.997007	0.984027	1.43515	1.56084
	Accession	Description	Score	Coverage	# Proteins	# Unique Peptides	# Peptides	# PSMs	126/129	126/129 Count	126/129 Variability [%]	126/130	126/130 Count	126/130 Variability [%]	126/131	126/131 Count	126/131 Variability [%]	127/129	127/129 Count	127/129 Variability [%]	127/130	127/130 Count	127/130 Variability [%]	127/131	127/131 Count	127/131 Variability [%]	128/129	128/129 Count	128/129 Variability [%]	128/130	128/130 Count	128/130 Variability [%]	128/131	128/131 Count	128/131 Variability [%]	# AAs	MW [kDa]	calc. pI						#VALUE!	#VALUE!	#VALUE!	#VALUE!	#VALUE!	#VALUE!
	126158909	desmin [Bos taurus]	125.608	49.36	7	18	21	61	0.742722	41	37.0759	0.823192	41	44.9925	0.74236	41	24.3552	0.985242	41	25.7477	1.26304	41	28.7422	1.12965	41	37.0038	0.821864	41	24.4269	0.958682	41	27.5688	0.943368	41	31.3706	470	53.4992	5.2749						0.625714	0.837428	0.850355	1.0371	1.59878	1.60235
High	gHREEEDEDEEEENVsPGYGQQVHR	2	2	1	156121271	N-Term(TMT6plex); S16(Phospho)	0	S(16): 100.0; Y(19): 0.0	0.564241	2	97.9349	0.433943	2	104.541	0.47504	2	58.204	0.770909	2	47.7369	0.590862	2	43.212	0.641308	2	84.3435	0.633933	2	76.3474	0.480654	2	70.9262	0.524022	2	122.547	0	4.471e-09	4.85594	4	3263.38	1.54416	38.5569	1	0.47535	0.441447	0.544147	0.811483	0.747927	0.909657
	Accession	Description	Score	Coverage	# Proteins	# Unique Peptides	# Peptides	# PSMs	126/129	126/129 Count	126/129 Variability [%]	126/130	126/130 Count	126/130 Variability [%]	126/131	126/131 Count	126/131 Variability [%]	127/129	127/129 Count	127/129 Variability [%]	127/130	127/130 Count	127/130 Variability [%]	127/131	127/131 Count	127/131 Variability [%]	128/129	128/129 Count	128/129 Variability [%]	128/130	128/130 Count	128/130 Variability [%]	128/131	128/131 Count	128/131 Variability [%]	# AAs	MW [kDa]	calc. pI						#VALUE!	#VALUE!	#VALUE!	#VALUE!	#VALUE!	#VALUE!
	156121271	sarcoplasmic reticulum histidine-rich calcium-binding protein precursor [Bos taurus]	1245.43	60.39	2	45	45	689	1.05585	462	64.9548	1.09969	462	43.2623	1.19309	462	39.4829	1.13241	462	36.1135	1.03165	462	41.199	1.0469	462	45.9583	1.06356	462	40.1755	0.99419	461	35.8086	1.03577	461	40.7005	871	100.609	4.83057						0.889514	1.11871	1.36665	1.19201	1.30589	1.48496
High	tELASAPVLSPPPPPEsPR	10	2	1	741978639	N-Term(TMT6plex); S17(Phospho)	0	T(1): 0.0; S(5): 0.0; S(10): 0.0; S(17): 100.0	0.810559	8	50.7951	0.823848	8	11.2246	0.804655	8	12.2565	0.908161	8	41.0948	0.963754	8	5.6168	0.950375	8	7.29084	0.780421	8	23.0645	0.821282	8	28.3525	0.976525	8	22.2718	0	1.649e-08	4.85145	3	2251.16	2.43947	85.7455	0	0.682863	0.838096	0.921712	0.955959	1.21994	1.34805
	Accession	Description	Score	Coverage	# Proteins	# Unique Peptides	# Peptides	# PSMs	126/129	126/129 Count	126/129 Variability [%]	126/130	126/130 Count	126/130 Variability [%]	126/131	126/131 Count	126/131 Variability [%]	127/129	127/129 Count	127/129 Variability [%]	127/130	127/130 Count	127/130 Variability [%]	127/131	127/131 Count	127/131 Variability [%]	128/129	128/129 Count	128/129 Variability [%]	128/130	128/130 Count	128/130 Variability [%]	128/131	128/131 Count	128/131 Variability [%]	# AAs	MW [kDa]	calc. pI						#VALUE!	#VALUE!	#VALUE!	#VALUE!	#VALUE!	#VALUE!
	741978639	PREDICTED: synaptopodin 2-like protein isoform X2 [Bos taurus]	258.122	19.27	2	15	15	103	0.759236	77	34.6884	0.868389	77	20.5102	0.82065	77	22.6298	0.894887	77	22.7374	0.985151	77	21.7287	0.961909	77	22.3513	0.888836	77	30.0214	1.00868	77	19.6209	0.920631	77	24.9181	965	101.14	9.87646						0.639626	0.883407	0.940034	0.941987	1.24703	1.36441
High	tVGGsPELEEGPGPAAEQSEVGR	1	6	1	528927240	N-Term(TMT6plex); S5(Phospho)	0	T(1): 0.0; S(5): 100.0; S(19): 0.0	0.928795	1		1.75844	1		1.38388	1		0.749779	1		1.41467	1		1.10385	1		0.777582	1		1.45136	1		1.13754	1		0	1.774e-09	4.84712	3	2562.2	2.59717	71.0167	0	0.782472	1.78885	1.5852	0.789241	1.79072	1.56574
	Accession	Description	Score	Coverage	# Proteins	# Unique Peptides	# Peptides	# PSMs	126/129	126/129 Count	126/129 Variability [%]	126/130	126/130 Count	126/130 Variability [%]	126/131	126/131 Count	126/131 Variability [%]	127/129	127/129 Count	127/129 Variability [%]	127/130	127/130 Count	127/130 Variability [%]	127/131	127/131 Count	127/131 Variability [%]	128/129	128/129 Count	128/129 Variability [%]	128/130	128/130 Count	128/130 Variability [%]	128/131	128/131 Count	128/131 Variability [%]	# AAs	MW [kDa]	calc. pI						#VALUE!	#VALUE!	#VALUE!	#VALUE!	#VALUE!	#VALUE!
	528927240	PREDICTED: ankyrin-1 isoform X2 [Bos taurus]	4.84712	2.45	6	2	2	2	1.25804	2	47.36	1.71974	2	3.30046	1.50925	2	12.9107	0.927485	2	32.335	1.26354	2	16.8684	1.09944	2	0.59327	0.843929	2	12.1842	1.13735	2	37.3588	0.994064	2	20.1898	1916	210.008	6.354						1.05985	1.74948	1.72881	0.9763	1.59942	1.55949
High	aPPPPGkPATPNLHSGQRsPR	3	1	1	741922824	N-Term(TMT6plex); K7(TMT6plex); S19(Phospho)	0	T(10): 0.0; S(15): 1.6; S(19): 98.4	1.0281	2	54.0236	1.10363	2	46.2715	1.20978	2	42.3354	1.17037	2	21.5663	1.25207	2	14.8445	1.36079	2	11.3568	1.03685	2	8.16362	1.0973	2	14.7879	1.19792	2	18.3018	0	0.0002065	4.84304	4	2700.46	2.45864	43.5837	1	0.866131	1.12272	1.38577	1.23197	1.5849	1.93021
	Accession	Description	Score	Coverage	# Proteins	# Unique Peptides	# Peptides	# PSMs	126/129	126/129 Count	126/129 Variability [%]	126/130	126/130 Count	126/130 Variability [%]	126/131	126/131 Count	126/131 Variability [%]	127/129	127/129 Count	127/129 Variability [%]	127/130	127/130 Count	127/130 Variability [%]	127/131	127/131 Count	127/131 Variability [%]	128/129	128/129 Count	128/129 Variability [%]	128/130	128/130 Count	128/130 Variability [%]	128/131	128/131 Count	128/131 Variability [%]	# AAs	MW [kDa]	calc. pI						#VALUE!	#VALUE!	#VALUE!	#VALUE!	#VALUE!	#VALUE!
	741922824	PREDICTED: protein cordon-bleu [Bos taurus]	33.45	6.55	1	6	6	18	1.13417	14	35.5619	0.918696	14	18.5436	1.03197	14	20.3348	1.23315	14	14.3433	1.14574	14	28.2579	1.11286	14	21.0042	1.21578	14	21.4435	1.05812	14	26.5871	1.07548	14	16.0165	1312	140.334	8.99756						0.95549	0.934584	1.1821	1.29805	1.45031	1.57853
High	qkYEESQsELESSQk	6	2	2	41386711;741939627	N-Term(TMT6plex); K2(TMT6plex); S8(Phospho); K15(TMT6plex)	0	Y(3): 0.0; S(6): 50.0; S(8): 50.0; S(12): 0.0; S(13): 0.0																												0	1.915e-06	4.84224	3	2567.29	2.14815	56.3729	1	0	0	0	0	0	0
	Accession	Description	Score	Coverage	# Proteins	# Unique Peptides	# Peptides	# PSMs	126/129	126/129 Count	126/129 Variability [%]	126/130	126/130 Count	126/130 Variability [%]	126/131	126/131 Count	126/131 Variability [%]	127/129	127/129 Count	127/129 Variability [%]	127/130	127/130 Count	127/130 Variability [%]	127/131	127/131 Count	127/131 Variability [%]	128/129	128/129 Count	128/129 Variability [%]	128/130	128/130 Count	128/130 Variability [%]	128/131	128/131 Count	128/131 Variability [%]	# AAs	MW [kDa]	calc. pI						#VALUE!	#VALUE!	#VALUE!	#VALUE!	#VALUE!	#VALUE!
	41386711	myosin-7 [Bos taurus]	1618.97	65.27	13	68	172	693	0.675686	253	52.4786	0.661464	253	37.4845	0.604	253	40.4398	0.825827	253	31.7926	0.817178	253	26.7514	0.784921	253	42.3193	0.86588	253	35.9586	0.831699	253	24.9908	0.778321	253	28.9349	1935	223.091	5.73193						0.569238	0.672904	0.691867	0.869291	1.0344	1.11336
	741939627	PREDICTED: myosin-6 [Bos taurus]	1018.83	41.38	13	1	107	409	0.937862	2	12.919	0.908689	2	28.7668	0.759194	2	58.9864	1.02088	2	53.7745	0.985751	2	36.173	0.816559	2	8.63765	0.881346	2	37.784	0.841869	2	55.5529	0.700488	2	91.9966	1938	223.899	5.79541						0.790111	0.924404	0.869638	1.07461	1.24779	1.15824
High	mksSSSVTTSEAHPATPSSSDESDLER	4	5	1	528992246	N-Term(TMT6plex); M1(Oxidation); K2(TMT6plex); S3(Phospho)	0	S(3): 94.5; S(4): 1.8; S(5): 1.8; S(6): 1.8; T(8): 0.0; T(9): 0.0; S(10): 0.0; T(16): 0.0; S(18): 0.0; S(19): 0.0; S(20): 0.0; S(23): 0.0	2.88991	1		0.945168	1		1.25023	1		0.810337	1		0.264123	1		0.346392	1		0.962403	1		0.310316	1		0.408792	1		0	0.0001509	4.84006	4	3377.55	2.04341	48.4328	1	2.43463	0.961514	1.4321	0.852986	0.334333	0.491337
	Accession	Description	Score	Coverage	# Proteins	# Unique Peptides	# Peptides	# PSMs	126/129	126/129 Count	126/129 Variability [%]	126/130	126/130 Count	126/130 Variability [%]	126/131	126/131 Count	126/131 Variability [%]	127/129	127/129 Count	127/129 Variability [%]	127/130	127/130 Count	127/130 Variability [%]	127/131	127/131 Count	127/131 Variability [%]	128/129	128/129 Count	128/129 Variability [%]	128/130	128/130 Count	128/130 Variability [%]	128/131	128/131 Count	128/131 Variability [%]	# AAs	MW [kDa]	calc. pI						#VALUE!	#VALUE!	#VALUE!	#VALUE!	#VALUE!	#VALUE!
	528992246	PREDICTED: vasodilator-stimulated phosphoprotein isoform X4 [Bos taurus]	10.8832	15.41	5	3	3	6	1.74147	3	87.0349	0.945168	3	3.70322	1.14625	3	12.9269	0.810337	3	21.6677	0.519234	3	3.19942	0.499852	3	29.9045	0.962403	3	21.3386	0.608735	3	5.40463	0.59744	3	27.5676	370	39.0736	8.85107						1.46712	0.961514	1.313	0.852986	0.657258	0.70901
High	skRPIPISTAAPPIqsPLPVIPHQk	2	6	2	529011174;529011172	N-Term(TMT6plex); K2(TMT6plex); Q15(Deamidated); S16(Phospho); K25(TMT6plex)	0	S(1): 1.6; S(8): 0.0; T(9): 0.0; S(16): 98.4																												0	3.501e-07	4.81522	5	3441.03	8.30931	78.3687	1	0	0	0	0	0	0
	Accession	Description	Score	Coverage	# Proteins	# Unique Peptides	# Peptides	# PSMs	126/129	126/129 Count	126/129 Variability [%]	126/130	126/130 Count	126/130 Variability [%]	126/131	126/131 Count	126/131 Variability [%]	127/129	127/129 Count	127/129 Variability [%]	127/130	127/130 Count	127/130 Variability [%]	127/131	127/131 Count	127/131 Variability [%]	128/129	128/129 Count	128/129 Variability [%]	128/130	128/130 Count	128/130 Variability [%]	128/131	128/131 Count	128/131 Variability [%]	# AAs	MW [kDa]	calc. pI						#VALUE!	#VALUE!	#VALUE!	#VALUE!	#VALUE!	#VALUE!
	529011172	PREDICTED: LIM domain-binding protein 3 isoform X4 [Bos taurus]	285.49	37.24	4	3	14	166	0.964072	12	40.0614	1.20348	12	20.4867	1.00417	12	28.4462	0.865931	12	45.6853	1.19605	12	21.23	0.922355	12	58.3652	0.911925	12	23.5212	1.19713	12	23.346	0.993086	12	33.161	615	66.4285	7.98682						0.812192	1.22429	1.15025	0.911507	1.51399	1.30831
	529011174	PREDICTED: LIM domain-binding protein 3 isoform X5 [Bos taurus]	257.103	66.78	2	3	14	149	1.03345	5	17.6457	1.04177	5	12.1139	0.889869	5	49.4943	1.19615	5	11.6583	1.04384	5	12.1848	0.904325	5	13.1203	1.26032	5	9.51191	1.19848	5	23.244	0.97234	5	9.14401	283	30.9808	9.18799						0.870644	1.05978	1.01932	1.2591	1.32132	1.28273
High	lNFsHGTHEYHAETIk	12	2	2	329664500;528961976	N-Term(TMT6plex); S4(Phospho); K16(TMT6plex)	0	S(4): 100.0; T(7): 0.0; Y(10): 0.0; T(14): 0.0																												0	3.811e-05	4.81199	4	2422.2	2.20634	58.0758	0	0	0	0	0	0	0
	Accession	Description	Score	Coverage	# Proteins	# Unique Peptides	# Peptides	# PSMs	126/129	126/129 Count	126/129 Variability [%]	126/130	126/130 Count	126/130 Variability [%]	126/131	126/131 Count	126/131 Variability [%]	127/129	127/129 Count	127/129 Variability [%]	127/130	127/130 Count	127/130 Variability [%]	127/131	127/131 Count	127/131 Variability [%]	128/129	128/129 Count	128/129 Variability [%]	128/130	128/130 Count	128/130 Variability [%]	128/131	128/131 Count	128/131 Variability [%]	# AAs	MW [kDa]	calc. pI						#VALUE!	#VALUE!	#VALUE!	#VALUE!	#VALUE!	#VALUE!
	528961976	PREDICTED: pyruvate kinase PKM isoform X1 [Bos taurus]	167.409	45.76	3	3	21	70	1.15241	16	23.2797	1.18749	16	24.4734	1.09473	16	15.2343	1.10595	16	24.6304	1.26898	16	13.0793	1.13328	16	15.6582	1.27626	16	23.2545	1.30027	16	22.5754	1.13831	16	18.7197	531	58.0229	7.72314						0.970858	1.20803	1.25398	1.16416	1.60631	1.60749
	329664500	pyruvate kinase PKM [Bos taurus]	136.585	44.82	3	2	20	54	3.15098	2	5.57981	1.82979	2	14.6317	1.64246	2	31.8099	2.38781	2	16.5091	1.38188	2	3.73277	1.22984	2	20.4323	2.35636	2	42.1786	1.34902	2	20.5466	1.20596	2	3.84374	531	57.912	7.85498						2.65457	1.86143	1.8814	2.51348	1.74921	1.74445
High	tDLNHENLkGGDDLDPNYVLsSR	7	1	1	60097925	N-Term(TMT6plex); K9(TMT6plex); S21(Phospho)	0	T(1): 0.0; Y(18): 0.0; S(21): 98.9; S(22): 1.1	0.568043	4	14.838	0.505957	4	34.3131	0.781933	4	18.405	1.12257	4	19.2477	0.93948	4	6.59756	1.37017	4	17.6508	1.19778	4	16.9168	1.02093	4	15.014	1.51974	4	18.1963	0	2.594e-06	4.80839	4	3110.53	2.11203	76.6905	1	0.478554	0.514707	0.895686	1.18166	1.18922	1.9435
	Accession	Description	Score	Coverage	# Proteins	# Unique Peptides	# Peptides	# PSMs	126/129	126/129 Count	126/129 Variability [%]	126/130	126/130 Count	126/130 Variability [%]	126/131	126/131 Count	126/131 Variability [%]	127/129	127/129 Count	127/129 Variability [%]	127/130	127/130 Count	127/130 Variability [%]	127/131	127/131 Count	127/131 Variability [%]	128/129	128/129 Count	128/129 Variability [%]	128/130	128/130 Count	128/130 Variability [%]	128/131	128/131 Count	128/131 Variability [%]	# AAs	MW [kDa]	calc. pI						#VALUE!	#VALUE!	#VALUE!	#VALUE!	#VALUE!	#VALUE!
	60097925	creatine kinase M-type [Bos taurus]	634.432	70.08	2	40	40	338	0.961874	258	79.818	0.923125	259	36.7071	0.940308	261	18.337	1.13014	261	25.715	0.978137	261	28.7472	1.08813	260	54.1729	1.09351	261	41.1094	0.950671	261	24.1036	1.02121	260	36.275	381	42.9618	7.12256						0.81034	0.939089	1.0771	1.18962	1.23815	1.54345
High	eRLGsFGSITR	2	1	1	332801058	N-Term(TMT6plex); S5(Phospho)	0	S(5): 100.0; S(8): 0.0; T(10): 0.0	0.294891	2	29.6196	0.521089	2	35.9938	0.670084	2	32.6824	0.738363	2	4.76836	1.30028	2	10.7003	1.65782	2	7.63442	0.637327	2	7.92068	1.11029	2	2.00429	1.42191	2	5.05385	0	0.0002091	4.80105	3	1531.79	2.6644	67.2048	1	0.248434	0.530101	0.767565	0.777225	1.64592	2.35151
	Accession	Description	Score	Coverage	# Proteins	# Unique Peptides	# Peptides	# PSMs	126/129	126/129 Count	126/129 Variability [%]	126/130	126/130 Count	126/130 Variability [%]	126/131	126/131 Count	126/131 Variability [%]	127/129	127/129 Count	127/129 Variability [%]	127/130	127/130 Count	127/130 Variability [%]	127/131	127/131 Count	127/131 Variability [%]	128/129	128/129 Count	128/129 Variability [%]	128/130	128/130 Count	128/130 Variability [%]	128/131	128/131 Count	128/131 Variability [%]	# AAs	MW [kDa]	calc. pI						#VALUE!	#VALUE!	#VALUE!	#VALUE!	#VALUE!	#VALUE!
	332801058	filamin-C [Bos taurus]	231.681	18.08	7	27	28	90	0.85982	80	49.0615	0.770488	80	33.2505	0.810684	80	24.623	0.951446	80	29.2544	0.907527	80	28.9265	0.911319	80	33.6281	0.904365	80	23.0593	0.894331	80	29.9408	0.916672	80	25.0274	2693	287.216	6.01123						0.724364	0.783813	0.928618	1.00152	1.14877	1.29265
High	iTIPTFkPDkIELSPsMEAPk	2	2	2	741916099;741872547	N-Term(TMT6plex); K7(TMT6plex); K10(TMT6plex); S16(Phospho); K21(TMT6plex)	0	T(2): 0.0; T(5): 0.0; S(14): 0.0; S(16): 100.0																												0	8.32e-05	4.79423	4	3338.9	3.61423	100.916	1	0	0	0	0	0	0
	Accession	Description	Score	Coverage	# Proteins	# Unique Peptides	# Peptides	# PSMs	126/129	126/129 Count	126/129 Variability [%]	126/130	126/130 Count	126/130 Variability [%]	126/131	126/131 Count	126/131 Variability [%]	127/129	127/129 Count	127/129 Variability [%]	127/130	127/130 Count	127/130 Variability [%]	127/131	127/131 Count	127/131 Variability [%]	128/129	128/129 Count	128/129 Variability [%]	128/130	128/130 Count	128/130 Variability [%]	128/131	128/131 Count	128/131 Variability [%]	# AAs	MW [kDa]	calc. pI						#VALUE!	#VALUE!	#VALUE!	#VALUE!	#VALUE!	#VALUE!
	741916099	PREDICTED: LOW QUALITY PROTEIN: titin isoform X2 [Bos taurus]	2021.03	15.41	1	5	363	970	0.502817	20	81.3895	0.653969	20	65.1317	0.83843	20	21.0398	0.958143	20	14.6879	1.122	20	25.8557	1.60675	20	64.6312	0.882696	20	23.0732	0.936125	20	23.0341	1.26663	20	35.3525	35221	3907.72	6.23975						0.423603	0.665279	0.960401	1.00857	1.42025	2.27907
	741872547	PREDICTED: LOW QUALITY PROTEIN: titin isoform X1 [Bos taurus]	1967.88	15.33	1	1	359	951	0.666417	1		1.14148	1		0.876378	1		0.877556	1		1.49801	1		1.1403	1		0.681607	1		1.15101	1		0.880076	1		35390	3925.94	6.25244						0.561429	1.16123	1.00387	0.923743	1.89621	1.61744
High	aETSEGSGSAPAVPEASAsPk	3	3	1	330864700	N-Term(TMT6plex); S19(Phospho); K21(TMT6plex)	0	T(3): 0.0; S(4): 0.0; S(7): 0.0; S(9): 0.0; S(17): 0.0; S(19): 100.0	1.14583	3	18.3418	1.20903	3	5.78885	1.12151	3	9.25424	0.774608	3	1.41563	0.812646	3	12.1043	0.823661	3	43.3343	0.873132	3	4.9856	0.913579	3	13.3274	0.9301	3	40.5416	0	4.301e-09	4.79144	3	2468.2	1.35589	60.0467	0	0.965313	1.22994	1.28467	0.815377	1.02867	1.16831
	Accession	Description	Score	Coverage	# Proteins	# Unique Peptides	# Peptides	# PSMs	126/129	126/129 Count	126/129 Variability [%]	126/130	126/130 Count	126/130 Variability [%]	126/131	126/131 Count	126/131 Variability [%]	127/129	127/129 Count	127/129 Variability [%]	127/130	127/130 Count	127/130 Variability [%]	127/131	127/131 Count	127/131 Variability [%]	128/129	128/129 Count	128/129 Variability [%]	128/130	128/130 Count	128/130 Variability [%]	128/131	128/131 Count	128/131 Variability [%]	# AAs	MW [kDa]	calc. pI						#VALUE!	#VALUE!	#VALUE!	#VALUE!	#VALUE!	#VALUE!
	330864700	methyl-CpG-binding protein 2 [Bos taurus]	8.72114	4.32	3	1	1	3	1.14583	3	18.3418	1.20903	3	5.78885	1.12151	3	9.25424	0.774608	3	1.41563	0.812646	3	12.1043	0.823661	3	43.3343	0.873132	3	4.9856	0.913579	3	13.3274	0.9301	3	40.5416	486	52.3477	9.96436						0.965313	1.22994	1.28467	0.815377	1.02867	1.16831
High	sPsQsSLPAVVVETFSATVNGTVESGSGAGR	4	1	1	528938643	N-Term(TMT6plex); S3(Phospho); S5(Phospho)	0	S(1): 2.3; S(3): 96.6; S(5): 50.6; S(6): 50.6; T(14): 0.0; S(16): 0.0; T(18): 0.0; T(22): 0.0; S(25): 0.0; S(27): 0.0	0.755856	3	38.0974	0.717033	3	7.65728	0.764026	3	11.5114	1.11253	3	11.1041	0.976113	3	3.2478	1.06228	3	21.7669	0.774106	3	1.56008	0.723972	3	20.0898	0.684497	3	2.82908	0	5.859e-09	4.7908	3	3367.57	1.41542	131.831	0	0.636779	0.729433	0.875174	1.17109	1.23559	1.50678
	Accession	Description	Score	Coverage	# Proteins	# Unique Peptides	# Peptides	# PSMs	126/129	126/129 Count	126/129 Variability [%]	126/130	126/130 Count	126/130 Variability [%]	126/131	126/131 Count	126/131 Variability [%]	127/129	127/129 Count	127/129 Variability [%]	127/130	127/130 Count	127/130 Variability [%]	127/131	127/131 Count	127/131 Variability [%]	128/129	128/129 Count	128/129 Variability [%]	128/130	128/130 Count	128/130 Variability [%]	128/131	128/131 Count	128/131 Variability [%]	# AAs	MW [kDa]	calc. pI						#VALUE!	#VALUE!	#VALUE!	#VALUE!	#VALUE!	#VALUE!
	528938643	PREDICTED: myc box-dependent-interacting protein 1 isoform X21 [Bos taurus]	286.584	33.17	4	2	8	140	0.592635	24	57.2652	0.716875	24	37.0398	0.75443	24	26.8655	1.06928	24	30.0281	1.32993	24	49.4225	1.25675	24	33.1778	0.636736	24	36.3985	0.757146	24	35.5907	0.733885	24	47.0022	410	45.7419	5.49072						0.499271	0.729272	0.864181	1.12556	1.68345	1.78262
High	sEIQAALEEAEAsLEHEEGk	1	3	2	41386691;261245063	N-Term(TMT6plex); S13(Phospho); K20(TMT6plex)	0	S(1): 0.0; S(13): 100.0																												0	8.199e-08	4.78798	4	2708.32	3.19614	112.473	0	0	0	0	0	0	0
	Accession	Description	Score	Coverage	# Proteins	# Unique Peptides	# Peptides	# PSMs	126/129	126/129 Count	126/129 Variability [%]	126/130	126/130 Count	126/130 Variability [%]	126/131	126/131 Count	126/131 Variability [%]	127/129	127/129 Count	127/129 Variability [%]	127/130	127/130 Count	127/130 Variability [%]	127/131	127/131 Count	127/131 Variability [%]	128/129	128/129 Count	128/129 Variability [%]	128/130	128/130 Count	128/130 Variability [%]	128/131	128/131 Count	128/131 Variability [%]	# AAs	MW [kDa]	calc. pI						#VALUE!	#VALUE!	#VALUE!	#VALUE!	#VALUE!	#VALUE!
	41386691	myosin-1 [Bos taurus]	2267.24	69.35	14	33	190	886	1.48591	109	65.727	1.36734	109	41.9726	1.61382	109	36.7191	1.63887	109	42.4623	1.40243	109	40.2482	1.62334	109	47.1141	1.51845	109	45.4413	1.31778	109	30.0812	1.55993	109	37.2226	1938	222.851	5.71924						1.25182	1.39098	1.84859	1.72512	1.77523	2.30261
	261245063	myosin-2 [Bos taurus]	1969.24	62.99	13	44	169	797	0.724348	127	45.4697	0.666496	127	36.2884	0.61852	127	32.5386	0.760792	127	29.4516	0.662699	127	34.9826	0.628022	127	41.8637	0.773284	127	25.049	0.67845	127	30.2184	0.654591	127	35.8182	1940	223.194	5.79541						0.610234	0.678022	0.708499	0.800834	0.83886	0.890812
High	rSQsFGVASASSIk	1	2	1	114052551	N-Term(TMT6plex); S4(Phospho); K14(TMT6plex)	0	S(2): 0.0; S(4): 100.0; S(9): 0.0; S(11): 0.0; S(12): 0.0	3.93287	1		2.29778	1		1.52825	1		2.46774	1		1.43685	1		0.947506	1		2.45482	1		1.41397	1		0.936582	1		0	1.876e-05	4.78446	3	1963.05	2.239	63.7532	1	3.31329	2.33752	1.75058	2.59762	1.8188	1.34398
	Accession	Description	Score	Coverage	# Proteins	# Unique Peptides	# Peptides	# PSMs	126/129	126/129 Count	126/129 Variability [%]	126/130	126/130 Count	126/130 Variability [%]	126/131	126/131 Count	126/131 Variability [%]	127/129	127/129 Count	127/129 Variability [%]	127/130	127/130 Count	127/130 Variability [%]	127/131	127/131 Count	127/131 Variability [%]	128/129	128/129 Count	128/129 Variability [%]	128/130	128/130 Count	128/130 Variability [%]	128/131	128/131 Count	128/131 Variability [%]	# AAs	MW [kDa]	calc. pI						#VALUE!	#VALUE!	#VALUE!	#VALUE!	#VALUE!	#VALUE!
	114052551	smoothelin-like protein 2 [Bos taurus]	144.754	34.06	2	10	10	99	1.34482	49	43.7734	1.19701	49	28.5074	1.33583	49	29.1251	1.16245	49	22.9264	1.08749	49	26.5255	1.14702	49	27.6821	1.14022	49	25.0102	1.00833	49	31.7617	1.0214	49	25.2634	458	49.783	8.35303						1.13295	1.21771	1.53016	1.22363	1.37657	1.62698
High	tkLEQQVDDLEGsLEQEkk	3	3	2	41386691;261245063	N-Term(TMT6plex); K2(TMT6plex); S13(Phospho); K18(TMT6plex); K19(TMT6plex)	0	T(1): 0.0; S(13): 100.0																												0	7.166e-07	4.77529	5	3213.75	3.17872	86.4258	2	0	0	0	0	0	0
	Accession	Description	Score	Coverage	# Proteins	# Unique Peptides	# Peptides	# PSMs	126/129	126/129 Count	126/129 Variability [%]	126/130	126/130 Count	126/130 Variability [%]	126/131	126/131 Count	126/131 Variability [%]	127/129	127/129 Count	127/129 Variability [%]	127/130	127/130 Count	127/130 Variability [%]	127/131	127/131 Count	127/131 Variability [%]	128/129	128/129 Count	128/129 Variability [%]	128/130	128/130 Count	128/130 Variability [%]	128/131	128/131 Count	128/131 Variability [%]	# AAs	MW [kDa]	calc. pI						#VALUE!	#VALUE!	#VALUE!	#VALUE!	#VALUE!	#VALUE!
	41386691	myosin-1 [Bos taurus]	2267.24	69.35	14	33	190	886	1.48591	109	65.727	1.36734	109	41.9726	1.61382	109	36.7191	1.63887	109	42.4623	1.40243	109	40.2482	1.62334	109	47.1141	1.51845	109	45.4413	1.31778	109	30.0812	1.55993	109	37.2226	1938	222.851	5.71924						1.25182	1.39098	1.84859	1.72512	1.77523	2.30261
	261245063	myosin-2 [Bos taurus]	1969.24	62.99	13	44	169	797	0.724348	127	45.4697	0.666496	127	36.2884	0.61852	127	32.5386	0.760792	127	29.4516	0.662699	127	34.9826	0.628022	127	41.8637	0.773284	127	25.049	0.67845	127	30.2184	0.654591	127	35.8182	1940	223.194	5.79541						0.610234	0.678022	0.708499	0.800834	0.83886	0.890812
High	lEQQVDDLEGsLEQEkk	1	6	4	41386691;261245063;741939627;528995059	N-Term(TMT6plex); S11(Phospho); K16(TMT6plex); K17(TMT6plex)	0	S(11): 100.0																												0	7.908e-07	4.76055	4	2755.44	1.62251	89.1459	1	0	0	0	0	0	0
	Accession	Description	Score	Coverage	# Proteins	# Unique Peptides	# Peptides	# PSMs	126/129	126/129 Count	126/129 Variability [%]	126/130	126/130 Count	126/130 Variability [%]	126/131	126/131 Count	126/131 Variability [%]	127/129	127/129 Count	127/129 Variability [%]	127/130	127/130 Count	127/130 Variability [%]	127/131	127/131 Count	127/131 Variability [%]	128/129	128/129 Count	128/129 Variability [%]	128/130	128/130 Count	128/130 Variability [%]	128/131	128/131 Count	128/131 Variability [%]	# AAs	MW [kDa]	calc. pI						#VALUE!	#VALUE!	#VALUE!	#VALUE!	#VALUE!	#VALUE!
	41386691	myosin-1 [Bos taurus]	2267.24	69.35	14	33	190	886	1.48591	109	65.727	1.36734	109	41.9726	1.61382	109	36.7191	1.63887	109	42.4623	1.40243	109	40.2482	1.62334	109	47.1141	1.51845	109	45.4413	1.31778	109	30.0812	1.55993	109	37.2226	1938	222.851	5.71924						1.25182	1.39098	1.84859	1.72512	1.77523	2.30261
	261245063	myosin-2 [Bos taurus]	1969.24	62.99	13	44	169	797	0.724348	127	45.4697	0.666496	127	36.2884	0.61852	127	32.5386	0.760792	127	29.4516	0.662699	127	34.9826	0.628022	127	41.8637	0.773284	127	25.049	0.67845	127	30.2184	0.654591	127	35.8182	1940	223.194	5.79541						0.610234	0.678022	0.708499	0.800834	0.83886	0.890812
	528995059	PREDICTED: myosin-8 isoform X1 [Bos taurus]	1309.28	43.06	13	4	113	530	1.36038	7	37.529	1.16595	7	48.1688	1.57834	7	11.9644	1.47229	7	26.6313	1.17414	7	38.4737	1.53513	7	29.6538	1.22104	7	57.3992	1.13041	7	44.3744	1.21363	7	70.3079	1937	222.613	5.77002						1.14606	1.18612	1.80794	1.54978	1.48625	2.17749
	741939627	PREDICTED: myosin-6 [Bos taurus]	1018.83	41.38	13	1	107	409	0.937862	2	12.919	0.908689	2	28.7668	0.759194	2	58.9864	1.02088	2	53.7745	0.985751	2	36.173	0.816559	2	8.63765	0.881346	2	37.784	0.841869	2	55.5529	0.700488	2	91.9966	1938	223.899	5.79541						0.790111	0.924404	0.869638	1.07461	1.24779	1.15824
High	qkyEETHAELEASQk	7	2	1	41386691	N-Term(TMT6plex); K2(TMT6plex); Y3(Phospho); K15(TMT6plex)	0	Y(3): 50.0; T(6): 50.0; S(13): 0.0	2.75302	7	14.5791	1.44794	7	18.2607	2.02948	7	36.8248	2.21706	7	18.7281	1.33316	7	17.1464	1.64648	7	37.7249	2.31161	7	16.5433	1.28124	7	6.46166	1.83365	7	26.9745	0	3.566e-07	4.76043	4	2558.32	2.1837	49.3222	1	2.31931	1.47299	2.32472	2.33375	1.68755	2.33543
	Accession	Description	Score	Coverage	# Proteins	# Unique Peptides	# Peptides	# PSMs	126/129	126/129 Count	126/129 Variability [%]	126/130	126/130 Count	126/130 Variability [%]	126/131	126/131 Count	126/131 Variability [%]	127/129	127/129 Count	127/129 Variability [%]	127/130	127/130 Count	127/130 Variability [%]	127/131	127/131 Count	127/131 Variability [%]	128/129	128/129 Count	128/129 Variability [%]	128/130	128/130 Count	128/130 Variability [%]	128/131	128/131 Count	128/131 Variability [%]	# AAs	MW [kDa]	calc. pI						#VALUE!	#VALUE!	#VALUE!	#VALUE!	#VALUE!	#VALUE!
	41386691	myosin-1 [Bos taurus]	2267.24	69.35	14	33	190	886	1.48591	109	65.727	1.36734	109	41.9726	1.61382	109	36.7191	1.63887	109	42.4623	1.40243	109	40.2482	1.62334	109	47.1141	1.51845	109	45.4413	1.31778	109	30.0812	1.55993	109	37.2226	1938	222.851	5.71924						1.25182	1.39098	1.84859	1.72512	1.77523	2.30261
High	gAGPGPSNWDDHAGASGsSEDVSGk	13	2	1	156121271	N-Term(TMT6plex); S18(Phospho); K25(TMT6plex)	0	S(7): 0.0; S(16): 1.1; S(18): 97.7; S(19): 1.1; S(23): 0.0	1.18651	5	17.2585	0.874983	5	37.1919	1.02343	5	18.362	1.03368	5	21.5513	0.775698	5	28.3477	0.857989	5	29.0628	1.16465	5	7.90011	0.847464	5	30.5799	0.937286	5	23.4951	0	4.425e-09	4.75233	3	2880.29	2.3106	60.8162	0	0.999591	0.890114	1.17232	1.08808	0.981896	1.21701
	Accession	Description	Score	Coverage	# Proteins	# Unique Peptides	# Peptides	# PSMs	126/129	126/129 Count	126/129 Variability [%]	126/130	126/130 Count	126/130 Variability [%]	126/131	126/131 Count	126/131 Variability [%]	127/129	127/129 Count	127/129 Variability [%]	127/130	127/130 Count	127/130 Variability [%]	127/131	127/131 Count	127/131 Variability [%]	128/129	128/129 Count	128/129 Variability [%]	128/130	128/130 Count	128/130 Variability [%]	128/131	128/131 Count	128/131 Variability [%]	# AAs	MW [kDa]	calc. pI						#VALUE!	#VALUE!	#VALUE!	#VALUE!	#VALUE!	#VALUE!
	156121271	sarcoplasmic reticulum histidine-rich calcium-binding protein precursor [Bos taurus]	1245.43	60.39	2	45	45	689	1.05585	462	64.9548	1.09969	462	43.2623	1.19309	462	39.4829	1.13241	462	36.1135	1.03165	462	41.199	1.0469	462	45.9583	1.06356	462	40.1755	0.99419	461	35.8086	1.03577	461	40.7005	871	100.609	4.83057						0.889514	1.11871	1.36665	1.19201	1.30589	1.48496
High	skRPIPISTAAPPIQsPLPVIPHQk	14	6	2	529011174;529011172	N-Term(TMT6plex); K2(TMT6plex); S16(Phospho); K25(TMT6plex)	0	S(1): 0.0; S(8): 0.0; T(9): 0.0; S(16): 100.0																												0	2.088e-07	4.74527	4	3440.02	1.77071	78.1846	1	0	0	0	0	0	0
	Accession	Description	Score	Coverage	# Proteins	# Unique Peptides	# Peptides	# PSMs	126/129	126/129 Count	126/129 Variability [%]	126/130	126/130 Count	126/130 Variability [%]	126/131	126/131 Count	126/131 Variability [%]	127/129	127/129 Count	127/129 Variability [%]	127/130	127/130 Count	127/130 Variability [%]	127/131	127/131 Count	127/131 Variability [%]	128/129	128/129 Count	128/129 Variability [%]	128/130	128/130 Count	128/130 Variability [%]	128/131	128/131 Count	128/131 Variability [%]	# AAs	MW [kDa]	calc. pI						#VALUE!	#VALUE!	#VALUE!	#VALUE!	#VALUE!	#VALUE!
	529011172	PREDICTED: LIM domain-binding protein 3 isoform X4 [Bos taurus]	285.49	37.24	4	3	14	166	0.964072	12	40.0614	1.20348	12	20.4867	1.00417	12	28.4462	0.865931	12	45.6853	1.19605	12	21.23	0.922355	12	58.3652	0.911925	12	23.5212	1.19713	12	23.346	0.993086	12	33.161	615	66.4285	7.98682						0.812192	1.22429	1.15025	0.911507	1.51399	1.30831
	529011174	PREDICTED: LIM domain-binding protein 3 isoform X5 [Bos taurus]	257.103	66.78	2	3	14	149	1.03345	5	17.6457	1.04177	5	12.1139	0.889869	5	49.4943	1.19615	5	11.6583	1.04384	5	12.1848	0.904325	5	13.1203	1.26032	5	9.51191	1.19848	5	23.244	0.97234	5	9.14401	283	30.9808	9.18799						0.870644	1.05978	1.01932	1.2591	1.32132	1.28273
High	vLNASAIPEGQFIDskkASEk	3	4	2	41386691;297486816	N-Term(TMT6plex); S15(Phospho); K16(TMT6plex); K17(TMT6plex); K21(TMT6plex)	0	S(5): 0.0; S(15): 98.6; S(19): 1.4																												0	2.298e-06	4.74453	4	3228.81	0.865274	84.2292	2	0	0	0	0	0	0
	Accession	Description	Score	Coverage	# Proteins	# Unique Peptides	# Peptides	# PSMs	126/129	126/129 Count	126/129 Variability [%]	126/130	126/130 Count	126/130 Variability [%]	126/131	126/131 Count	126/131 Variability [%]	127/129	127/129 Count	127/129 Variability [%]	127/130	127/130 Count	127/130 Variability [%]	127/131	127/131 Count	127/131 Variability [%]	128/129	128/129 Count	128/129 Variability [%]	128/130	128/130 Count	128/130 Variability [%]	128/131	128/131 Count	128/131 Variability [%]	# AAs	MW [kDa]	calc. pI						#VALUE!	#VALUE!	#VALUE!	#VALUE!	#VALUE!	#VALUE!
	41386691	myosin-1 [Bos taurus]	2267.24	69.35	14	33	190	886	1.48591	109	65.727	1.36734	109	41.9726	1.61382	109	36.7191	1.63887	109	42.4623	1.40243	109	40.2482	1.62334	109	47.1141	1.51845	109	45.4413	1.31778	109	30.0812	1.55993	109	37.2226	1938	222.851	5.71924						1.25182	1.39098	1.84859	1.72512	1.77523	2.30261
	297486816	PREDICTED: myosin-4 isoform X2 [Bos taurus]	1338.97	48.19	13	4	113	555	0.372593	4	80.0721	0.681592	4	2.84221	0.679746	4	22.5296	0.601492	4	17.5787	1.29145	4	25.5572	1.29905	4	27.2821	0.608961	4	64.8786	1.01894	4	16.7707	1.18645	4	11.9057	1938	222.826	5.79541						0.313894	0.69338	0.778632	0.63315	1.63475	1.84263
High	tRsPDGESSSPDSGYLSPk	4	5	1	741934825	N-Term(TMT6plex); S3(Phospho); K19(TMT6plex)	0	T(1): 0.0; S(3): 100.0; S(8): 0.0; S(9): 0.0; S(10): 0.0; S(13): 0.0; Y(15): 0.0; S(17): 0.0	0.852243	2	16.6914	1.16118	2	5.57511	0.715923	2	30.9799	1.26775	2	6.33664	1.7214	2	29.0652	1.05228	2	7.37572	1.19845	2	2.25347	1.60982	2	24.7685	0.988472	2	11.4804	0	1.768e-06	4.74197	3	2505.2	2.41554	58.0285	1	0.717981	1.18126	0.820072	1.33447	2.17899	1.4926
	Accession	Description	Score	Coverage	# Proteins	# Unique Peptides	# Peptides	# PSMs	126/129	126/129 Count	126/129 Variability [%]	126/130	126/130 Count	126/130 Variability [%]	126/131	126/131 Count	126/131 Variability [%]	127/129	127/129 Count	127/129 Variability [%]	127/130	127/130 Count	127/130 Variability [%]	127/131	127/131 Count	127/131 Variability [%]	128/129	128/129 Count	128/129 Variability [%]	128/130	128/130 Count	128/130 Variability [%]	128/131	128/131 Count	128/131 Variability [%]	# AAs	MW [kDa]	calc. pI						#VALUE!	#VALUE!	#VALUE!	#VALUE!	#VALUE!	#VALUE!
	741934825	PREDICTED: palladin isoform X3 [Bos taurus]	33.8442	8.06	5	7	7	18	0.867256	11	19.3432	0.921189	11	26.3372	0.772788	11	14.666	0.894101	11	31.6071	1.04325	11	23.6622	0.814541	11	24.5838	0.956126	11	24.8416	1.09804	11	35.2094	0.843859	11	33.7793	1302	139.661	6.97607						0.730629	0.93712	0.88521	0.941159	1.32057	1.15538
High	iEELEEEIEAERAsR	3	7	4	41386691;261245063;528995059;297486816	N-Term(TMT6plex); S14(Phospho)	0	S(14): 100.0																												0	5.607e-07	4.74004	3	2112.01	2.4234	95.7428	1	0	0	0	0	0	0
	Accession	Description	Score	Coverage	# Proteins	# Unique Peptides	# Peptides	# PSMs	126/129	126/129 Count	126/129 Variability [%]	126/130	126/130 Count	126/130 Variability [%]	126/131	126/131 Count	126/131 Variability [%]	127/129	127/129 Count	127/129 Variability [%]	127/130	127/130 Count	127/130 Variability [%]	127/131	127/131 Count	127/131 Variability [%]	128/129	128/129 Count	128/129 Variability [%]	128/130	128/130 Count	128/130 Variability [%]	128/131	128/131 Count	128/131 Variability [%]	# AAs	MW [kDa]	calc. pI						#VALUE!	#VALUE!	#VALUE!	#VALUE!	#VALUE!	#VALUE!
	41386691	myosin-1 [Bos taurus]	2267.24	69.35	14	33	190	886	1.48591	109	65.727	1.36734	109	41.9726	1.61382	109	36.7191	1.63887	109	42.4623	1.40243	109	40.2482	1.62334	109	47.1141	1.51845	109	45.4413	1.31778	109	30.0812	1.55993	109	37.2226	1938	222.851	5.71924						1.25182	1.39098	1.84859	1.72512	1.77523	2.30261
	261245063	myosin-2 [Bos taurus]	1969.24	62.99	13	44	169	797	0.724348	127	45.4697	0.666496	127	36.2884	0.61852	127	32.5386	0.760792	127	29.4516	0.662699	127	34.9826	0.628022	127	41.8637	0.773284	127	25.049	0.67845	127	30.2184	0.654591	127	35.8182	1940	223.194	5.79541						0.610234	0.678022	0.708499	0.800834	0.83886	0.890812
	297486816	PREDICTED: myosin-4 isoform X2 [Bos taurus]	1338.97	48.19	13	4	113	555	0.372593	4	80.0721	0.681592	4	2.84221	0.679746	4	22.5296	0.601492	4	17.5787	1.29145	4	25.5572	1.29905	4	27.2821	0.608961	4	64.8786	1.01894	4	16.7707	1.18645	4	11.9057	1938	222.826	5.79541						0.313894	0.69338	0.778632	0.63315	1.63475	1.84263
	528995059	PREDICTED: myosin-8 isoform X1 [Bos taurus]	1309.28	43.06	13	4	113	530	1.36038	7	37.529	1.16595	7	48.1688	1.57834	7	11.9644	1.47229	7	26.6313	1.17414	7	38.4737	1.53513	7	29.6538	1.22104	7	57.3992	1.13041	7	44.3744	1.21363	7	70.3079	1937	222.613	5.77002						1.14606	1.18612	1.80794	1.54978	1.48625	2.17749
High	eIQnGNLHEsDSESVPR	4	10	1	528966398	N-Term(TMT6plex); N4(Deamidated); S10(Phospho)	0	S(10): 100.0; S(12): 0.0; S(14): 0.0	0.993539	2	50.2707	1.01084	2	60.4403	1.04111	2	4.83964	1.11463	2	16.1715	1.13017	2	24.769	1.15409	2	37.4594	1.04069	2	24.2481	1.04385	2	33.0925	1.07071	2	28.9838	0	7.142e-08	4.73797	3	2221	2.03189	55.2607	0	0.837017	1.02832	1.19256	1.17329	1.4306	1.637
	Accession	Description	Score	Coverage	# Proteins	# Unique Peptides	# Peptides	# PSMs	126/129	126/129 Count	126/129 Variability [%]	126/130	126/130 Count	126/130 Variability [%]	126/131	126/131 Count	126/131 Variability [%]	127/129	127/129 Count	127/129 Variability [%]	127/130	127/130 Count	127/130 Variability [%]	127/131	127/131 Count	127/131 Variability [%]	128/129	128/129 Count	128/129 Variability [%]	128/130	128/130 Count	128/130 Variability [%]	128/131	128/131 Count	128/131 Variability [%]	# AAs	MW [kDa]	calc. pI						#VALUE!	#VALUE!	#VALUE!	#VALUE!	#VALUE!	#VALUE!
	528966398	PREDICTED: kinectin isoform X9 [Bos taurus]	14.4762	1.46	10	2	2	8	1.01608	4	27.5844	1.17595	4	18.4067	1.05226	4	4.83964	1.05307	4	16.1715	1.0775	4	14.8659	1.00168	4	10.2438	0.948692	4	17.8517	1.02884	4	17.453	0.960717	4	7.4218	1298	150.021	5.69385						0.856007	1.19629	1.20534	1.10849	1.36392	1.42082
High	rsSQPSPPAAPASDSPPTk	4	9	1	741922336	N-Term(TMT6plex); S2(Phospho); K19(TMT6plex)	0	S(2): 50.0; S(3): 50.0; S(6): 0.0; S(13): 0.0; S(15): 0.0; T(18): 0.0	1.19128	2	62.6485	1.23725	2	10.3435	0.826078	2	12.4145	1.20257	2	73.0983	1.24471	2	2.42746	0.823979	2	4.48046	1.22	2	47.9212	1.24917	2	22.6728	0.830626	2	24.8099	0	1.634e-05	4.73229	4	2416.23	2.41317	47.7603	1	1.00361	1.25865	0.946252	1.26587	1.57559	1.16876
	Accession	Description	Score	Coverage	# Proteins	# Unique Peptides	# Peptides	# PSMs	126/129	126/129 Count	126/129 Variability [%]	126/130	126/130 Count	126/130 Variability [%]	126/131	126/131 Count	126/131 Variability [%]	127/129	127/129 Count	127/129 Variability [%]	127/130	127/130 Count	127/130 Variability [%]	127/131	127/131 Count	127/131 Variability [%]	128/129	128/129 Count	128/129 Variability [%]	128/130	128/130 Count	128/130 Variability [%]	128/131	128/131 Count	128/131 Variability [%]	# AAs	MW [kDa]	calc. pI						#VALUE!	#VALUE!	#VALUE!	#VALUE!	#VALUE!	#VALUE!
	741922336	PREDICTED: MAP7 domain-containing protein 1 isoform X9 [Bos taurus]	26.4741	4.52	9	3	3	12	0.903321	7	12.552	1.1022	7	27.9768	0.759967	7	25.1173	0.925016	7	25.2801	1.21404	7	20.2858	0.799462	7	33.0118	1.06367	7	25.5391	1.07408	7	7.23062	0.840617	7	24.0955	774	85.5905	9.96436						0.761012	1.12127	0.870523	0.973701	1.53676	1.13399
High	hQGHEEEDDEDEDDVVStEHRHQVHR	6	2	1	156121271	N-Term(TMT6plex); T18(Phospho)	0	S(17): 50.0; T(18): 50.0	2.00173	3	36.161	0.864041	3	58.7994	1.50329	3	22.5231	5.55297	3	60.3343	1.67674	3	24.7112	4.73677	3	1.58404	3.27592	3	77.9091	1.168	3	13.1396	2.80655	3	11.6116	0	2.944e-08	4.72882	6	3473.46	1.76733	27.4147	1	1.68638	0.878984	1.72198	5.84523	2.12245	6.71883
	Accession	Description	Score	Coverage	# Proteins	# Unique Peptides	# Peptides	# PSMs	126/129	126/129 Count	126/129 Variability [%]	126/130	126/130 Count	126/130 Variability [%]	126/131	126/131 Count	126/131 Variability [%]	127/129	127/129 Count	127/129 Variability [%]	127/130	127/130 Count	127/130 Variability [%]	127/131	127/131 Count	127/131 Variability [%]	128/129	128/129 Count	128/129 Variability [%]	128/130	128/130 Count	128/130 Variability [%]	128/131	128/131 Count	128/131 Variability [%]	# AAs	MW [kDa]	calc. pI						#VALUE!	#VALUE!	#VALUE!	#VALUE!	#VALUE!	#VALUE!
	156121271	sarcoplasmic reticulum histidine-rich calcium-binding protein precursor [Bos taurus]	1245.43	60.39	2	45	45	689	1.05585	462	64.9548	1.09969	462	43.2623	1.19309	462	39.4829	1.13241	462	36.1135	1.03165	462	41.199	1.0469	462	45.9583	1.06356	462	40.1755	0.99419	461	35.8086	1.03577	461	40.7005	871	100.609	4.83057						0.889514	1.11871	1.36665	1.19201	1.30589	1.48496
High	sRsTTELDDFPTNk	4	20	1	741945906	N-Term(TMT6plex); S3(Phospho); K14(TMT6plex)	0	S(1): 50.0; S(3): 50.0; T(4): 0.0; T(5): 0.0; T(12): 0.0	0.871727	2	2.84054	1.03481	2	8.58245	0.781254	2	9.30461	1.02348	2	21.9094	1.2108	2	16.0279	0.906335	2	34.7643	1.15309	2	1.42271	1.34947	2	7.15852	1.01465	2	10.7326	0	9.591e-07	4.7132	3	2149.06	1.63756	66.6782	1	0.734395	1.0527	0.894907	1.07735	1.53266	1.28558
	Accession	Description	Score	Coverage	# Proteins	# Unique Peptides	# Peptides	# PSMs	126/129	126/129 Count	126/129 Variability [%]	126/130	126/130 Count	126/130 Variability [%]	126/131	126/131 Count	126/131 Variability [%]	127/129	127/129 Count	127/129 Variability [%]	127/130	127/130 Count	127/130 Variability [%]	127/131	127/131 Count	127/131 Variability [%]	128/129	128/129 Count	128/129 Variability [%]	128/130	128/130 Count	128/130 Variability [%]	128/131	128/131 Count	128/131 Variability [%]	# AAs	MW [kDa]	calc. pI						#VALUE!	#VALUE!	#VALUE!	#VALUE!	#VALUE!	#VALUE!
	741945906	PREDICTED: LIM domain only protein 7 isoform X15 [Bos taurus]	39.7795	9.07	20	11	11	28	0.908146	18	36.9313	1.08798	18	26.101	0.852808	18	23.1978	1.11136	18	31.2645	1.1391	18	22.926	1.07396	18	23.1137	1.10545	18	25.1411	1.12564	18	15.8547	0.977653	18	31.3197	1488	169.65	7.91357						0.765077	1.1068	0.97687	1.16985	1.4419	1.52334
High	kHADsVAELGEQIDNLQR	2	11	7	41386691;156120319;261245063;741896245;741939627;528995059;297486816	N-Term(TMT6plex); K1(TMT6plex); S5(Phospho)	0	S(5): 100.0																												0	1.082e-06	4.71177	4	2561.32	3.64024	74.9478	1	0	0	0	0	0	0
	Accession	Description	Score	Coverage	# Proteins	# Unique Peptides	# Peptides	# PSMs	126/129	126/129 Count	126/129 Variability [%]	126/130	126/130 Count	126/130 Variability [%]	126/131	126/131 Count	126/131 Variability [%]	127/129	127/129 Count	127/129 Variability [%]	127/130	127/130 Count	127/130 Variability [%]	127/131	127/131 Count	127/131 Variability [%]	128/129	128/129 Count	128/129 Variability [%]	128/130	128/130 Count	128/130 Variability [%]	128/131	128/131 Count	128/131 Variability [%]	# AAs	MW [kDa]	calc. pI						#VALUE!	#VALUE!	#VALUE!	#VALUE!	#VALUE!	#VALUE!
	41386691	myosin-1 [Bos taurus]	2267.24	69.35	14	33	190	886	1.48591	109	65.727	1.36734	109	41.9726	1.61382	109	36.7191	1.63887	109	42.4623	1.40243	109	40.2482	1.62334	109	47.1141	1.51845	109	45.4413	1.31778	109	30.0812	1.55993	109	37.2226	1938	222.851	5.71924						1.25182	1.39098	1.84859	1.72512	1.77523	2.30261
	261245063	myosin-2 [Bos taurus]	1969.24	62.99	13	44	169	797	0.724348	127	45.4697	0.666496	127	36.2884	0.61852	127	32.5386	0.760792	127	29.4516	0.662699	127	34.9826	0.628022	127	41.8637	0.773284	127	25.049	0.67845	127	30.2184	0.654591	127	35.8182	1940	223.194	5.79541						0.610234	0.678022	0.708499	0.800834	0.83886	0.890812
	297486816	PREDICTED: myosin-4 isoform X2 [Bos taurus]	1338.97	48.19	13	4	113	555	0.372593	4	80.0721	0.681592	4	2.84221	0.679746	4	22.5296	0.601492	4	17.5787	1.29145	4	25.5572	1.29905	4	27.2821	0.608961	4	64.8786	1.01894	4	16.7707	1.18645	4	11.9057	1938	222.826	5.79541						0.313894	0.69338	0.778632	0.63315	1.63475	1.84263
	528995059	PREDICTED: myosin-8 isoform X1 [Bos taurus]	1309.28	43.06	13	4	113	530	1.36038	7	37.529	1.16595	7	48.1688	1.57834	7	11.9644	1.47229	7	26.6313	1.17414	7	38.4737	1.53513	7	29.6538	1.22104	7	57.3992	1.13041	7	44.3744	1.21363	7	70.3079	1937	222.613	5.77002						1.14606	1.18612	1.80794	1.54978	1.48625	2.17749
	741939627	PREDICTED: myosin-6 [Bos taurus]	1018.83	41.38	13	1	107	409	0.937862	2	12.919	0.908689	2	28.7668	0.759194	2	58.9864	1.02088	2	53.7745	0.985751	2	36.173	0.816559	2	8.63765	0.881346	2	37.784	0.841869	2	55.5529	0.700488	2	91.9966	1938	223.899	5.79541						0.790111	0.924404	0.869638	1.07461	1.24779	1.15824
	156120319	myosin-3 [Bos taurus]	569.138	25.1	13	2	56	208	0.655774	3	64.8365	0.703932	3	40.3673	0.517034	3	22.9672	0.774185	3	6.17288	0.829522	3	0.235901	0.673749	3	16.5283	0.666868	3	32.9145	0.705729	3	11.2257	0.533905	3	4.99364	1940	223.549	5.80811						0.552464	0.716106	0.59225	0.814932	1.05003	0.955672
	741896245	PREDICTED: myosin-13 [Bos taurus]	358.196	17.6	14	1	41	133	1.18019	3	44.27	1.05307	3	15.3567	1.05449	3	16.9049	2.13075	3	19.5111	1.72394	3	5.32651	2.12786	3	44.0312	1.95918	3	48.7416	1.56809	3	33.012	1.91623	3	46.4947	1938	223.312	5.75732						0.994267	1.07128	1.2079	2.24289	2.1822	3.01824
High	hQGVmVGmGQkDsYVGDEAQSkR	16	9	2	75812932;27819614	N-Term(TMT6plex); M5(Oxidation); M8(Oxidation); K11(TMT6plex); S13(Phospho); K22(TMT6plex)	0	S(13): 98.8; Y(14): 1.2; S(21): 0.0																												0	7.024e-07	4.71037	5	3306.62	0.886618	48.7529	2	0	0	0	0	0	0
	Accession	Description	Score	Coverage	# Proteins	# Unique Peptides	# Peptides	# PSMs	126/129	126/129 Count	126/129 Variability [%]	126/130	126/130 Count	126/130 Variability [%]	126/131	126/131 Count	126/131 Variability [%]	127/129	127/129 Count	127/129 Variability [%]	127/130	127/130 Count	127/130 Variability [%]	127/131	127/131 Count	127/131 Variability [%]	128/129	128/129 Count	128/129 Variability [%]	128/130	128/130 Count	128/130 Variability [%]	128/131	128/131 Count	128/131 Variability [%]	# AAs	MW [kDa]	calc. pI						#VALUE!	#VALUE!	#VALUE!	#VALUE!	#VALUE!	#VALUE!
	27819614	actin, alpha skeletal muscle [Bos taurus]	617.528	72.94	7	15	30	338	0.942488	95	33.1202	0.92573	95	23.9251	0.986881	95	23.3458	0.997376	95	23.895	1.01895	95	23.4193	1.05669	95	26.2502	0.882671	95	25.6102	0.920941	95	19.87	0.975021	95	20.6458	377	42.1089	5.49072						0.794008	0.941739	1.13045	1.04987	1.28981	1.49886
	75812932	actin, cytoplasmic 2 [Bos taurus]	383.34	51.2	5	3	18	211	1.0507	4	37.2027	0.84491	4	8.37453	0.974561	4	26.4873	1.2009	4	39.8845	1.0979	4	17.4923	1.13373	4	6.36099	1.07982	4	14.8536	0.933705	4	16.7791	1.22972	4	30.9577	375	41.7658	5.47803						0.885169	0.859522	1.11634	1.2641	1.38975	1.60812
High	kDsEWsIGESPAGEEQDkQNANSQLSILFVEkPQGGTVk	4	3	1	528949469	K1(TMT6plex); N-Term(TMT6plex); S3(Phospho); S6(Phospho); K18(TMT6plex); K32(TMT6plex); K39(TMT6plex)	0	S(3): 100.0; S(6): 100.0; S(10): 0.0; S(23): 0.0; S(26): 0.0; T(37): 0.0	1.99968	4	14.0636	9.27069	4	984.24	2.39974	4	58.0862	5.0137	4	63.0881	5.55069	3	254.35	5.9451	4	136.033	5.43312	4	68.6416	6.39892	3	310.532	6.40166	4	126.113	0	0.0002826	4.70971	6	5536.84	2.23732	102.8	2	1.68465	9.43102	2.74884	5.27758	7.02619	8.43277
	Accession	Description	Score	Coverage	# Proteins	# Unique Peptides	# Peptides	# PSMs	126/129	126/129 Count	126/129 Variability [%]	126/130	126/130 Count	126/130 Variability [%]	126/131	126/131 Count	126/131 Variability [%]	127/129	127/129 Count	127/129 Variability [%]	127/130	127/130 Count	127/130 Variability [%]	127/131	127/131 Count	127/131 Variability [%]	128/129	128/129 Count	128/129 Variability [%]	128/130	128/130 Count	128/130 Variability [%]	128/131	128/131 Count	128/131 Variability [%]	# AAs	MW [kDa]	calc. pI						#VALUE!	#VALUE!	#VALUE!	#VALUE!	#VALUE!	#VALUE!
	528949469	PREDICTED: myosin-binding protein C, slow-type isoform X1 [Bos taurus]	180.711	24.12	5	20	20	102	1.01601	64	105.66	0.906885	65	72.5421	0.875837	64	53.2911	1.07059	63	78.1489	1.26019	65	85.9607	1.15761	64	97.4391	1.1225	62	82.408	1.06527	64	51.1198	1.00324	64	57.751	1227	137.051	5.78271						0.855949	0.922569	1.00325	1.12694	1.59518	1.64199
High	kRAEGAnsNVFSMFEQTQIQEFk	7	1	1	528988521	N-Term(TMT6plex); K1(TMT6plex); N7(Deamidated); S8(Phospho); K23(TMT6plex)	0	S(8): 100.0; S(12): 0.0; T(17): 0.0	1.13507	6	36.6297	0.708437	6	34.8643	0.578364	6	31.2835	1.00175	6	35.4985	0.752989	6	26.7488	0.63216	6	37.6287	1.31819	6	18.8025	0.920411	6	5.85531	0.709492	6	15.8715	0	0.000529	4.70166	4	3457.75	2.16521	102.78	2	0.956255	0.720689	0.662502	1.05448	0.95315	0.89668
	Accession	Description	Score	Coverage	# Proteins	# Unique Peptides	# Peptides	# PSMs	126/129	126/129 Count	126/129 Variability [%]	126/130	126/130 Count	126/130 Variability [%]	126/131	126/131 Count	126/131 Variability [%]	127/129	127/129 Count	127/129 Variability [%]	127/130	127/130 Count	127/130 Variability [%]	127/131	127/131 Count	127/131 Variability [%]	128/129	128/129 Count	128/129 Variability [%]	128/130	128/130 Count	128/130 Variability [%]	128/131	128/131 Count	128/131 Variability [%]	# AAs	MW [kDa]	calc. pI						#VALUE!	#VALUE!	#VALUE!	#VALUE!	#VALUE!	#VALUE!
	528988521	PREDICTED: myosin regulatory light chain 2, ventricular/cardiac muscle isoform isoform X1 [Bos taurus]	707.084	90.36	1	5	16	331	1.13533	235	64.008	0.947607	235	41.4734	0.576024	235	26.8497	1.15831	235	32.1192	0.918186	235	33.6131	0.548296	235	59.8167	1.16908	235	50.548	0.919266	235	34.5958	0.585462	235	42.4187	166	18.8924	4.93213						0.956468	0.963995	0.659821	1.21927	1.16226	0.777725
High	kTsLVLQWkPPIHSGR	2	3	1	300795118	N-Term(TMT6plex); K1(TMT6plex); S3(Phospho); K9(TMT6plex)	0	T(2): 0.0; S(3): 100.0; S(14): 0.0	1.32385	2	28.0415	1.20205	2	29.1246	0.802338	2	67.1585	0.833369	2	10.9482	0.754116	2	11.9794	0.499062	2	46.7005	1.14367	2	0.312912	1.02378	2	0.708296	0.680551	2	34.1238	0	0.0003954	4.6967	4	2614.53	2.31305	77.1789	1	1.11529	1.22284	0.919059	0.87723	0.954577	0.707889
	Accession	Description	Score	Coverage	# Proteins	# Unique Peptides	# Peptides	# PSMs	126/129	126/129 Count	126/129 Variability [%]	126/130	126/130 Count	126/130 Variability [%]	126/131	126/131 Count	126/131 Variability [%]	127/129	127/129 Count	127/129 Variability [%]	127/130	127/130 Count	127/130 Variability [%]	127/131	127/131 Count	127/131 Variability [%]	128/129	128/129 Count	128/129 Variability [%]	128/130	128/130 Count	128/130 Variability [%]	128/131	128/131 Count	128/131 Variability [%]	# AAs	MW [kDa]	calc. pI						#VALUE!	#VALUE!	#VALUE!	#VALUE!	#VALUE!	#VALUE!
	300795118	myomesin-1 [Bos taurus]	105.665	17.94	3	20	20	42	1.0261	38	37.5745	1.09734	38	26.848	1.0052	38	22.6637	1.02481	38	38.8814	0.988643	38	27.5071	0.96238	38	35.5572	0.994919	38	36.0318	0.984493	38	24.9735	0.930955	38	23.761	1561	174.705	6.53662						0.864449	1.11632	1.15143	1.07875	1.25145	1.36508
High	lPmEMLVLEDEkHHRPEsPSLQk	2	2	1	741902888	N-Term(TMT6plex); M3(Oxidation); K12(TMT6plex); S18(Phospho); K23(TMT6plex)	0	S(18): 50.0; S(20): 50.0	0.844507	1		0.702227	1		0.904468	1		1.58003	1		1.30935	1		1.67206	1		1.69322	1		1.38807	1		1.78051	1		0	2.236e-05	4.68851	5	3526.84	-1.24511	77.4591	1	0.711463	0.714372	1.03605	1.66319	1.6574	2.37172
	Accession	Description	Score	Coverage	# Proteins	# Unique Peptides	# Peptides	# PSMs	126/129	126/129 Count	126/129 Variability [%]	126/130	126/130 Count	126/130 Variability [%]	126/131	126/131 Count	126/131 Variability [%]	127/129	127/129 Count	127/129 Variability [%]	127/130	127/130 Count	127/130 Variability [%]	127/131	127/131 Count	127/131 Variability [%]	128/129	128/129 Count	128/129 Variability [%]	128/130	128/130 Count	128/130 Variability [%]	128/131	128/131 Count	128/131 Variability [%]	# AAs	MW [kDa]	calc. pI						#VALUE!	#VALUE!	#VALUE!	#VALUE!	#VALUE!	#VALUE!
	741902888	PREDICTED: ankyrin repeat domain-containing protein 2 isoform X1 [Bos taurus]	61.2972	23.1	2	5	5	119	0.875398	24	28.1788	0.790015	24	63.7899	0.921601	24	33.8181	1.10764	24	34.8064	1.04055	24	36.8011	1.07415	24	36.537	1.01504	24	23.5264	0.976228	24	46.9918	1.07522	24	39.292	329	36.836	5.94775						0.737488	0.803678	1.05567	1.16594	1.31715	1.52362
High	nRsADEGEPSEGk	1	2	1	528978819	N-Term(TMT6plex); S3(Phospho); K13(TMT6plex)	0	S(3): 100.0; S(10): 0.0	1.72987	1		1.26362	1		1.94036	1		0.841261	1		0.612423	1		0.932391	1		1.09773	1		0.790538	1		1.20894	1		0	7.798e-07	4.68473	3	1913.91	2.50503	32.6868	1	1.45734	1.28548	2.22263	0.885538	0.775219	1.32254
	Accession	Description	Score	Coverage	# Proteins	# Unique Peptides	# Peptides	# PSMs	126/129	126/129 Count	126/129 Variability [%]	126/130	126/130 Count	126/130 Variability [%]	126/131	126/131 Count	126/131 Variability [%]	127/129	127/129 Count	127/129 Variability [%]	127/130	127/130 Count	127/130 Variability [%]	127/131	127/131 Count	127/131 Variability [%]	128/129	128/129 Count	128/129 Variability [%]	128/130	128/130 Count	128/130 Variability [%]	128/131	128/131 Count	128/131 Variability [%]	# AAs	MW [kDa]	calc. pI						#VALUE!	#VALUE!	#VALUE!	#VALUE!	#VALUE!	#VALUE!
	528978819	PREDICTED: 182 kDa tankyrase-1-binding protein isoform X2 [Bos taurus]	9.99781	2.09	2	3	3	3	1.67557	3	4.73122	1.26362	3	30.4563	1.31925	3	43.3002	0.841261	3	6.42334	0.618747	3	1.5232	0.683427	3	21.5363	1.09773	3	17.8256	0.875369	3	15.1992	1.14159	3	8.51436	1774	183.281	4.77979						1.4116	1.28548	1.51117	0.885538	0.783224	0.9694
High	sRtASLTSAASIDGNR	2	1	1	78369204	N-Term(TMT6plex); T3(Phospho)	0	S(1): 0.8; T(3): 99.2; S(5): 0.0; T(7): 0.0; S(8): 0.0; S(11): 0.0	1.12363	1		0.971383	1		0.953794	1		1.60318	1		1.38123	1		1.34466	1		1.29373	1		1.10264	1		1.07825	1		0	1.508e-05	4.68151	3	1915.95	2.37011	51.6553	1	0.94661	0.988182	1.09255	1.68756	1.74839	1.90732
	Accession	Description	Score	Coverage	# Proteins	# Unique Peptides	# Peptides	# PSMs	126/129	126/129 Count	126/129 Variability [%]	126/130	126/130 Count	126/130 Variability [%]	126/131	126/131 Count	126/131 Variability [%]	127/129	127/129 Count	127/129 Variability [%]	127/130	127/130 Count	127/130 Variability [%]	127/131	127/131 Count	127/131 Variability [%]	128/129	128/129 Count	128/129 Variability [%]	128/130	128/130 Count	128/130 Variability [%]	128/131	128/131 Count	128/131 Variability [%]	# AAs	MW [kDa]	calc. pI						#VALUE!	#VALUE!	#VALUE!	#VALUE!	#VALUE!	#VALUE!
	78369204	protein NDRG2 [Bos taurus]	27.86	5.04	1	3	3	10	1.11217	9	45.1183	1.0173	9	28.8492	1.0227	9	30.2375	1.02405	9	6.45167	0.84015	9	8.83784	0.987708	9	14.0304	1.11648	9	16.086	0.830795	9	16.2147	1.04789	9	15.7254	357	39.1834	5.78271						0.936956	1.03489	1.17148	1.07794	1.06348	1.401
High	rAsTIEMPQQAR	3	1	1	157074152	N-Term(TMT6plex); S3(Phospho)	0	S(3): 99.3; T(4): 0.7	1.3626	3	17.253	0.947331	3	31.0324	0.918201	3	7.93876	1.15028	3	29.3127	0.871173	3	15.6094	0.719813	3	12.4867	1.2812	3	1.11552	0.878158	3	14.3843	0.802684	3	8.09811	0	7.164e-05	4.67853	3	1696.84	2.46535	48.9274	1	1.14794	0.963714	1.05178	1.21082	1.10275	1.02101
	Accession	Description	Score	Coverage	# Proteins	# Unique Peptides	# Peptides	# PSMs	126/129	126/129 Count	126/129 Variability [%]	126/130	126/130 Count	126/130 Variability [%]	126/131	126/131 Count	126/131 Variability [%]	127/129	127/129 Count	127/129 Variability [%]	127/130	127/130 Count	127/130 Variability [%]	127/131	127/131 Count	127/131 Variability [%]	128/129	128/129 Count	128/129 Variability [%]	128/130	128/130 Count	128/130 Variability [%]	128/131	128/131 Count	128/131 Variability [%]	# AAs	MW [kDa]	calc. pI						#VALUE!	#VALUE!	#VALUE!	#VALUE!	#VALUE!	#VALUE!
	157074152	cardiac phospholamban [Bos taurus]	46.865	23.08	1	2	2	16	1.27678	15	33.4207	0.947331	15	31.0324	0.905727	15	24.9556	1.14706	15	29.755	0.789819	15	17.4588	0.678362	15	32.3577	1.23991	15	17.974	0.856181	15	18.2167	0.753394	15	26.0034	52	6.05027	8.80713						1.07563	0.963714	1.03749	1.20743	0.999771	0.962215
High	vLNASAIPEGQYIDskkASEk	2	1	1	261245063	N-Term(TMT6plex); S15(Phospho); K16(TMT6plex); K17(TMT6plex); K21(TMT6plex)	0	S(5): 0.0; Y(12): 1.2; S(15): 97.5; S(19): 1.2	0.898401	1		0.331613	1		0.320175	1		1.02792	1		0.378124	1		0.36197	1		1.34367	1		0.488964	1		0.470165	1		0	1.368e-06	4.67151	4	3244.81	2.13179	79.6848	2	0.756867	0.337348	0.366752	1.08202	0.478638	0.513433
	Accession	Description	Score	Coverage	# Proteins	# Unique Peptides	# Peptides	# PSMs	126/129	126/129 Count	126/129 Variability [%]	126/130	126/130 Count	126/130 Variability [%]	126/131	126/131 Count	126/131 Variability [%]	127/129	127/129 Count	127/129 Variability [%]	127/130	127/130 Count	127/130 Variability [%]	127/131	127/131 Count	127/131 Variability [%]	128/129	128/129 Count	128/129 Variability [%]	128/130	128/130 Count	128/130 Variability [%]	128/131	128/131 Count	128/131 Variability [%]	# AAs	MW [kDa]	calc. pI						#VALUE!	#VALUE!	#VALUE!	#VALUE!	#VALUE!	#VALUE!
	261245063	myosin-2 [Bos taurus]	1969.24	62.99	13	44	169	797	0.724348	127	45.4697	0.666496	127	36.2884	0.61852	127	32.5386	0.760792	127	29.4516	0.662699	127	34.9826	0.628022	127	41.8637	0.773284	127	25.049	0.67845	127	30.2184	0.654591	127	35.8182	1940	223.194	5.79541						0.610234	0.678022	0.708499	0.800834	0.83886	0.890812
High	aLsRQLsSGVSEIQQTADR	2	2	1	529007450	N-Term(TMT6plex); S3(Phospho); S7(Phospho)	0	S(3): 100.0; S(7): 100.0; S(8): 0.0; S(11): 0.0; T(16): 0.0	0.417308	2	155.394	0.743418	2	85.417	0.468945	2	166.185	0.653165	2	34.8595	1.15962	2	2.93553	0.725246	2	39.5797	0.528977	2	41.3858	0.92904	2	2.96208	0.583636	2	46.2701	0	0.0004139	4.66543	3	2435.16	2.48341	86.3386	1	0.351565	0.756274	0.537164	0.687542	1.46787	1.02872
	Accession	Description	Score	Coverage	# Proteins	# Unique Peptides	# Peptides	# PSMs	126/129	126/129 Count	126/129 Variability [%]	126/130	126/130 Count	126/130 Variability [%]	126/131	126/131 Count	126/131 Variability [%]	127/129	127/129 Count	127/129 Variability [%]	127/130	127/130 Count	127/130 Variability [%]	127/131	127/131 Count	127/131 Variability [%]	128/129	128/129 Count	128/129 Variability [%]	128/130	128/130 Count	128/130 Variability [%]	128/131	128/131 Count	128/131 Variability [%]	# AAs	MW [kDa]	calc. pI						#VALUE!	#VALUE!	#VALUE!	#VALUE!	#VALUE!	#VALUE!
	529007450	PREDICTED: heat shock protein beta-1 isoform X1 [Bos taurus]	114.839	38.81	2	8	8	58	0.728945	39	52.0065	0.950213	39	27.4809	0.710646	38	47.3614	0.806342	39	41.1664	1.18221	39	24.0246	0.983669	38	48.4189	0.83009	39	25.5413	0.993598	39	19.6905	0.846728	38	33.1409	201	22.3793	6.40479						0.614107	0.966646	0.814028	0.848781	1.49647	1.39527
High	gRSDsVDYGQTHYYHQR	1	5	1	741940772	N-Term(TMT6plex); S5(Phospho)	0	S(3): 0.7; S(5): 99.3; Y(8): 0.0; T(11): 0.0; Y(13): 0.0; Y(14): 0.0	0.928563	1		1.13829	1		1.11566	1		1.21838	1		1.48847	1		1.44645	1		0.973018	1		1.17594	1		1.14785	1		0	8.395e-07	4.66417	4	2378.06	1.90178	35.0522	1	0.782277	1.15797	1.27797	1.28251	1.88414	2.05171
	Accession	Description	Score	Coverage	# Proteins	# Unique Peptides	# Peptides	# PSMs	126/129	126/129 Count	126/129 Variability [%]	126/130	126/130 Count	126/130 Variability [%]	126/131	126/131 Count	126/131 Variability [%]	127/129	127/129 Count	127/129 Variability [%]	127/130	127/130 Count	127/130 Variability [%]	127/131	127/131 Count	127/131 Variability [%]	128/129	128/129 Count	128/129 Variability [%]	128/130	128/130 Count	128/130 Variability [%]	128/131	128/131 Count	128/131 Variability [%]	# AAs	MW [kDa]	calc. pI						#VALUE!	#VALUE!	#VALUE!	#VALUE!	#VALUE!	#VALUE!
	741940772	PREDICTED: protein Smaug homolog 1 isoform X4 [Bos taurus]	4.66417	2.76	5	1	1	1	0.928563	1		1.13829	1		1.11566	1		1.21838	1		1.48847	1		1.44645	1		0.973018	1		1.17594	1		1.14785	1		617	67.9399	8.60205						0.782277	1.15797	1.27797	1.28251	1.88414	2.05171
High	kVGEPGRGDPGVPGAAGGEGPVELAHLARPGsPEAEEWSGPR	1	1	1	115495259	N-Term(TMT6plex); K1(TMT6plex); S32(Phospho)	0	S(32): 99.8; S(39): 0.2	0.564941	1		0.708124	1		0.834656	1		0.832821	1		1.04033	1		1.21578	1		0.771538	1		0.953422	1		1.11919	1		0	7.169e-06	4.66235	6	4668.36	4.78543	78.0021	2	0.475941	0.720371	0.956077	0.876654	1.31688	1.7245
	Accession	Description	Score	Coverage	# Proteins	# Unique Peptides	# Peptides	# PSMs	126/129	126/129 Count	126/129 Variability [%]	126/130	126/130 Count	126/130 Variability [%]	126/131	126/131 Count	126/131 Variability [%]	127/129	127/129 Count	127/129 Variability [%]	127/130	127/130 Count	127/130 Variability [%]	127/131	127/131 Count	127/131 Variability [%]	128/129	128/129 Count	128/129 Variability [%]	128/130	128/130 Count	128/130 Variability [%]	128/131	128/131 Count	128/131 Variability [%]	# AAs	MW [kDa]	calc. pI						#VALUE!	#VALUE!	#VALUE!	#VALUE!	#VALUE!	#VALUE!
	115495259	protein TSSC4 [Bos taurus]	4.66235	12.92	1	1	1	1	0.564941	1		0.708124	1		0.834656	1		0.832821	1		1.04033	1		1.21578	1		0.771538	1		0.953422	1		1.11919	1		325	33.2214	5.51611						0.475941	0.720371	0.956077	0.876654	1.31688	1.7245
High	fQQkAsLHEAWTR	1	1	1	115495613	N-Term(TMT6plex); K4(TMT6plex); S6(Phospho)	0	S(6): 100.0; T(12): 0.0	0.357886	1		0.267912	1		0.701158	1		1.74884	1		1.3047	1		3.38546	1		1.18624	1		0.875471	1		2.28183	1		0	8.692e-05	4.65976	4	2140.12	2.48077	65.0295	1	0.301505	0.272545	0.803159	1.84088	1.65152	4.80207
	Accession	Description	Score	Coverage	# Proteins	# Unique Peptides	# Peptides	# PSMs	126/129	126/129 Count	126/129 Variability [%]	126/130	126/130 Count	126/130 Variability [%]	126/131	126/131 Count	126/131 Variability [%]	127/129	127/129 Count	127/129 Variability [%]	127/130	127/130 Count	127/130 Variability [%]	127/131	127/131 Count	127/131 Variability [%]	128/129	128/129 Count	128/129 Variability [%]	128/130	128/130 Count	128/130 Variability [%]	128/131	128/131 Count	128/131 Variability [%]	# AAs	MW [kDa]	calc. pI						#VALUE!	#VALUE!	#VALUE!	#VALUE!	#VALUE!	#VALUE!
	115495613	alpha-actinin-3 [Bos taurus]	102.528	40.51	1	23	25	53	1.27603	37	40.2941	1.02457	37	33.9467	1.19458	37	25.6466	1.33891	37	16.8834	1.187	37	23.9974	1.37204	37	28.0936	1.18148	37	26.0046	1.08149	37	24.8719	1.15207	37	27.8298	901	103.086	5.45264						1.075	1.04229	1.36836	1.40938	1.50253	1.94615
High	rAEGAnsNVFSmFEQTQIQEFkEAFTImDQNR	2	1	1	528988521	N-Term(TMT6plex); N6(Deamidated); S7(Phospho); M12(Oxidation); K22(TMT6plex); M28(Oxidation)	0	S(7): 100.0; S(11): 0.0; T(16): 0.0; T(26): 0.0	0.0309099	2	97.3588	0.0432812	2	59.2623	0.110709	2	72.5743	0.896568	2	29.2037	1.25112	2	59.9347	3.17298	2	47.6278	0.602117	2	22.4531	0.831198	2	4.61594	2.11742	2	5.57484	0	0.0007974	4.64328	5	4338.04	2.45976	122.257	2	0.0260403	0.0440297	0.126814	0.943756	1.5837	4.50067
	Accession	Description	Score	Coverage	# Proteins	# Unique Peptides	# Peptides	# PSMs	126/129	126/129 Count	126/129 Variability [%]	126/130	126/130 Count	126/130 Variability [%]	126/131	126/131 Count	126/131 Variability [%]	127/129	127/129 Count	127/129 Variability [%]	127/130	127/130 Count	127/130 Variability [%]	127/131	127/131 Count	127/131 Variability [%]	128/129	128/129 Count	128/129 Variability [%]	128/130	128/130 Count	128/130 Variability [%]	128/131	128/131 Count	128/131 Variability [%]	# AAs	MW [kDa]	calc. pI						#VALUE!	#VALUE!	#VALUE!	#VALUE!	#VALUE!	#VALUE!
	528988521	PREDICTED: myosin regulatory light chain 2, ventricular/cardiac muscle isoform isoform X1 [Bos taurus]	707.084	90.36	1	5	16	331	1.13533	235	64.008	0.947607	235	41.4734	0.576024	235	26.8497	1.15831	235	32.1192	0.918186	235	33.6131	0.548296	235	59.8167	1.16908	235	50.548	0.919266	235	34.5958	0.585462	235	42.4187	166	18.8924	4.93213						0.956468	0.963995	0.659821	1.21927	1.16226	0.777725
High	nSDnVPAkGNksPSPPPDGSPAATPEIR	10	13	2	528938641;528938633	N-Term(TMT6plex); N1(Deamidated); N4(Deamidated); K8(TMT6plex); K11(TMT6plex); S12(Phospho)	0	S(2): 0.0; S(12): 100.0; S(14): 0.0; S(20): 0.0; T(24): 0.0																												0	6.934e-05	4.63577	4	3569.82	2.15894	59.9833	2	0	0	0	0	0	0
	Accession	Description	Score	Coverage	# Proteins	# Unique Peptides	# Peptides	# PSMs	126/129	126/129 Count	126/129 Variability [%]	126/130	126/130 Count	126/130 Variability [%]	126/131	126/131 Count	126/131 Variability [%]	127/129	127/129 Count	127/129 Variability [%]	127/130	127/130 Count	127/130 Variability [%]	127/131	127/131 Count	127/131 Variability [%]	128/129	128/129 Count	128/129 Variability [%]	128/130	128/130 Count	128/130 Variability [%]	128/131	128/131 Count	128/131 Variability [%]	# AAs	MW [kDa]	calc. pI						#VALUE!	#VALUE!	#VALUE!	#VALUE!	#VALUE!	#VALUE!
	528938633	PREDICTED: myc box-dependent-interacting protein 1 isoform X15 [Bos taurus]	256.276	22.2	18	1	8	124	1.47451	2	37.4389	1.21272	2	15.0208	1.65794	2	2.82754	0.685233	2	7.66604	0.561652	2	13.6897	0.761304	2	32.1796	0.521706	2	14.9445	0.42302	2	6.42556	0.575954	2	24.5409	491	54.5706	6.04932						1.24221	1.23369	1.89913	0.721298	0.710952	1.07986
	528938641	PREDICTED: myc box-dependent-interacting protein 1 isoform X20 [Bos taurus]	248.355	35.04	9	1	8	120	0.797945	1		1.05583	1		1.386	1		0.790188	1		1.04199	1		1.35618	1		0.625226	1		0.815601	1		1.06627	1		448	49.8251	5.93506						0.672236	1.07408	1.58763	0.831776	1.31898	1.92366
High	aVHSLPSPSPGQPASPSHSTsDLPLPAEAR	8	1	1	27806391	N-Term(TMT6plex); S21(Phospho)	0	S(4): 0.6; S(7): 0.0; S(9): 0.0; S(15): 19.9; S(17): 19.9; S(19): 19.9; T(20): 19.9; S(21): 19.9	0.748491	2	35.9748	0.870441	2	43.0402	0.796898	2	33.002	0.993786	2	1.91757	1.15176	2	8.27059	1.04546	2	0.81578	0.964102	2	23.4483	1.10535	2	16.9153	1.00781	2	26.3072	0	1.412e-07	4.63569	5	3299.63	1.18704	70.6485	0	0.630574	0.885494	0.912828	1.04609	1.45792	1.48292
	Accession	Description	Score	Coverage	# Proteins	# Unique Peptides	# Peptides	# PSMs	126/129	126/129 Count	126/129 Variability [%]	126/130	126/130 Count	126/130 Variability [%]	126/131	126/131 Count	126/131 Variability [%]	127/129	127/129 Count	127/129 Variability [%]	127/130	127/130 Count	127/130 Variability [%]	127/131	127/131 Count	127/131 Variability [%]	128/129	128/129 Count	128/129 Variability [%]	128/130	128/130 Count	128/130 Variability [%]	128/131	128/131 Count	128/131 Variability [%]	# AAs	MW [kDa]	calc. pI						#VALUE!	#VALUE!	#VALUE!	#VALUE!	#VALUE!	#VALUE!
	27806391	supervillin [Bos taurus]	45.3322	7.53	1	8	8	29	0.875721	17	26.7325	0.874546	17	25.2527	0.910606	17	26.6172	1.0367	17	15.4848	1.08712	17	16.3829	1.05698	17	17.3582	0.953551	17	25.1515	0.956871	17	15.6117	1.05315	17	17.1822	1792	200.502	6.771						0.73776	0.88967	1.04308	1.09126	1.3761	1.49926
High	rFsTPAPqPTAEPLAPTVLAPR	2	2	1	741978639	N-Term(TMT6plex); S3(Phospho); Q8(Deamidated)	0	S(3): 100.0; T(4): 0.0; T(10): 0.0; T(17): 0.0	2.05616	1		1.44694	1		1.09835	1		0.519983	1		0.364669	1		0.274455	1		1.68372	1		1.16811	1		0.883065	1		0	1.19e-05	4.62949	5	2627.4	9.13582	86.6787	1	1.73223	1.47197	1.25813	0.54735	0.461606	0.389297
	Accession	Description	Score	Coverage	# Proteins	# Unique Peptides	# Peptides	# PSMs	126/129	126/129 Count	126/129 Variability [%]	126/130	126/130 Count	126/130 Variability [%]	126/131	126/131 Count	126/131 Variability [%]	127/129	127/129 Count	127/129 Variability [%]	127/130	127/130 Count	127/130 Variability [%]	127/131	127/131 Count	127/131 Variability [%]	128/129	128/129 Count	128/129 Variability [%]	128/130	128/130 Count	128/130 Variability [%]	128/131	128/131 Count	128/131 Variability [%]	# AAs	MW [kDa]	calc. pI						#VALUE!	#VALUE!	#VALUE!	#VALUE!	#VALUE!	#VALUE!
	741978639	PREDICTED: synaptopodin 2-like protein isoform X2 [Bos taurus]	258.122	19.27	2	15	15	103	0.759236	77	34.6884	0.868389	77	20.5102	0.82065	77	22.6298	0.894887	77	22.7374	0.985151	77	21.7287	0.961909	77	22.3513	0.888836	77	30.0214	1.00868	77	19.6209	0.920631	77	24.9181	965	101.14	9.87646						0.639626	0.883407	0.940034	0.941987	1.24703	1.36441
High	emLAsDDEEEVSSkVEk	1	6	1	528944086	N-Term(TMT6plex); M2(Oxidation); S5(Phospho); K14(TMT6plex); K17(TMT6plex)	0	S(5): 100.0; S(12): 0.0; S(13): 0.0	0.635162	1		0.603169	1		0.607754	1		0.981407	1		0.928793	1		0.927876	1		1.26205	1		1.18155	1		1.18566	1		0	6.172e-05	4.62419	4	2708.32	1.31202	73.2682	1	0.535099	0.613601	0.696167	1.03306	1.17569	1.31614
	Accession	Description	Score	Coverage	# Proteins	# Unique Peptides	# Peptides	# PSMs	126/129	126/129 Count	126/129 Variability [%]	126/130	126/130 Count	126/130 Variability [%]	126/131	126/131 Count	126/131 Variability [%]	127/129	127/129 Count	127/129 Variability [%]	127/130	127/130 Count	127/130 Variability [%]	127/131	127/131 Count	127/131 Variability [%]	128/129	128/129 Count	128/129 Variability [%]	128/130	128/130 Count	128/130 Variability [%]	128/131	128/131 Count	128/131 Variability [%]	# AAs	MW [kDa]	calc. pI						#VALUE!	#VALUE!	#VALUE!	#VALUE!	#VALUE!	#VALUE!
	528944086	PREDICTED: nexilin isoform X3 [Bos taurus]	13.7511	9.97	6	6	6	12	0.733904	8	25.6051	1.01978	8	48.5753	0.703291	8	18.3439	0.905727	8	7.10797	1.03327	8	27.1004	0.677124	8	50.2442	0.942342	8	26.4242	1.16299	8	22.0866	0.860636	8	77.644	662	79.4503	5.32568						0.618285	1.03742	0.805602	0.953396	1.30794	0.96046
High	rVsADGQPFQR	1	2	1	741954833	N-Term(TMT6plex); S3(Phospho)	0	S(3): 100.0	1.08084	1		1.05231	1		1.17336	1		0.978539	1		0.949458	1		1.04965	1		1.13432	1		1.08878	1		1.20905	1		0	0.0003625	4.61709	3	1569.78	2.74176	45.3124	1	0.910561	1.07051	1.34405	1.03004	1.20185	1.48887
	Accession	Description	Score	Coverage	# Proteins	# Unique Peptides	# Peptides	# PSMs	126/129	126/129 Count	126/129 Variability [%]	126/130	126/130 Count	126/130 Variability [%]	126/131	126/131 Count	126/131 Variability [%]	127/129	127/129 Count	127/129 Variability [%]	127/130	127/130 Count	127/130 Variability [%]	127/131	127/131 Count	127/131 Variability [%]	128/129	128/129 Count	128/129 Variability [%]	128/130	128/130 Count	128/130 Variability [%]	128/131	128/131 Count	128/131 Variability [%]	# AAs	MW [kDa]	calc. pI						#VALUE!	#VALUE!	#VALUE!	#VALUE!	#VALUE!	#VALUE!
	741954833	PREDICTED: E3 ubiquitin-protein ligase MIB2 isoform X2 [Bos taurus]	4.61709	1.16	2	1	1	1	1.08084	1		1.05231	1		1.17336	1		0.978539	1		0.949458	1		1.04965	1		1.13432	1		1.08878	1		1.20905	1		952	102.673	7.38623						0.910561	1.07051	1.34405	1.03004	1.20185	1.48887
High	rGsESSEDLYLDSPPSGAR	1	1	1	329664252	N-Term(TMT6plex); S3(Phospho)	0	S(3): 98.9; S(5): 1.1; S(6): 0.0; Y(10): 0.0; S(13): 0.0; S(16): 0.0	1.29958	1		1.21816	1		1.28964	1		1.10949	1		1.03643	1		1.0879	1		1.20208	1		1.11086	1		1.17123	1		0	8.38e-07	4.61594	3	2332.08	5.02187	60.3669	1	1.09484	1.23923	1.47725	1.16788	1.31194	1.54312
	Accession	Description	Score	Coverage	# Proteins	# Unique Peptides	# Peptides	# PSMs	126/129	126/129 Count	126/129 Variability [%]	126/130	126/130 Count	126/130 Variability [%]	126/131	126/131 Count	126/131 Variability [%]	127/129	127/129 Count	127/129 Variability [%]	127/130	127/130 Count	127/130 Variability [%]	127/131	127/131 Count	127/131 Variability [%]	128/129	128/129 Count	128/129 Variability [%]	128/130	128/130 Count	128/130 Variability [%]	128/131	128/131 Count	128/131 Variability [%]	# AAs	MW [kDa]	calc. pI						#VALUE!	#VALUE!	#VALUE!	#VALUE!	#VALUE!	#VALUE!
	329664252	protein phosphatase 1 regulatory subunit 3A [Bos taurus]	44.9749	10.74	1	7	7	19	1.02366	18	27.8188	1.03516	18	13.3643	0.935747	18	25.4784	1.01774	18	14.3002	1.10351	18	21.5123	1.02508	18	18.4038	1.00321	18	21.0584	1.05658	18	15.9153	0.985904	18	26.751	1117	124.846	4.97021						0.862394	1.05306	1.07188	1.07131	1.39685	1.45401
High	kALQEAHQQALDDLQAEEDkVNtLTk	4	2	2	41386711;741939627	K1(TMT6plex); N-Term(TMT6plex); K20(TMT6plex); T23(Phospho); K26(TMT6plex)	0	T(23): 98.3; T(25): 1.7																												0	5.287e-08	4.60448	4	3933.13	4.59241	90.6227	2	0	0	0	0	0	0
	Accession	Description	Score	Coverage	# Proteins	# Unique Peptides	# Peptides	# PSMs	126/129	126/129 Count	126/129 Variability [%]	126/130	126/130 Count	126/130 Variability [%]	126/131	126/131 Count	126/131 Variability [%]	127/129	127/129 Count	127/129 Variability [%]	127/130	127/130 Count	127/130 Variability [%]	127/131	127/131 Count	127/131 Variability [%]	128/129	128/129 Count	128/129 Variability [%]	128/130	128/130 Count	128/130 Variability [%]	128/131	128/131 Count	128/131 Variability [%]	# AAs	MW [kDa]	calc. pI						#VALUE!	#VALUE!	#VALUE!	#VALUE!	#VALUE!	#VALUE!
	41386711	myosin-7 [Bos taurus]	1618.97	65.27	13	68	172	693	0.675686	253	52.4786	0.661464	253	37.4845	0.604	253	40.4398	0.825827	253	31.7926	0.817178	253	26.7514	0.784921	253	42.3193	0.86588	253	35.9586	0.831699	253	24.9908	0.778321	253	28.9349	1935	223.091	5.73193						0.569238	0.672904	0.691867	0.869291	1.0344	1.11336
	741939627	PREDICTED: myosin-6 [Bos taurus]	1018.83	41.38	13	1	107	409	0.937862	2	12.919	0.908689	2	28.7668	0.759194	2	58.9864	1.02088	2	53.7745	0.985751	2	36.173	0.816559	2	8.63765	0.881346	2	37.784	0.841869	2	55.5529	0.700488	2	91.9966	1938	223.899	5.79541						0.790111	0.924404	0.869638	1.07461	1.24779	1.15824
High	vQRPkEEssEDEnEVSHILR	1	3	1	741955772	N-Term(TMT6plex); K5(TMT6plex); S8(Phospho); S9(Phospho); N13(Deamidated)	0	S(8): 100.0; S(9): 100.0; S(16): 0.0	1.43807	1		1.61135	1		1.4234	1		0.982805	1		1.09747	1		0.961197	1		1.02441	1		1.13163	1		0.995543	1		0	0.0001782	4.59972	4	3000.44	8.53053	65.2583	1	1.21152	1.63921	1.63047	1.03453	1.3892	1.3634
	Accession	Description	Score	Coverage	# Proteins	# Unique Peptides	# Peptides	# PSMs	126/129	126/129 Count	126/129 Variability [%]	126/130	126/130 Count	126/130 Variability [%]	126/131	126/131 Count	126/131 Variability [%]	127/129	127/129 Count	127/129 Variability [%]	127/130	127/130 Count	127/130 Variability [%]	127/131	127/131 Count	127/131 Variability [%]	128/129	128/129 Count	128/129 Variability [%]	128/130	128/130 Count	128/130 Variability [%]	128/131	128/131 Count	128/131 Variability [%]	# AAs	MW [kDa]	calc. pI						#VALUE!	#VALUE!	#VALUE!	#VALUE!	#VALUE!	#VALUE!
	741955772	PREDICTED: OTU domain-containing protein 4 isoform X2 [Bos taurus]	8.24699	2.16	3	1	1	2	1.14503	2	34.7719	1.26586	2	36.9541	1.16187	2	30.7945	0.981624	2	0.178254	1.08151	2	2.172	0.984201	2	3.50758	0.858619	2	26.629	0.93582	2	28.7358	0.855425	2	22.7769	924	101.06	6.78564						0.964639	1.28775	1.33089	1.03329	1.369	1.39603
High	aLsRQLsSGVSEIQQTADRWR	1	2	1	529007450	N-Term(TMT6plex); S3(Phospho); S7(Phospho)	0	S(3): 100.0; S(7): 100.0; S(8): 0.0; S(11): 0.0; T(16): 0.0	0.219899	1		0.869824	1		0.6643	1		0.400864	1		1.58023	1		1.19656	1		0.282932	1		1.10335	1		0.839197	1		0	0.0008026	4.59565	4	2777.34	2.75873	99.5403	2	0.185256	0.884867	0.76094	0.421962	2.00029	1.69725
	Accession	Description	Score	Coverage	# Proteins	# Unique Peptides	# Peptides	# PSMs	126/129	126/129 Count	126/129 Variability [%]	126/130	126/130 Count	126/130 Variability [%]	126/131	126/131 Count	126/131 Variability [%]	127/129	127/129 Count	127/129 Variability [%]	127/130	127/130 Count	127/130 Variability [%]	127/131	127/131 Count	127/131 Variability [%]	128/129	128/129 Count	128/129 Variability [%]	128/130	128/130 Count	128/130 Variability [%]	128/131	128/131 Count	128/131 Variability [%]	# AAs	MW [kDa]	calc. pI						#VALUE!	#VALUE!	#VALUE!	#VALUE!	#VALUE!	#VALUE!
	529007450	PREDICTED: heat shock protein beta-1 isoform X1 [Bos taurus]	114.839	38.81	2	8	8	58	0.728945	39	52.0065	0.950213	39	27.4809	0.710646	38	47.3614	0.806342	39	41.1664	1.18221	39	24.0246	0.983669	38	48.4189	0.83009	39	25.5413	0.993598	39	19.6905	0.846728	38	33.1409	201	22.3793	6.40479						0.614107	0.966646	0.814028	0.848781	1.49647	1.39527
High	lITVDGNIcSGksk	2	2	1	28603782	N-Term(TMT6plex); C9(Carbamidomethyl); K12(TMT6plex); S13(Phospho); K14(TMT6plex)	0	T(3): 0.0; S(10): 0.0; S(13): 100.0	1.54087	2	28.4706	0.794065	2	26.1348	0.622169	2	13.8898	1.2145	2	40.9964	0.623741	2	38.5266	0.48455	2	25.732	1.35218	2	13.7046	0.686983	2	11.465	0.536064	2	0.45326	0	3.162e-05	4.59413	4	2259.24	2.34015	78.5428	1	1.29812	0.807798	0.712679	1.27842	0.789545	0.687305
	Accession	Description	Score	Coverage	# Proteins	# Unique Peptides	# Peptides	# PSMs	126/129	126/129 Count	126/129 Variability [%]	126/130	126/130 Count	126/130 Variability [%]	126/131	126/131 Count	126/131 Variability [%]	127/129	127/129 Count	127/129 Variability [%]	127/130	127/130 Count	127/130 Variability [%]	127/131	127/131 Count	127/131 Variability [%]	128/129	128/129 Count	128/129 Variability [%]	128/130	128/130 Count	128/130 Variability [%]	128/131	128/131 Count	128/131 Variability [%]	# AAs	MW [kDa]	calc. pI						#VALUE!	#VALUE!	#VALUE!	#VALUE!	#VALUE!	#VALUE!
	28603782	NADH dehydrogenase [ubiquinone] 1 alpha subcomplex subunit 10, mitochondrial precursor [Bos taurus]	8.08199	4.08	2	1	1	2	1.54087	2	28.4706	0.794065	2	26.1348	0.622169	2	13.8898	1.2145	2	40.9964	0.623741	2	38.5266	0.48455	2	25.732	1.35218	2	13.7046	0.686983	2	11.465	0.536064	2	0.45326	343	39.2391	6.99072						1.29812	0.807798	0.712679	1.27842	0.789545	0.687305
High	qAEEAEEQSNVNLskFRk	1	1	1	41386691	N-Term(TMT6plex); S14(Phospho); K15(TMT6plex); K18(TMT6plex)	0	S(9): 0.0; S(14): 100.0	0.738976	1		1.08306	1		1.47431	1		2.3666	1		3.45671	1		4.6653	1		1.23624	1		1.78627	1		2.42159	1		0	1.231e-05	4.5805	4	2874.51	5.62871	67.7747	2	0.622558	1.10179	1.68878	2.49115	4.37558	6.61745
	Accession	Description	Score	Coverage	# Proteins	# Unique Peptides	# Peptides	# PSMs	126/129	126/129 Count	126/129 Variability [%]	126/130	126/130 Count	126/130 Variability [%]	126/131	126/131 Count	126/131 Variability [%]	127/129	127/129 Count	127/129 Variability [%]	127/130	127/130 Count	127/130 Variability [%]	127/131	127/131 Count	127/131 Variability [%]	128/129	128/129 Count	128/129 Variability [%]	128/130	128/130 Count	128/130 Variability [%]	128/131	128/131 Count	128/131 Variability [%]	# AAs	MW [kDa]	calc. pI						#VALUE!	#VALUE!	#VALUE!	#VALUE!	#VALUE!	#VALUE!
	41386691	myosin-1 [Bos taurus]	2267.24	69.35	14	33	190	886	1.48591	109	65.727	1.36734	109	41.9726	1.61382	109	36.7191	1.63887	109	42.4623	1.40243	109	40.2482	1.62334	109	47.1141	1.51845	109	45.4413	1.31778	109	30.0812	1.55993	109	37.2226	1938	222.851	5.71924						1.25182	1.39098	1.84859	1.72512	1.77523	2.30261
High	aFTGREFDELSPsAQREAcLNAR	3	2	1	528988837	N-Term(TMT6plex); S13(Phospho); C19(Carbamidomethyl)	0	T(3): 0.0; S(11): 0.0; S(13): 100.0	0.161536	2	65.4747	0.785436	2	30.5134	0.848897	2	64.7487	0.344205	2	9.34667	1.66792	2	20.7856	1.78732	2	8.78488	0.205266	2	29.7677	0.983967	2	0.754485	1.05912	2	29.1734	0	1.04e-05	4.57773	4	2934.38	1.925	74.289	2	0.136087	0.799019	0.972391	0.362321	2.11129	2.5352
	Accession	Description	Score	Coverage	# Proteins	# Unique Peptides	# Peptides	# PSMs	126/129	126/129 Count	126/129 Variability [%]	126/130	126/130 Count	126/130 Variability [%]	126/131	126/131 Count	126/131 Variability [%]	127/129	127/129 Count	127/129 Variability [%]	127/130	127/130 Count	127/130 Variability [%]	127/131	127/131 Count	127/131 Variability [%]	128/129	128/129 Count	128/129 Variability [%]	128/130	128/130 Count	128/130 Variability [%]	128/131	128/131 Count	128/131 Variability [%]	# AAs	MW [kDa]	calc. pI						#VALUE!	#VALUE!	#VALUE!	#VALUE!	#VALUE!	#VALUE!
	528988837	PREDICTED: sarcoplasmic/endoplasmic reticulum calcium ATPase 2 isoform X1 [Bos taurus]	160.66	18.96	2	13	17	69	0.619371	42	68.5997	0.646009	42	35.234	0.634162	42	34.925	0.843113	42	22.4053	0.873003	42	21.2695	0.848631	42	32.0517	0.751095	42	38.793	0.73823	42	31.1651	0.735283	42	30.5726	997	109.707	5.40186						0.521795	0.657181	0.726417	0.887487	1.10507	1.20373
High	ykVsGLTEGHEYEFR	3	2	2	741916099;741872547	N-Term(TMT6plex); K2(TMT6plex); S4(Phospho)	0	Y(1): 1.2; S(4): 98.8; T(7): 0.0; Y(12): 0.0																												0	4.692e-05	4.57621	4	2353.17	1.94926	72.9494	1	0	0	0	0	0	0
	Accession	Description	Score	Coverage	# Proteins	# Unique Peptides	# Peptides	# PSMs	126/129	126/129 Count	126/129 Variability [%]	126/130	126/130 Count	126/130 Variability [%]	126/131	126/131 Count	126/131 Variability [%]	127/129	127/129 Count	127/129 Variability [%]	127/130	127/130 Count	127/130 Variability [%]	127/131	127/131 Count	127/131 Variability [%]	128/129	128/129 Count	128/129 Variability [%]	128/130	128/130 Count	128/130 Variability [%]	128/131	128/131 Count	128/131 Variability [%]	# AAs	MW [kDa]	calc. pI						#VALUE!	#VALUE!	#VALUE!	#VALUE!	#VALUE!	#VALUE!
	741916099	PREDICTED: LOW QUALITY PROTEIN: titin isoform X2 [Bos taurus]	2021.03	15.41	1	5	363	970	0.502817	20	81.3895	0.653969	20	65.1317	0.83843	20	21.0398	0.958143	20	14.6879	1.122	20	25.8557	1.60675	20	64.6312	0.882696	20	23.0732	0.936125	20	23.0341	1.26663	20	35.3525	35221	3907.72	6.23975						0.423603	0.665279	0.960401	1.00857	1.42025	2.27907
	741872547	PREDICTED: LOW QUALITY PROTEIN: titin isoform X1 [Bos taurus]	1967.88	15.33	1	1	359	951	0.666417	1		1.14148	1		0.876378	1		0.877556	1		1.49801	1		1.1403	1		0.681607	1		1.15101	1		0.880076	1		35390	3925.94	6.25244						0.561429	1.16123	1.00387	0.923743	1.89621	1.61744
High	hQGVMVGmGQkDsYVGDEAQSkR	4	9	2	75812932;27819614	N-Term(TMT6plex); M8(Oxidation); K11(TMT6plex); S13(Phospho); K22(TMT6plex)	0	S(13): 98.8; Y(14): 1.2; S(21): 0.0																												0	5.615e-07	4.57248	5	3290.63	1.6456	52.3413	2	0	0	0	0	0	0
	Accession	Description	Score	Coverage	# Proteins	# Unique Peptides	# Peptides	# PSMs	126/129	126/129 Count	126/129 Variability [%]	126/130	126/130 Count	126/130 Variability [%]	126/131	126/131 Count	126/131 Variability [%]	127/129	127/129 Count	127/129 Variability [%]	127/130	127/130 Count	127/130 Variability [%]	127/131	127/131 Count	127/131 Variability [%]	128/129	128/129 Count	128/129 Variability [%]	128/130	128/130 Count	128/130 Variability [%]	128/131	128/131 Count	128/131 Variability [%]	# AAs	MW [kDa]	calc. pI						#VALUE!	#VALUE!	#VALUE!	#VALUE!	#VALUE!	#VALUE!
	27819614	actin, alpha skeletal muscle [Bos taurus]	617.528	72.94	7	15	30	338	0.942488	95	33.1202	0.92573	95	23.9251	0.986881	95	23.3458	0.997376	95	23.895	1.01895	95	23.4193	1.05669	95	26.2502	0.882671	95	25.6102	0.920941	95	19.87	0.975021	95	20.6458	377	42.1089	5.49072						0.794008	0.941739	1.13045	1.04987	1.28981	1.49886
	75812932	actin, cytoplasmic 2 [Bos taurus]	383.34	51.2	5	3	18	211	1.0507	4	37.2027	0.84491	4	8.37453	0.974561	4	26.4873	1.2009	4	39.8845	1.0979	4	17.4923	1.13373	4	6.36099	1.07982	4	14.8536	0.933705	4	16.7791	1.22972	4	30.9577	375	41.7658	5.47803						0.885169	0.859522	1.11634	1.2641	1.38975	1.60812
High	kQVEQEksEIqAALEEAEASLEHEEGk	4	3	2	41386691;261245063	N-Term(TMT6plex); K1(TMT6plex); K7(TMT6plex); S8(Phospho); Q11(Deamidated); K27(TMT6plex)	0	S(8): 100.0; S(20): 0.0																												0	2.887e-05	4.57014	5	4037.11	7.01639	113.435	2	0	0	0	0	0	0
	Accession	Description	Score	Coverage	# Proteins	# Unique Peptides	# Peptides	# PSMs	126/129	126/129 Count	126/129 Variability [%]	126/130	126/130 Count	126/130 Variability [%]	126/131	126/131 Count	126/131 Variability [%]	127/129	127/129 Count	127/129 Variability [%]	127/130	127/130 Count	127/130 Variability [%]	127/131	127/131 Count	127/131 Variability [%]	128/129	128/129 Count	128/129 Variability [%]	128/130	128/130 Count	128/130 Variability [%]	128/131	128/131 Count	128/131 Variability [%]	# AAs	MW [kDa]	calc. pI						#VALUE!	#VALUE!	#VALUE!	#VALUE!	#VALUE!	#VALUE!
	41386691	myosin-1 [Bos taurus]	2267.24	69.35	14	33	190	886	1.48591	109	65.727	1.36734	109	41.9726	1.61382	109	36.7191	1.63887	109	42.4623	1.40243	109	40.2482	1.62334	109	47.1141	1.51845	109	45.4413	1.31778	109	30.0812	1.55993	109	37.2226	1938	222.851	5.71924						1.25182	1.39098	1.84859	1.72512	1.77523	2.30261
	261245063	myosin-2 [Bos taurus]	1969.24	62.99	13	44	169	797	0.724348	127	45.4697	0.666496	127	36.2884	0.61852	127	32.5386	0.760792	127	29.4516	0.662699	127	34.9826	0.628022	127	41.8637	0.773284	127	25.049	0.67845	127	30.2184	0.654591	127	35.8182	1940	223.194	5.79541						0.610234	0.678022	0.708499	0.800834	0.83886	0.890812
High	hqGHEEEDDEDEDDVVsTEHR	6	2	1	156121271	N-Term(TMT6plex); Q2(Deamidated); S17(Phospho)	0	S(17): 99.1; T(18): 0.9	5.96974	3	49.8284	1.87986	3	83.426	9.67963	3	0.569943	1.70188	3	62.8165	0.788042	3	24.6847	1.98464	3	92.4272	2.54675	3	33.4889	0.848911	3	10.5728	3.67694	3	15.1454	0	1.617e-09	4.56699	4	2817.1	2.31351	31.4238	0	5.02926	1.91237	11.0878	1.79145	0.997521	2.8151
	Accession	Description	Score	Coverage	# Proteins	# Unique Peptides	# Peptides	# PSMs	126/129	126/129 Count	126/129 Variability [%]	126/130	126/130 Count	126/130 Variability [%]	126/131	126/131 Count	126/131 Variability [%]	127/129	127/129 Count	127/129 Variability [%]	127/130	127/130 Count	127/130 Variability [%]	127/131	127/131 Count	127/131 Variability [%]	128/129	128/129 Count	128/129 Variability [%]	128/130	128/130 Count	128/130 Variability [%]	128/131	128/131 Count	128/131 Variability [%]	# AAs	MW [kDa]	calc. pI						#VALUE!	#VALUE!	#VALUE!	#VALUE!	#VALUE!	#VALUE!
	156121271	sarcoplasmic reticulum histidine-rich calcium-binding protein precursor [Bos taurus]	1245.43	60.39	2	45	45	689	1.05585	462	64.9548	1.09969	462	43.2623	1.19309	462	39.4829	1.13241	462	36.1135	1.03165	462	41.199	1.0469	462	45.9583	1.06356	462	40.1755	0.99419	461	35.8086	1.03577	461	40.7005	871	100.609	4.83057						0.889514	1.11871	1.36665	1.19201	1.30589	1.48496
High	qkGPDFLVTEVENGGsLGSkk	1	2	2	329664500;528961976	N-Term(TMT6plex); K2(TMT6plex); S16(Phospho); K20(TMT6plex); K21(TMT6plex)	0	T(9): 0.0; S(16): 100.0; S(19): 0.0																												0	1.209e-05	4.56689	4	3186.74	-4.84562	83.6648	2	0	0	0	0	0	0
	Accession	Description	Score	Coverage	# Proteins	# Unique Peptides	# Peptides	# PSMs	126/129	126/129 Count	126/129 Variability [%]	126/130	126/130 Count	126/130 Variability [%]	126/131	126/131 Count	126/131 Variability [%]	127/129	127/129 Count	127/129 Variability [%]	127/130	127/130 Count	127/130 Variability [%]	127/131	127/131 Count	127/131 Variability [%]	128/129	128/129 Count	128/129 Variability [%]	128/130	128/130 Count	128/130 Variability [%]	128/131	128/131 Count	128/131 Variability [%]	# AAs	MW [kDa]	calc. pI						#VALUE!	#VALUE!	#VALUE!	#VALUE!	#VALUE!	#VALUE!
	528961976	PREDICTED: pyruvate kinase PKM isoform X1 [Bos taurus]	167.409	45.76	3	3	21	70	1.15241	16	23.2797	1.18749	16	24.4734	1.09473	16	15.2343	1.10595	16	24.6304	1.26898	16	13.0793	1.13328	16	15.6582	1.27626	16	23.2545	1.30027	16	22.5754	1.13831	16	18.7197	531	58.0229	7.72314						0.970858	1.20803	1.25398	1.16416	1.60631	1.60749
	329664500	pyruvate kinase PKM [Bos taurus]	136.585	44.82	3	2	20	54	3.15098	2	5.57981	1.82979	2	14.6317	1.64246	2	31.8099	2.38781	2	16.5091	1.38188	2	3.73277	1.22984	2	20.4323	2.35636	2	42.1786	1.34902	2	20.5466	1.20596	2	3.84374	531	57.912	7.85498						2.65457	1.86143	1.8814	2.51348	1.74921	1.74445
High	hIAEEADRkyEEVAR	2	20	1	58652133	N-Term(TMT6plex); K9(TMT6plex); Y10(Phospho)	0	Y(10): 100.0	0.389178	2	26.1437	0.376012	2	0.825286	0.49951	2	17.1712	0.615695	2	18.0368	0.592836	2	8.66153	0.780836	2	9.24617	0.466502	2	13.3943	0.444353	2	13.261	0.587882	2	4.67116	0	1.216e-08	4.56408	4	2354.2	2.65221	49.7389	2	0.327867	0.382515	0.572176	0.6481	0.750425	1.10757
	Accession	Description	Score	Coverage	# Proteins	# Unique Peptides	# Peptides	# PSMs	126/129	126/129 Count	126/129 Variability [%]	126/130	126/130 Count	126/130 Variability [%]	126/131	126/131 Count	126/131 Variability [%]	127/129	127/129 Count	127/129 Variability [%]	127/130	127/130 Count	127/130 Variability [%]	127/131	127/131 Count	127/131 Variability [%]	128/129	128/129 Count	128/129 Variability [%]	128/130	128/130 Count	128/130 Variability [%]	128/131	128/131 Count	128/131 Variability [%]	# AAs	MW [kDa]	calc. pI						#VALUE!	#VALUE!	#VALUE!	#VALUE!	#VALUE!	#VALUE!
	58652133	tropomyosin alpha-3 chain [Bos taurus]	481.636	72.54	9	15	32	343	0.470069	24	52.6586	0.526272	24	45.8334	0.516029	24	41.7099	0.785179	24	19.9888	0.72904	24	26.7665	0.849008	24	34.6655	0.755189	24	23.0248	0.7228	24	13.893	0.812955	24	38.7864	284	32.7987	4.71631						0.396015	0.535374	0.591098	0.826505	0.922835	1.20427
High	tLEDQVNELkskEEEQQR	2	1	1	261245063	N-Term(TMT6plex); K10(TMT6plex); S11(Phospho); K12(TMT6plex)	0	T(1): 0.0; S(11): 100.0	0.451224	2	24.7263	0.339085	2	10.7787	0.388285	2	12.7302	0.599189	2	0.586531	0.44874	2	14.2712	0.509471	2	12.3141	0.625684	2	0.616935	0.463546	2	14.3021	0.528632	2	12.3449	0	2.821e-05	4.56271	4	2970.55	2.48003	82.61	2	0.380139	0.344949	0.444771	0.630725	0.568026	0.722654
	Accession	Description	Score	Coverage	# Proteins	# Unique Peptides	# Peptides	# PSMs	126/129	126/129 Count	126/129 Variability [%]	126/130	126/130 Count	126/130 Variability [%]	126/131	126/131 Count	126/131 Variability [%]	127/129	127/129 Count	127/129 Variability [%]	127/130	127/130 Count	127/130 Variability [%]	127/131	127/131 Count	127/131 Variability [%]	128/129	128/129 Count	128/129 Variability [%]	128/130	128/130 Count	128/130 Variability [%]	128/131	128/131 Count	128/131 Variability [%]	# AAs	MW [kDa]	calc. pI						#VALUE!	#VALUE!	#VALUE!	#VALUE!	#VALUE!	#VALUE!
	261245063	myosin-2 [Bos taurus]	1969.24	62.99	13	44	169	797	0.724348	127	45.4697	0.666496	127	36.2884	0.61852	127	32.5386	0.760792	127	29.4516	0.662699	127	34.9826	0.628022	127	41.8637	0.773284	127	25.049	0.67845	127	30.2184	0.654591	127	35.8182	1940	223.194	5.79541						0.610234	0.678022	0.708499	0.800834	0.83886	0.890812
High	gAAQNIIPAsTGAAk	22	1	1	77404273	N-Term(TMT6plex); S10(Phospho); K15(TMT6plex)	0	S(10): 99.3; T(11): 0.7	2.0302	12	46.257	1.58681	12	17.7523	1.49302	12	23.6302	1.71697	12	37.8425	1.26152	12	26.0144	1.39504	12	46.4284	1.88638	12	57.0709	1.47797	12	53.5771	1.49776	12	37.8302	0	3.143e-06	4.55128	3	1908.04	2.40038	70.1856	0	1.71037	1.61426	1.71022	1.80734	1.59686	1.97879
	Accession	Description	Score	Coverage	# Proteins	# Unique Peptides	# Peptides	# PSMs	126/129	126/129 Count	126/129 Variability [%]	126/130	126/130 Count	126/130 Variability [%]	126/131	126/131 Count	126/131 Variability [%]	127/129	127/129 Count	127/129 Variability [%]	127/130	127/130 Count	127/130 Variability [%]	127/131	127/131 Count	127/131 Variability [%]	128/129	128/129 Count	128/129 Variability [%]	128/130	128/130 Count	128/130 Variability [%]	128/131	128/131 Count	128/131 Variability [%]	# AAs	MW [kDa]	calc. pI						#VALUE!	#VALUE!	#VALUE!	#VALUE!	#VALUE!	#VALUE!
	77404273	glyceraldehyde-3-phosphate dehydrogenase [Bos taurus]	332.378	59.76	3	13	14	165	1.3258	129	45.1046	1.29644	129	33.3491	1.33198	129	27.7416	1.4974	129	33.8663	1.35368	129	32.3876	1.40532	129	34.041	1.35685	129	47.0809	1.27846	129	31.6604	1.3337	129	28.9119	333	35.8453	8.35303						1.11693	1.31886	1.52575	1.57622	1.71352	1.99336
High	gILAADEsTGSIAk	114	2	1	156120479	N-Term(TMT6plex); S8(Phospho); K14(TMT6plex)	0.0152	S(8): 100.0; T(9): 0.0; S(11): 0.0	1.5771	57	51.6305	1.4873	57	37.9512	1.47352	57	31.6047	1.75687	57	37.9737	1.5348	57	29.3753	1.54094	57	29.2542	1.36094	57	51.8208	1.22442	57	31.5039	1.30831	57	34.5437	0	8.354e-05	4.55071	2	1871	2.17396	83.0885	0	1.32864	1.51302	1.68788	1.84933	1.94278	2.18574
	Accession	Description	Score	Coverage	# Proteins	# Unique Peptides	# Peptides	# PSMs	126/129	126/129 Count	126/129 Variability [%]	126/130	126/130 Count	126/130 Variability [%]	126/131	126/131 Count	126/131 Variability [%]	127/129	127/129 Count	127/129 Variability [%]	127/130	127/130 Count	127/130 Variability [%]	127/131	127/131 Count	127/131 Variability [%]	128/129	128/129 Count	128/129 Variability [%]	128/130	128/130 Count	128/130 Variability [%]	128/131	128/131 Count	128/131 Variability [%]	# AAs	MW [kDa]	calc. pI						#VALUE!	#VALUE!	#VALUE!	#VALUE!	#VALUE!	#VALUE!
	156120479	fructose-bisphosphate aldolase A [Bos taurus]	637.358	59.89	2	26	26	517	1.23909	277	46.1328	1.14545	277	39.2449	1.26385	277	32.5974	1.40909	277	43.8539	1.35611	277	34.0478	1.44568	277	35.3551	1.22543	277	43.4652	1.18359	277	32.5141	1.27418	277	31.791	364	39.4113	8.19189						1.04389	1.16526	1.44771	1.48325	1.7166	2.05061
High	vLNASAIPEGQYIDskk	1	1	1	261245063	N-Term(TMT6plex); S15(Phospho); K16(TMT6plex); K17(TMT6plex)	0	S(5): 0.0; Y(12): 0.0; S(15): 100.0	1.29609	1		1.12425	1		0.698809	1		0.920072	1		0.795361	1		0.490166	1		0.95082	1		0.813106	1		0.503342	1		0	6.164e-06	4.54577	4	2600.44	3.23222	85.3013	1	1.0919	1.14369	0.800469	0.968497	1.00679	0.695271
	Accession	Description	Score	Coverage	# Proteins	# Unique Peptides	# Peptides	# PSMs	126/129	126/129 Count	126/129 Variability [%]	126/130	126/130 Count	126/130 Variability [%]	126/131	126/131 Count	126/131 Variability [%]	127/129	127/129 Count	127/129 Variability [%]	127/130	127/130 Count	127/130 Variability [%]	127/131	127/131 Count	127/131 Variability [%]	128/129	128/129 Count	128/129 Variability [%]	128/130	128/130 Count	128/130 Variability [%]	128/131	128/131 Count	128/131 Variability [%]	# AAs	MW [kDa]	calc. pI						#VALUE!	#VALUE!	#VALUE!	#VALUE!	#VALUE!	#VALUE!
	261245063	myosin-2 [Bos taurus]	1969.24	62.99	13	44	169	797	0.724348	127	45.4697	0.666496	127	36.2884	0.61852	127	32.5386	0.760792	127	29.4516	0.662699	127	34.9826	0.628022	127	41.8637	0.773284	127	25.049	0.67845	127	30.2184	0.654591	127	35.8182	1940	223.194	5.79541						0.610234	0.678022	0.708499	0.800834	0.83886	0.890812
High	qAEEAEEQSNTNLskFR	2	1	1	261245063	N-Term(TMT6plex); S14(Phospho); K15(TMT6plex)	0	S(9): 0.0; T(11): 0.0; S(14): 100.0	0.518639	2	44.7439	0.404997	2	38.081	0.444583	2	41.7226	0.585684	2	45.2976	0.455791	2	38.6155	0.496077	2	42.2672	0.583263	2	46.4577	0.449027	2	39.7347	0.4909	2	43.408	0	1.426e-06	4.54457	3	2519.23	2.87294	63.2149	1	0.436933	0.412001	0.509259	0.61651	0.57695	0.703655
	Accession	Description	Score	Coverage	# Proteins	# Unique Peptides	# Peptides	# PSMs	126/129	126/129 Count	126/129 Variability [%]	126/130	126/130 Count	126/130 Variability [%]	126/131	126/131 Count	126/131 Variability [%]	127/129	127/129 Count	127/129 Variability [%]	127/130	127/130 Count	127/130 Variability [%]	127/131	127/131 Count	127/131 Variability [%]	128/129	128/129 Count	128/129 Variability [%]	128/130	128/130 Count	128/130 Variability [%]	128/131	128/131 Count	128/131 Variability [%]	# AAs	MW [kDa]	calc. pI						#VALUE!	#VALUE!	#VALUE!	#VALUE!	#VALUE!	#VALUE!
	261245063	myosin-2 [Bos taurus]	1969.24	62.99	13	44	169	797	0.724348	127	45.4697	0.666496	127	36.2884	0.61852	127	32.5386	0.760792	127	29.4516	0.662699	127	34.9826	0.628022	127	41.8637	0.773284	127	25.049	0.67845	127	30.2184	0.654591	127	35.8182	1940	223.194	5.79541						0.610234	0.678022	0.708499	0.800834	0.83886	0.890812
High	kNkPEGDsDVDsELEDRVDGVk	2	9	2	359076548;741962442	N-Term(TMT6plex); K1(TMT6plex); K3(TMT6plex); S8(Phospho); S12(Phospho); K22(TMT6plex)	0	S(8): 100.0; S(12): 100.0																												0	1.967e-05	4.54117	5	3507.75	1.45129	74.0032	2	0	0	0	0	0	0
	Accession	Description	Score	Coverage	# Proteins	# Unique Peptides	# Peptides	# PSMs	126/129	126/129 Count	126/129 Variability [%]	126/130	126/130 Count	126/130 Variability [%]	126/131	126/131 Count	126/131 Variability [%]	127/129	127/129 Count	127/129 Variability [%]	127/130	127/130 Count	127/130 Variability [%]	127/131	127/131 Count	127/131 Variability [%]	128/129	128/129 Count	128/129 Variability [%]	128/130	128/130 Count	128/130 Variability [%]	128/131	128/131 Count	128/131 Variability [%]	# AAs	MW [kDa]	calc. pI						#VALUE!	#VALUE!	#VALUE!	#VALUE!	#VALUE!	#VALUE!
	741962442	PREDICTED: unconventional myosin-XVIIIa isoform X20 [Bos taurus]	57.9741	7	7	9	13	24	1.01583	12	31.0109	1.10473	12	24.1171	1.04431	12	24.668	1.10682	12	27.5121	1.13537	12	31.3107	1.18892	12	23.7484	1.13139	12	23.6638	1.12085	12	19.6539	1.14907	12	3.5986	2114	237.514	7.04932						0.855799	1.12384	1.19623	1.16507	1.43717	1.68641
	359076548	PREDICTED: unconventional myosin-XVIIIa isoform X24 [Bos taurus]	25.7807	3.5	6	1	5	12	0.991631	1		0.75017	1		0.803246	1		1.11143	1		0.837929	1		0.889566	1		1.10948	1		0.82747	1		0.882388	1		2055	232.638	6.44287						0.83541	0.763144	0.920098	1.16993	1.06067	1.2618
High	dHGEEEEEEDDsEEHHHHHSPSHR	8	2	1	156121271	N-Term(TMT6plex); S12(Phospho)	0	S(12): 100.0; S(20): 0.0; S(22): 0.0	1.87301	4	90.9164	1.23818	4	90.9164	1.15178	4	17.5787	1.16951	4	0	0.768946	4	84.9346	0.50065	4	45.8593	0.89385	4	0	0.581383	4	84.9346	0.380221	4	45.8593	0	4.046e-08	4.53558	5	3236.26	1.79058	16.344	0	1.57793	1.2596	1.31933	1.23107	0.97335	0.710142
	Accession	Description	Score	Coverage	# Proteins	# Unique Peptides	# Peptides	# PSMs	126/129	126/129 Count	126/129 Variability [%]	126/130	126/130 Count	126/130 Variability [%]	126/131	126/131 Count	126/131 Variability [%]	127/129	127/129 Count	127/129 Variability [%]	127/130	127/130 Count	127/130 Variability [%]	127/131	127/131 Count	127/131 Variability [%]	128/129	128/129 Count	128/129 Variability [%]	128/130	128/130 Count	128/130 Variability [%]	128/131	128/131 Count	128/131 Variability [%]	# AAs	MW [kDa]	calc. pI						#VALUE!	#VALUE!	#VALUE!	#VALUE!	#VALUE!	#VALUE!
	156121271	sarcoplasmic reticulum histidine-rich calcium-binding protein precursor [Bos taurus]	1245.43	60.39	2	45	45	689	1.05585	462	64.9548	1.09969	462	43.2623	1.19309	462	39.4829	1.13241	462	36.1135	1.03165	462	41.199	1.0469	462	45.9583	1.06356	462	40.1755	0.99419	461	35.8086	1.03577	461	40.7005	871	100.609	4.83057						0.889514	1.11871	1.36665	1.19201	1.30589	1.48496
High	rAsAPLPGLSAPGR	9	2	1	741959208	N-Term(TMT6plex); S3(Phospho)	0	S(3): 100.0; S(10): 0.0	0.837786	9	8.28116	0.818369	9	16.1036	0.777257	9	31.7662	0.904772	9	23.6319	0.9672	9	22.8523	0.875748	9	31.4615	0.870129	9	13.1504	0.881086	9	8.85864	0.759404	9	19.894	0	1.071e-05	4.53168	3	1658.9	1.53556	62.7553	1	0.705802	0.832522	0.890329	0.952391	1.2243	1.2422
	Accession	Description	Score	Coverage	# Proteins	# Unique Peptides	# Peptides	# PSMs	126/129	126/129 Count	126/129 Variability [%]	126/130	126/130 Count	126/130 Variability [%]	126/131	126/131 Count	126/131 Variability [%]	127/129	127/129 Count	127/129 Variability [%]	127/130	127/130 Count	127/130 Variability [%]	127/131	127/131 Count	127/131 Variability [%]	128/129	128/129 Count	128/129 Variability [%]	128/130	128/130 Count	128/130 Variability [%]	128/131	128/131 Count	128/131 Variability [%]	# AAs	MW [kDa]	calc. pI						#VALUE!	#VALUE!	#VALUE!	#VALUE!	#VALUE!	#VALUE!
	741959208	PREDICTED: heat shock protein beta-6 isoform X1 [Bos taurus]	54.7653	46.86	2	6	6	23	0.877407	18	27.0959	0.821595	18	19.9745	0.724573	18	32.0864	0.945418	18	22.1506	0.962802	18	12.932	0.870366	18	38.0229	0.892166	18	24.1973	0.884119	18	15.0736	0.757682	18	27.9343	175	18.5027	6.41748						0.73918	0.835804	0.829981	0.995177	1.21874	1.23456
High	aEGANsNVFSmFEQTQIQEFk	27	1	1	528988521	N-Term(TMT6plex); S6(Phospho); M11(Oxidation); K21(TMT6plex)	0	S(6): 100.0; S(10): 0.0; T(15): 0.0	1.57605	27	54.5415	1.33694	27	29.2237	0.579374	27	25.2171	1.13527	27	32.4721	0.879023	27	21.7261	0.374403	27	44.6855	1.4845	27	61.5144	1.15327	27	31.4811	0.519932	27	27.1992	0	4.126e-05	4.52836	3	2959.4	2.54771	116.501	0	1.32776	1.36006	0.663659	1.19502	1.11269	0.531068
	Accession	Description	Score	Coverage	# Proteins	# Unique Peptides	# Peptides	# PSMs	126/129	126/129 Count	126/129 Variability [%]	126/130	126/130 Count	126/130 Variability [%]	126/131	126/131 Count	126/131 Variability [%]	127/129	127/129 Count	127/129 Variability [%]	127/130	127/130 Count	127/130 Variability [%]	127/131	127/131 Count	127/131 Variability [%]	128/129	128/129 Count	128/129 Variability [%]	128/130	128/130 Count	128/130 Variability [%]	128/131	128/131 Count	128/131 Variability [%]	# AAs	MW [kDa]	calc. pI						#VALUE!	#VALUE!	#VALUE!	#VALUE!	#VALUE!	#VALUE!
	528988521	PREDICTED: myosin regulatory light chain 2, ventricular/cardiac muscle isoform isoform X1 [Bos taurus]	707.084	90.36	1	5	16	331	1.13533	235	64.008	0.947607	235	41.4734	0.576024	235	26.8497	1.15831	235	32.1192	0.918186	235	33.6131	0.548296	235	59.8167	1.16908	235	50.548	0.919266	235	34.5958	0.585462	235	42.4187	166	18.8924	4.93213						0.956468	0.963995	0.659821	1.21927	1.16226	0.777725
High	kLRPGsGGEkPPDEAPFTYQLk	1	2	2	741916099;741872547	K1(TMT6plex); N-Term(TMT6plex); S6(Phospho); K10(TMT6plex); K22(TMT6plex)	0	S(6): 100.0; T(18): 0.0; Y(19): 0.0																												0	6.906e-05	4.52497	5	3411.9	4.12461	73.4019	1	0	0	0	0	0	0
	Accession	Description	Score	Coverage	# Proteins	# Unique Peptides	# Peptides	# PSMs	126/129	126/129 Count	126/129 Variability [%]	126/130	126/130 Count	126/130 Variability [%]	126/131	126/131 Count	126/131 Variability [%]	127/129	127/129 Count	127/129 Variability [%]	127/130	127/130 Count	127/130 Variability [%]	127/131	127/131 Count	127/131 Variability [%]	128/129	128/129 Count	128/129 Variability [%]	128/130	128/130 Count	128/130 Variability [%]	128/131	128/131 Count	128/131 Variability [%]	# AAs	MW [kDa]	calc. pI						#VALUE!	#VALUE!	#VALUE!	#VALUE!	#VALUE!	#VALUE!
	741916099	PREDICTED: LOW QUALITY PROTEIN: titin isoform X2 [Bos taurus]	2021.03	15.41	1	5	363	970	0.502817	20	81.3895	0.653969	20	65.1317	0.83843	20	21.0398	0.958143	20	14.6879	1.122	20	25.8557	1.60675	20	64.6312	0.882696	20	23.0732	0.936125	20	23.0341	1.26663	20	35.3525	35221	3907.72	6.23975						0.423603	0.665279	0.960401	1.00857	1.42025	2.27907
	741872547	PREDICTED: LOW QUALITY PROTEIN: titin isoform X1 [Bos taurus]	1967.88	15.33	1	1	359	951	0.666417	1		1.14148	1		0.876378	1		0.877556	1		1.49801	1		1.1403	1		0.681607	1		1.15101	1		0.880076	1		35390	3925.94	6.25244						0.561429	1.16123	1.00387	0.923743	1.89621	1.61744
High	sRsPTPPSIAAk	19	2	2	741916099;741872547	N-Term(TMT6plex); S3(Phospho); K12(TMT6plex)	0	S(1): 0.7; S(3): 99.3; T(5): 0.0; S(8): 0.0																												0	6.253e-05	4.5224	3	1749.97	2.7608	49.3569	1	0	0	0	0	0	0
	Accession	Description	Score	Coverage	# Proteins	# Unique Peptides	# Peptides	# PSMs	126/129	126/129 Count	126/129 Variability [%]	126/130	126/130 Count	126/130 Variability [%]	126/131	126/131 Count	126/131 Variability [%]	127/129	127/129 Count	127/129 Variability [%]	127/130	127/130 Count	127/130 Variability [%]	127/131	127/131 Count	127/131 Variability [%]	128/129	128/129 Count	128/129 Variability [%]	128/130	128/130 Count	128/130 Variability [%]	128/131	128/131 Count	128/131 Variability [%]	# AAs	MW [kDa]	calc. pI						#VALUE!	#VALUE!	#VALUE!	#VALUE!	#VALUE!	#VALUE!
	741916099	PREDICTED: LOW QUALITY PROTEIN: titin isoform X2 [Bos taurus]	2021.03	15.41	1	5	363	970	0.502817	20	81.3895	0.653969	20	65.1317	0.83843	20	21.0398	0.958143	20	14.6879	1.122	20	25.8557	1.60675	20	64.6312	0.882696	20	23.0732	0.936125	20	23.0341	1.26663	20	35.3525	35221	3907.72	6.23975						0.423603	0.665279	0.960401	1.00857	1.42025	2.27907
	741872547	PREDICTED: LOW QUALITY PROTEIN: titin isoform X1 [Bos taurus]	1967.88	15.33	1	1	359	951	0.666417	1		1.14148	1		0.876378	1		0.877556	1		1.49801	1		1.1403	1		0.681607	1		1.15101	1		0.880076	1		35390	3925.94	6.25244						0.561429	1.16123	1.00387	0.923743	1.89621	1.61744
High	gNkSPSPPPDGsPAATPEIR	16	22	3	528938641;528938633;528938643	N-Term(TMT6plex); K3(TMT6plex); S12(Phospho)	0	S(4): 0.0; S(6): 0.0; S(12): 100.0; T(16): 0.0																												0	1.943e-05	4.51179	3	2513.29	2.74431	54.0439	1	0	0	0	0	0	0
	Accession	Description	Score	Coverage	# Proteins	# Unique Peptides	# Peptides	# PSMs	126/129	126/129 Count	126/129 Variability [%]	126/130	126/130 Count	126/130 Variability [%]	126/131	126/131 Count	126/131 Variability [%]	127/129	127/129 Count	127/129 Variability [%]	127/130	127/130 Count	127/130 Variability [%]	127/131	127/131 Count	127/131 Variability [%]	128/129	128/129 Count	128/129 Variability [%]	128/130	128/130 Count	128/130 Variability [%]	128/131	128/131 Count	128/131 Variability [%]	# AAs	MW [kDa]	calc. pI						#VALUE!	#VALUE!	#VALUE!	#VALUE!	#VALUE!	#VALUE!
	528938643	PREDICTED: myc box-dependent-interacting protein 1 isoform X21 [Bos taurus]	286.584	33.17	4	2	8	140	0.592635	24	57.2652	0.716875	24	37.0398	0.75443	24	26.8655	1.06928	24	30.0281	1.32993	24	49.4225	1.25675	24	33.1778	0.636736	24	36.3985	0.757146	24	35.5907	0.733885	24	47.0022	410	45.7419	5.49072						0.499271	0.729272	0.864181	1.12556	1.68345	1.78262
	528938633	PREDICTED: myc box-dependent-interacting protein 1 isoform X15 [Bos taurus]	256.276	22.2	18	1	8	124	1.47451	2	37.4389	1.21272	2	15.0208	1.65794	2	2.82754	0.685233	2	7.66604	0.561652	2	13.6897	0.761304	2	32.1796	0.521706	2	14.9445	0.42302	2	6.42556	0.575954	2	24.5409	491	54.5706	6.04932						1.24221	1.23369	1.89913	0.721298	0.710952	1.07986
	528938641	PREDICTED: myc box-dependent-interacting protein 1 isoform X20 [Bos taurus]	248.355	35.04	9	1	8	120	0.797945	1		1.05583	1		1.386	1		0.790188	1		1.04199	1		1.35618	1		0.625226	1		0.815601	1		1.06627	1		448	49.8251	5.93506						0.672236	1.07408	1.58763	0.831776	1.31898	1.92366
High	qAEEAEEQANTNLskFR	2	2	2	41386711;741939627	N-Term(TMT6plex); S14(Phospho); K15(TMT6plex)	0	T(11): 0.0; S(14): 100.0																												0	5.83e-07	4.50825	3	2503.23	3.80821	68.6423	1	0	0	0	0	0	0
	Accession	Description	Score	Coverage	# Proteins	# Unique Peptides	# Peptides	# PSMs	126/129	126/129 Count	126/129 Variability [%]	126/130	126/130 Count	126/130 Variability [%]	126/131	126/131 Count	126/131 Variability [%]	127/129	127/129 Count	127/129 Variability [%]	127/130	127/130 Count	127/130 Variability [%]	127/131	127/131 Count	127/131 Variability [%]	128/129	128/129 Count	128/129 Variability [%]	128/130	128/130 Count	128/130 Variability [%]	128/131	128/131 Count	128/131 Variability [%]	# AAs	MW [kDa]	calc. pI						#VALUE!	#VALUE!	#VALUE!	#VALUE!	#VALUE!	#VALUE!
	41386711	myosin-7 [Bos taurus]	1618.97	65.27	13	68	172	693	0.675686	253	52.4786	0.661464	253	37.4845	0.604	253	40.4398	0.825827	253	31.7926	0.817178	253	26.7514	0.784921	253	42.3193	0.86588	253	35.9586	0.831699	253	24.9908	0.778321	253	28.9349	1935	223.091	5.73193						0.569238	0.672904	0.691867	0.869291	1.0344	1.11336
	741939627	PREDICTED: myosin-6 [Bos taurus]	1018.83	41.38	13	1	107	409	0.937862	2	12.919	0.908689	2	28.7668	0.759194	2	58.9864	1.02088	2	53.7745	0.985751	2	36.173	0.816559	2	8.63765	0.881346	2	37.784	0.841869	2	55.5529	0.700488	2	91.9966	1938	223.899	5.79541						0.790111	0.924404	0.869638	1.07461	1.24779	1.15824
High	tAkPFPGSGNQPATPFsPSR	3	2	1	139948281	N-Term(TMT6plex); K3(TMT6plex); S17(Phospho)	0	T(1): 0.0; S(8): 0.0; T(14): 0.0; S(17): 100.0; S(19): 0.0	0.848612	3	19.378	1.13738	3	18.4562	0.685817	3	5.50483	0.890177	3	5.96299	1.3001	3	24.1764	0.737711	3	4.97751	1.0076	3	8.80972	1.23559	3	7.46449	0.720259	3	13.9627	0	4.672e-06	4.50678	4	2582.33	3.15129	72.0203	0	0.714922	1.15705	0.785587	0.937029	1.64569	1.0464
	Accession	Description	Score	Coverage	# Proteins	# Unique Peptides	# Peptides	# PSMs	126/129	126/129 Count	126/129 Variability [%]	126/130	126/130 Count	126/130 Variability [%]	126/131	126/131 Count	126/131 Variability [%]	127/129	127/129 Count	127/129 Variability [%]	127/130	127/130 Count	127/130 Variability [%]	127/131	127/131 Count	127/131 Variability [%]	128/129	128/129 Count	128/129 Variability [%]	128/130	128/130 Count	128/130 Variability [%]	128/131	128/131 Count	128/131 Variability [%]	# AAs	MW [kDa]	calc. pI						#VALUE!	#VALUE!	#VALUE!	#VALUE!	#VALUE!	#VALUE!
	139948281	synaptopodin-2 [Bos taurus]	130.238	22.88	2	12	12	140	0.819289	61	34.018	0.943783	61	29.2793	0.799313	61	35.805	1.01071	61	27.6607	1.13591	61	30.8519	1.03891	61	28.6119	0.899878	61	23.7639	0.952128	61	22.7931	0.931824	61	24.4461	1259	135.138	8.60205						0.690218	0.960104	0.915593	1.0639	1.43786	1.47364
High	aVHSLPSPSPGQPAsPsHSTSDLPLPAEAR	1	1	1	27806391	N-Term(TMT6plex); S15(Phospho); S17(Phospho)	0	S(4): 0.0; S(7): 0.0; S(9): 0.0; S(15): 99.6; S(17): 92.3; S(19): 2.7; T(20): 2.7; S(21): 2.7	0.619022	1		0.516637	1		0.807464	1		0.691654	1		0.575286	1		0.891464	1		1.16293	1		0.956871	1		1.48939	1		0	2.231e-05	4.49785	4	3379.61	3.84722	76.9137	0	0.521501	0.525572	0.92493	0.728057	0.72821	1.26449
	Accession	Description	Score	Coverage	# Proteins	# Unique Peptides	# Peptides	# PSMs	126/129	126/129 Count	126/129 Variability [%]	126/130	126/130 Count	126/130 Variability [%]	126/131	126/131 Count	126/131 Variability [%]	127/129	127/129 Count	127/129 Variability [%]	127/130	127/130 Count	127/130 Variability [%]	127/131	127/131 Count	127/131 Variability [%]	128/129	128/129 Count	128/129 Variability [%]	128/130	128/130 Count	128/130 Variability [%]	128/131	128/131 Count	128/131 Variability [%]	# AAs	MW [kDa]	calc. pI						#VALUE!	#VALUE!	#VALUE!	#VALUE!	#VALUE!	#VALUE!
	27806391	supervillin [Bos taurus]	45.3322	7.53	1	8	8	29	0.875721	17	26.7325	0.874546	17	25.2527	0.910606	17	26.6172	1.0367	17	15.4848	1.08712	17	16.3829	1.05698	17	17.3582	0.953551	17	25.1515	0.956871	17	15.6117	1.05315	17	17.1822	1792	200.502	6.771						0.73776	0.88967	1.04308	1.09126	1.3761	1.49926
High	eQQDSPDGkDsFQDHk	1	2	1	741962304	N-Term(TMT6plex); K9(TMT6plex); S11(Phospho); K16(TMT6plex)	0	S(5): 0.0; S(11): 100.0	2.30518	1		1.38358	1		1.79859	1		0.960077	1		0.574277	1		0.74017	1		1.29159	1		0.76427	1		0.989449	1		0	6.427e-05	4.49404	4	2628.26	1.71128	47.9852	1	1.94202	1.40751	2.06025	1.01061	0.726933	1.04989
	Accession	Description	Score	Coverage	# Proteins	# Unique Peptides	# Peptides	# PSMs	126/129	126/129 Count	126/129 Variability [%]	126/130	126/130 Count	126/130 Variability [%]	126/131	126/131 Count	126/131 Variability [%]	127/129	127/129 Count	127/129 Variability [%]	127/130	127/130 Count	127/130 Variability [%]	127/131	127/131 Count	127/131 Variability [%]	128/129	128/129 Count	128/129 Variability [%]	128/130	128/130 Count	128/130 Variability [%]	128/131	128/131 Count	128/131 Variability [%]	# AAs	MW [kDa]	calc. pI						#VALUE!	#VALUE!	#VALUE!	#VALUE!	#VALUE!	#VALUE!
	741962304	PREDICTED: alpha-2-antiplasmin isoform X1 [Bos taurus]	7.06344	6.52	2	2	2	2	1.69129	2	48.4406	1.60857	2	22.6201	1.63497	2	14.2122	0.865878	2	15.4009	0.82072	2	56.8744	0.827078	2	16.5717	0.993377	2	40.4428	0.931449	2	29.971	0.942859	2	7.16007	491	54.5481	5.71924						1.42484	1.63639	1.87282	0.911451	1.03889	1.17316
High	nLQQEISDLtEqIAEGGkR	1	3	2	41386691;261245063	N-Term(TMT6plex); T10(Phospho); Q12(Deamidated); K18(TMT6plex)	0	S(7): 0.0; T(10): 100.0																												0	1.875e-06	4.49037	4	2668.38	8.565	98.3357	1	0	0	0	0	0	0
	Accession	Description	Score	Coverage	# Proteins	# Unique Peptides	# Peptides	# PSMs	126/129	126/129 Count	126/129 Variability [%]	126/130	126/130 Count	126/130 Variability [%]	126/131	126/131 Count	126/131 Variability [%]	127/129	127/129 Count	127/129 Variability [%]	127/130	127/130 Count	127/130 Variability [%]	127/131	127/131 Count	127/131 Variability [%]	128/129	128/129 Count	128/129 Variability [%]	128/130	128/130 Count	128/130 Variability [%]	128/131	128/131 Count	128/131 Variability [%]	# AAs	MW [kDa]	calc. pI						#VALUE!	#VALUE!	#VALUE!	#VALUE!	#VALUE!	#VALUE!
	41386691	myosin-1 [Bos taurus]	2267.24	69.35	14	33	190	886	1.48591	109	65.727	1.36734	109	41.9726	1.61382	109	36.7191	1.63887	109	42.4623	1.40243	109	40.2482	1.62334	109	47.1141	1.51845	109	45.4413	1.31778	109	30.0812	1.55993	109	37.2226	1938	222.851	5.71924						1.25182	1.39098	1.84859	1.72512	1.77523	2.30261
	261245063	myosin-2 [Bos taurus]	1969.24	62.99	13	44	169	797	0.724348	127	45.4697	0.666496	127	36.2884	0.61852	127	32.5386	0.760792	127	29.4516	0.662699	127	34.9826	0.628022	127	41.8637	0.773284	127	25.049	0.67845	127	30.2184	0.654591	127	35.8182	1940	223.194	5.79541						0.610234	0.678022	0.708499	0.800834	0.83886	0.890812
High	aVsESPQEASAEDmSGNEVTSGVSR	4	1	1	300794839	N-Term(TMT6plex); S3(Phospho); M14(Oxidation)	0	S(3): 100.0; S(5): 0.0; S(10): 0.0; S(15): 0.0; T(20): 0.0; S(21): 0.0; S(24): 0.0	0.847979	2	1.10743	2.04967	2	246.296	1.03465	2	3.0345	0.678086	2	56.1952	1.63343	2	109.114	0.817504	2	51.1941	0.678613	2	80.8079	1.61713	2	79.5856	0.812962	2	74.9269	0	5.554e-07	4.48185	3	2849.24	2.408	60.7673	0	0.714388	2.08512	1.18516	0.713775	2.06763	1.15958
	Accession	Description	Score	Coverage	# Proteins	# Unique Peptides	# Peptides	# PSMs	126/129	126/129 Count	126/129 Variability [%]	126/130	126/130 Count	126/130 Variability [%]	126/131	126/131 Count	126/131 Variability [%]	127/129	127/129 Count	127/129 Variability [%]	127/130	127/130 Count	127/130 Variability [%]	127/131	127/131 Count	127/131 Variability [%]	128/129	128/129 Count	128/129 Variability [%]	128/130	128/130 Count	128/130 Variability [%]	128/131	128/131 Count	128/131 Variability [%]	# AAs	MW [kDa]	calc. pI						#VALUE!	#VALUE!	#VALUE!	#VALUE!	#VALUE!	#VALUE!
	300794839	synemin [Bos taurus]	45.1522	12.99	1	4	12	25	0.924361	8	45.2193	1.09596	8	52.4585	1.03465	8	15.1753	1.12984	8	56.2151	1.41704	8	41.8551	1.05126	8	57.7875	1.09382	8	32.4061	1.17685	8	23.3254	1.13529	8	24.0467	1547	170.683	4.93213						0.778737	1.11491	1.18516	1.18931	1.79372	1.49114
High	nNNsPPLVTPPQSPPSPQPPATTQAHRPGER	12	2	1	114052551	N-Term(TMT6plex); N1(Deamidated); S4(Phospho)	0	S(4): 100.0; T(9): 0.0; S(13): 0.0; S(16): 0.0; T(22): 0.0; T(23): 0.0	2.16824	3	198.526	1.37203	3	9.04125	2.30048	3	20.9872	1.13175	3	64.4724	1.12479	3	21.8362	1.71797	3	8.21573	2.08434	3	92.811	0.871236	3	596.905	1.54611	3	182.439	0	9.615e-07	4.47976	4	3579.77	3.4399	60.0226	0	1.82666	1.39576	2.63514	1.19132	1.42378	2.43684
	Accession	Description	Score	Coverage	# Proteins	# Unique Peptides	# Peptides	# PSMs	126/129	126/129 Count	126/129 Variability [%]	126/130	126/130 Count	126/130 Variability [%]	126/131	126/131 Count	126/131 Variability [%]	127/129	127/129 Count	127/129 Variability [%]	127/130	127/130 Count	127/130 Variability [%]	127/131	127/131 Count	127/131 Variability [%]	128/129	128/129 Count	128/129 Variability [%]	128/130	128/130 Count	128/130 Variability [%]	128/131	128/131 Count	128/131 Variability [%]	# AAs	MW [kDa]	calc. pI						#VALUE!	#VALUE!	#VALUE!	#VALUE!	#VALUE!	#VALUE!
	114052551	smoothelin-like protein 2 [Bos taurus]	144.754	34.06	2	10	10	99	1.34482	49	43.7734	1.19701	49	28.5074	1.33583	49	29.1251	1.16245	49	22.9264	1.08749	49	26.5255	1.14702	49	27.6821	1.14022	49	25.0102	1.00833	49	31.7617	1.0214	49	25.2634	458	49.783	8.35303						1.13295	1.21771	1.53016	1.22363	1.37657	1.62698
High	rRsLGDISDEELLLPIDDYLAmk	14	2	2	741916099;741872547	N-Term(TMT6plex); S3(Phospho); M22(Oxidation); K23(TMT6plex)	0	S(3): 100.0; S(8): 0.0; Y(19): 0.0																												0	2.323e-06	4.47969	4	3216.67	2.60955	114.882	2	0	0	0	0	0	0
	Accession	Description	Score	Coverage	# Proteins	# Unique Peptides	# Peptides	# PSMs	126/129	126/129 Count	126/129 Variability [%]	126/130	126/130 Count	126/130 Variability [%]	126/131	126/131 Count	126/131 Variability [%]	127/129	127/129 Count	127/129 Variability [%]	127/130	127/130 Count	127/130 Variability [%]	127/131	127/131 Count	127/131 Variability [%]	128/129	128/129 Count	128/129 Variability [%]	128/130	128/130 Count	128/130 Variability [%]	128/131	128/131 Count	128/131 Variability [%]	# AAs	MW [kDa]	calc. pI						#VALUE!	#VALUE!	#VALUE!	#VALUE!	#VALUE!	#VALUE!
	741916099	PREDICTED: LOW QUALITY PROTEIN: titin isoform X2 [Bos taurus]	2021.03	15.41	1	5	363	970	0.502817	20	81.3895	0.653969	20	65.1317	0.83843	20	21.0398	0.958143	20	14.6879	1.122	20	25.8557	1.60675	20	64.6312	0.882696	20	23.0732	0.936125	20	23.0341	1.26663	20	35.3525	35221	3907.72	6.23975						0.423603	0.665279	0.960401	1.00857	1.42025	2.27907
	741872547	PREDICTED: LOW QUALITY PROTEIN: titin isoform X1 [Bos taurus]	1967.88	15.33	1	1	359	951	0.666417	1		1.14148	1		0.876378	1		0.877556	1		1.49801	1		1.1403	1		0.681607	1		1.15101	1		0.880076	1		35390	3925.94	6.25244						0.561429	1.16123	1.00387	0.923743	1.89621	1.61744
High	kSskLIMELTGGGQESSGLNLGk	2	2	2	27806015;741978258	K1(TMT6plex); N-Term(TMT6plex); S3(Phospho); K4(TMT6plex); K23(TMT6plex)	0	S(2): 50.0; S(3): 50.0; T(10): 0.0; S(16): 0.0; S(17): 0.0																												0	6.965e-05	4.47626	5	3330.86	2.48861	93.9847	2	0	0	0	0	0	0
	Accession	Description	Score	Coverage	# Proteins	# Unique Peptides	# Peptides	# PSMs	126/129	126/129 Count	126/129 Variability [%]	126/130	126/130 Count	126/130 Variability [%]	126/131	126/131 Count	126/131 Variability [%]	127/129	127/129 Count	127/129 Variability [%]	127/130	127/130 Count	127/130 Variability [%]	127/131	127/131 Count	127/131 Variability [%]	128/129	128/129 Count	128/129 Variability [%]	128/130	128/130 Count	128/130 Variability [%]	128/131	128/131 Count	128/131 Variability [%]	# AAs	MW [kDa]	calc. pI						#VALUE!	#VALUE!	#VALUE!	#VALUE!	#VALUE!	#VALUE!
	741978258	PREDICTED: LOW QUALITY PROTEIN: myozenin-1 isoform X1 [Bos taurus]	380.593	68.63	1	1	13	169	1.21782	33	27.6716	1.04461	33	29.6892	1.00678	33	22.721	1.16984	33	29.4934	0.907549	33	27.1014	0.86956	33	16.5322	0.955249	33	27.424	0.889375	33	21.0516	0.809492	33	22.8491	306	32.3711	9.0415						1.02596	1.06267	1.15324	1.23141	1.1488	1.23342
	27806015	myozenin-1 [Bos taurus]	303.12	62.96	1	1	13	127	0.672548	1		0.869063	1		0.532418	1		0.863644	1		1.11219	1		0.675557	1		0.894628	1		1.13971	1		0.695364	1		297	31.6538	9.17334						0.566595	0.884093	0.609871	0.909099	1.40783	0.958237
High	rPQAsPEPSDLAAk	1	2	1	741888233	N-Term(TMT6plex); S5(Phospho); K14(TMT6plex)	0	S(5): 100.0; S(9): 0.0	2.15824	1		1.63007	1		2.24761	1		1.10897	1		0.834717	1		1.14114	1		1.36693	1		1.01783	1		1.39769	1		0	0.0001735	4.47581	3	2005.06	2.39474	52.3173	0	1.81823	1.65826	2.57459	1.16733	1.0566	1.61864
	Accession	Description	Score	Coverage	# Proteins	# Unique Peptides	# Peptides	# PSMs	126/129	126/129 Count	126/129 Variability [%]	126/130	126/130 Count	126/130 Variability [%]	126/131	126/131 Count	126/131 Variability [%]	127/129	127/129 Count	127/129 Variability [%]	127/130	127/130 Count	127/130 Variability [%]	127/131	127/131 Count	127/131 Variability [%]	128/129	128/129 Count	128/129 Variability [%]	128/130	128/130 Count	128/130 Variability [%]	128/131	128/131 Count	128/131 Variability [%]	# AAs	MW [kDa]	calc. pI						#VALUE!	#VALUE!	#VALUE!	#VALUE!	#VALUE!	#VALUE!
	741888233	PREDICTED: LOW QUALITY PROTEIN: ribosome-binding protein 1 isoform X1 [Bos taurus]	7.2383	1.63	2	2	2	2	1.97362	2	13.316	1.64803	2	1.62519	2.08228	2	11.3643	1.14764	2	5.08589	0.955043	2	20.1659	1.19641	2	7.02098	1.25837	2	12.3149	1.03593	2	2.61452	1.30354	2	10.3665	1475	158.362	9.34912						1.6627	1.67653	2.3852	1.20804	1.20892	1.69703
High	lTPktPDHEIQGSk	7	3	2	741933608;528956702	N-Term(TMT6plex); K4(TMT6plex); T5(Phospho); K14(TMT6plex)	0	T(2): 0.0; T(5): 100.0; S(13): 0.0																												0	0.0001798	4.466	3	2318.28	1.5826	55.1614	1	0	0	0	0	0	0
	Accession	Description	Score	Coverage	# Proteins	# Unique Peptides	# Peptides	# PSMs	126/129	126/129 Count	126/129 Variability [%]	126/130	126/130 Count	126/130 Variability [%]	126/131	126/131 Count	126/131 Variability [%]	127/129	127/129 Count	127/129 Variability [%]	127/130	127/130 Count	127/130 Variability [%]	127/131	127/131 Count	127/131 Variability [%]	128/129	128/129 Count	128/129 Variability [%]	128/130	128/130 Count	128/130 Variability [%]	128/131	128/131 Count	128/131 Variability [%]	# AAs	MW [kDa]	calc. pI						#VALUE!	#VALUE!	#VALUE!	#VALUE!	#VALUE!	#VALUE!
	741933608	PREDICTED: myotilin isoform X1 [Bos taurus]	225.01	41.68	2	2	17	198	0.86115	17	41.6824	0.880211	17	26.2178	0.88883	17	35.7874	0.945957	17	36.0446	1.01152	17	37.8028	1.08462	17	18.729	0.857409	17	23.9282	0.949901	17	24.8411	1.05545	17	33.3071	499	55.6169	8.96826						0.725485	0.895434	1.01813	0.995744	1.28041	1.53847
	528956702	PREDICTED: myotilin isoform X2 [Bos taurus]	216.365	41.57	1	2	17	179	0.737144	11	31.1269	0.974684	11	32.9148	1.03217	11	49.3756	0.881002	11	15.2658	1.02525	11	17.5325	0.949548	11	36.5	0.930317	11	23.921	0.89993	11	15.3748	0.982625	11	23.43	498	55.4888	8.96826						0.621015	0.99154	1.18232	0.927371	1.29779	1.34688
High	rAstIEMPQQAR	3	1	1	157074152	N-Term(TMT6plex); S3(Phospho); T4(Phospho)	0	S(3): 100.0; T(4): 100.0	1.02517	3	26.8501	0.89993	3	25.5479	0.677217	3	29.6915	1.01475	3	33.285	0.88774	3	31.9486	0.780401	3	10.8117	0.857934	3	50.1664	0.742486	3	33.7252	0.695023	3	24.6773	0	0.0005605	4.46487	3	1776.81	2.06697	55.4932	1	0.863665	0.915493	0.775736	1.06816	1.12372	1.10695
	Accession	Description	Score	Coverage	# Proteins	# Unique Peptides	# Peptides	# PSMs	126/129	126/129 Count	126/129 Variability [%]	126/130	126/130 Count	126/130 Variability [%]	126/131	126/131 Count	126/131 Variability [%]	127/129	127/129 Count	127/129 Variability [%]	127/130	127/130 Count	127/130 Variability [%]	127/131	127/131 Count	127/131 Variability [%]	128/129	128/129 Count	128/129 Variability [%]	128/130	128/130 Count	128/130 Variability [%]	128/131	128/131 Count	128/131 Variability [%]	# AAs	MW [kDa]	calc. pI						#VALUE!	#VALUE!	#VALUE!	#VALUE!	#VALUE!	#VALUE!
	157074152	cardiac phospholamban [Bos taurus]	46.865	23.08	1	2	2	16	1.27678	15	33.4207	0.947331	15	31.0324	0.905727	15	24.9556	1.14706	15	29.755	0.789819	15	17.4588	0.678362	15	32.3577	1.23991	15	17.974	0.856181	15	18.2167	0.753394	15	26.0034	52	6.05027	8.80713						1.07563	0.963714	1.03749	1.20743	0.999771	0.962215
High	nSDNVPAkGnkSPsPPPDGSPAATPEIR	16	13	2	528938641;528938633	N-Term(TMT6plex); K8(TMT6plex); N10(Deamidated); K11(TMT6plex); S14(Phospho)	0	S(2): 0.0; S(12): 2.0; S(14): 98.0; S(20): 0.0; T(24): 0.0																												0	1.196e-06	4.46291	4	3568.83	1.7853	58.8301	2	0	0	0	0	0	0
	Accession	Description	Score	Coverage	# Proteins	# Unique Peptides	# Peptides	# PSMs	126/129	126/129 Count	126/129 Variability [%]	126/130	126/130 Count	126/130 Variability [%]	126/131	126/131 Count	126/131 Variability [%]	127/129	127/129 Count	127/129 Variability [%]	127/130	127/130 Count	127/130 Variability [%]	127/131	127/131 Count	127/131 Variability [%]	128/129	128/129 Count	128/129 Variability [%]	128/130	128/130 Count	128/130 Variability [%]	128/131	128/131 Count	128/131 Variability [%]	# AAs	MW [kDa]	calc. pI						#VALUE!	#VALUE!	#VALUE!	#VALUE!	#VALUE!	#VALUE!
	528938633	PREDICTED: myc box-dependent-interacting protein 1 isoform X15 [Bos taurus]	256.276	22.2	18	1	8	124	1.47451	2	37.4389	1.21272	2	15.0208	1.65794	2	2.82754	0.685233	2	7.66604	0.561652	2	13.6897	0.761304	2	32.1796	0.521706	2	14.9445	0.42302	2	6.42556	0.575954	2	24.5409	491	54.5706	6.04932						1.24221	1.23369	1.89913	0.721298	0.710952	1.07986
	528938641	PREDICTED: myc box-dependent-interacting protein 1 isoform X20 [Bos taurus]	248.355	35.04	9	1	8	120	0.797945	1		1.05583	1		1.386	1		0.790188	1		1.04199	1		1.35618	1		0.625226	1		0.815601	1		1.06627	1		448	49.8251	5.93506						0.672236	1.07408	1.58763	0.831776	1.31898	1.92366
High	mVTLTQEkNDLQLQVQsEADALADAEER	1	2	1	41386691	N-Term(TMT6plex); M1(Oxidation); K8(TMT6plex); S17(Phospho)	0	T(3): 0.0; T(5): 0.0; S(17): 100.0	0.785147	1		0.938027	1		1.2102	1		1.22824	1		1.46239	1		1.87062	1		1.02492	1		1.20719	1		1.55109	1		0	7.47e-09	4.45246	4	3699.83	2.43047	109.388	1	0.661455	0.954249	1.38625	1.29288	1.85112	2.65337
	Accession	Description	Score	Coverage	# Proteins	# Unique Peptides	# Peptides	# PSMs	126/129	126/129 Count	126/129 Variability [%]	126/130	126/130 Count	126/130 Variability [%]	126/131	126/131 Count	126/131 Variability [%]	127/129	127/129 Count	127/129 Variability [%]	127/130	127/130 Count	127/130 Variability [%]	127/131	127/131 Count	127/131 Variability [%]	128/129	128/129 Count	128/129 Variability [%]	128/130	128/130 Count	128/130 Variability [%]	128/131	128/131 Count	128/131 Variability [%]	# AAs	MW [kDa]	calc. pI						#VALUE!	#VALUE!	#VALUE!	#VALUE!	#VALUE!	#VALUE!
	41386691	myosin-1 [Bos taurus]	2267.24	69.35	14	33	190	886	1.48591	109	65.727	1.36734	109	41.9726	1.61382	109	36.7191	1.63887	109	42.4623	1.40243	109	40.2482	1.62334	109	47.1141	1.51845	109	45.4413	1.31778	109	30.0812	1.55993	109	37.2226	1938	222.851	5.71924						1.25182	1.39098	1.84859	1.72512	1.77523	2.30261
High	sSPNVANQPPsPGGk	3	14	1	741938749	N-Term(TMT6plex); S11(Phospho); K15(TMT6plex)	0	S(1): 0.0; S(2): 0.0; S(11): 100.0	1.77513	3	9.64814	1.21236	3	3.82245	1.16226	3	3.41126	1.29553	3	25.8285	0.955905	3	4.35333	0.886726	3	4.15162	1.59573	3	12.1784	1.06496	3	24.0082	1.04332	3	5.85134	0	1.726e-06	4.45058	3	1975.01	2.65963	51.1741	0	1.49548	1.23333	1.33134	1.36372	1.21001	1.25777
	Accession	Description	Score	Coverage	# Proteins	# Unique Peptides	# Peptides	# PSMs	126/129	126/129 Count	126/129 Variability [%]	126/130	126/130 Count	126/130 Variability [%]	126/131	126/131 Count	126/131 Variability [%]	127/129	127/129 Count	127/129 Variability [%]	127/130	127/130 Count	127/130 Variability [%]	127/131	127/131 Count	127/131 Variability [%]	128/129	128/129 Count	128/129 Variability [%]	128/130	128/130 Count	128/130 Variability [%]	128/131	128/131 Count	128/131 Variability [%]	# AAs	MW [kDa]	calc. pI						#VALUE!	#VALUE!	#VALUE!	#VALUE!	#VALUE!	#VALUE!
	741938749	PREDICTED: afadin isoform X10 [Bos taurus]	11.2326	2.24	14	2	2	4	1.54379	4	25.9363	1.19684	4	13.1465	1.14897	4	5.88728	1.23908	4	17.0165	0.972226	4	4.68819	0.909234	4	5.79615	1.29382	4	38.4824	0.960282	4	21.3367	1.0641	4	3.36356	1426	159.502	5.94775						1.30058	1.21754	1.31612	1.30429	1.23067	1.28969
High	vnHEPEPAGAATPGATLPksPSqLR	3	12	1	528938633	N-Term(TMT6plex); N2(Deamidated); K19(TMT6plex); S20(Phospho); Q23(Deamidated)	0.043	T(12): 0.0; T(16): 0.0; S(20): 50.0; S(22): 50.0	1.15492	1		1.09649	1		1.68985	1		0.650752	1		0.615718	1		0.940825	1		0.471944	1		0.441737	1		0.677995	1		0	5.979e-06	4.44867	4	3065.6	8.49371	66.9683	1	0.972978	1.11545	1.93569	0.685002	0.77939	1.3345
	Accession	Description	Score	Coverage	# Proteins	# Unique Peptides	# Peptides	# PSMs	126/129	126/129 Count	126/129 Variability [%]	126/130	126/130 Count	126/130 Variability [%]	126/131	126/131 Count	126/131 Variability [%]	127/129	127/129 Count	127/129 Variability [%]	127/130	127/130 Count	127/130 Variability [%]	127/131	127/131 Count	127/131 Variability [%]	128/129	128/129 Count	128/129 Variability [%]	128/130	128/130 Count	128/130 Variability [%]	128/131	128/131 Count	128/131 Variability [%]	# AAs	MW [kDa]	calc. pI						#VALUE!	#VALUE!	#VALUE!	#VALUE!	#VALUE!	#VALUE!
	528938633	PREDICTED: myc box-dependent-interacting protein 1 isoform X15 [Bos taurus]	256.276	22.2	18	1	8	124	1.47451	2	37.4389	1.21272	2	15.0208	1.65794	2	2.82754	0.685233	2	7.66604	0.561652	2	13.6897	0.761304	2	32.1796	0.521706	2	14.9445	0.42302	2	6.42556	0.575954	2	24.5409	491	54.5706	6.04932						1.24221	1.23369	1.89913	0.721298	0.710952	1.07986
High	sRSSSRGDVnDQDAIQEk	8	3	2	741933608;528956702	N-Term(TMT6plex); S1(Phospho); N10(Deamidated); K18(TMT6plex)	0	S(1): 25.0; S(3): 25.0; S(4): 25.0; S(5): 25.0																												0	1.032e-05	4.44674	4	2531.22	2.31787	41.2054	2	0	0	0	0	0	0
	Accession	Description	Score	Coverage	# Proteins	# Unique Peptides	# Peptides	# PSMs	126/129	126/129 Count	126/129 Variability [%]	126/130	126/130 Count	126/130 Variability [%]	126/131	126/131 Count	126/131 Variability [%]	127/129	127/129 Count	127/129 Variability [%]	127/130	127/130 Count	127/130 Variability [%]	127/131	127/131 Count	127/131 Variability [%]	128/129	128/129 Count	128/129 Variability [%]	128/130	128/130 Count	128/130 Variability [%]	128/131	128/131 Count	128/131 Variability [%]	# AAs	MW [kDa]	calc. pI						#VALUE!	#VALUE!	#VALUE!	#VALUE!	#VALUE!	#VALUE!
	741933608	PREDICTED: myotilin isoform X1 [Bos taurus]	225.01	41.68	2	2	17	198	0.86115	17	41.6824	0.880211	17	26.2178	0.88883	17	35.7874	0.945957	17	36.0446	1.01152	17	37.8028	1.08462	17	18.729	0.857409	17	23.9282	0.949901	17	24.8411	1.05545	17	33.3071	499	55.6169	8.96826						0.725485	0.895434	1.01813	0.995744	1.28041	1.53847
	528956702	PREDICTED: myotilin isoform X2 [Bos taurus]	216.365	41.57	1	2	17	179	0.737144	11	31.1269	0.974684	11	32.9148	1.03217	11	49.3756	0.881002	11	15.2658	1.02525	11	17.5325	0.949548	11	36.5	0.930317	11	23.921	0.89993	11	15.3748	0.982625	11	23.43	498	55.4888	8.96826						0.621015	0.99154	1.18232	0.927371	1.29779	1.34688
High	sQFSVAGVHTVPGsPQAR	4	1	1	27807483	N-Term(TMT6plex); S14(Phospho)	0	S(1): 0.0; S(4): 0.0; T(10): 0.0; S(14): 100.0	0.996869	4	12.4271	0.965865	4	14.9976	1.02303	4	16.963	1.08862	4	9.17753	1.0572	4	9.95074	1.09871	4	20.8995	0.933675	4	10.8171	0.976626	4	12.4511	1.07879	4	10.5859	0	1.422e-07	4.44391	3	2134.07	2.356	64.3866	0	0.839822	0.982568	1.17185	1.14591	1.33823	1.55845
	Accession	Description	Score	Coverage	# Proteins	# Unique Peptides	# Peptides	# PSMs	126/129	126/129 Count	126/129 Variability [%]	126/130	126/130 Count	126/130 Variability [%]	126/131	126/131 Count	126/131 Variability [%]	127/129	127/129 Count	127/129 Variability [%]	127/130	127/130 Count	127/130 Variability [%]	127/131	127/131 Count	127/131 Variability [%]	128/129	128/129 Count	128/129 Variability [%]	128/130	128/130 Count	128/130 Variability [%]	128/131	128/131 Count	128/131 Variability [%]	# AAs	MW [kDa]	calc. pI						#VALUE!	#VALUE!	#VALUE!	#VALUE!	#VALUE!	#VALUE!
	27807483	tensin-1 [Bos taurus]	87.6755	12.54	1	11	11	46	0.975987	29	25.1434	0.960781	29	23.3666	1.04934	29	21.6766	0.986552	29	26.9256	1.0341	29	32.1124	1.07225	29	32.6455	0.890108	29	12.4002	0.955549	29	13.7099	0.994694	29	21.3492	1715	183.394	7.97217						0.82223	0.977397	1.20199	1.03848	1.30899	1.52092
High	tPEkLDNTPAsPTRSPAEPNDIPIAk	2	5	1	741976731	N-Term(TMT6plex); K4(TMT6plex); S11(Phospho); K26(TMT6plex)	0	T(1): 0.0; T(8): 0.0; S(11): 49.5; T(13): 1.0; S(15): 49.5	0.447968	1		0.507586	1		0.58088	1		0.870949	1		0.983492	1		1.11591	1		0.921792	1		1.02972	1		1.17358	1		0	2.31e-05	4.44262	4	3526.89	2.79306	72.3493	2	0.377395	0.516365	0.665384	0.916788	1.24493	1.58285
	Accession	Description	Score	Coverage	# Proteins	# Unique Peptides	# Peptides	# PSMs	126/129	126/129 Count	126/129 Variability [%]	126/130	126/130 Count	126/130 Variability [%]	126/131	126/131 Count	126/131 Variability [%]	127/129	127/129 Count	127/129 Variability [%]	127/130	127/130 Count	127/130 Variability [%]	127/131	127/131 Count	127/131 Variability [%]	128/129	128/129 Count	128/129 Variability [%]	128/130	128/130 Count	128/130 Variability [%]	128/131	128/131 Count	128/131 Variability [%]	# AAs	MW [kDa]	calc. pI						#VALUE!	#VALUE!	#VALUE!	#VALUE!	#VALUE!	#VALUE!
	741976731	PREDICTED: transforming acidic coiled-coil-containing protein 2 isoform X2 [Bos taurus]	9.58418	2.62	6	4	4	7	0.859129	4	63.5958	0.743301	4	37.4685	0.746585	4	21.167	1.06124	4	11.1694	1.07253	4	21.129	1.09755	4	24.3652	1.0607	4	19.9588	1.02296	4	18.3598	1.0515	4	22.5199	2829	296.704	4.66553						0.723782	0.756156	0.855195	1.11709	1.35763	1.55681
High	gWLRDPNAsPGDAGEQAIR	1	4	1	529010993	N-Term(TMT6plex); S9(Phospho)	0	S(9): 100.0	1.09488	1		1.33727	1		1.26807	1		0.759675	1		0.924693	1		0.86937	1		0.800737	1		0.964199	1		0.910562	1		0	2.901e-05	4.4372	3	2319.11	1.59383	72.526	1	0.922389	1.3604	1.45254	0.799658	1.1705	1.23315
	Accession	Description	Score	Coverage	# Proteins	# Unique Peptides	# Peptides	# PSMs	126/129	126/129 Count	126/129 Variability [%]	126/130	126/130 Count	126/130 Variability [%]	126/131	126/131 Count	126/131 Variability [%]	127/129	127/129 Count	127/129 Variability [%]	127/130	127/130 Count	127/130 Variability [%]	127/131	127/131 Count	127/131 Variability [%]	128/129	128/129 Count	128/129 Variability [%]	128/130	128/130 Count	128/130 Variability [%]	128/131	128/131 Count	128/131 Variability [%]	# AAs	MW [kDa]	calc. pI						#VALUE!	#VALUE!	#VALUE!	#VALUE!	#VALUE!	#VALUE!
	529010993	PREDICTED: vinculin isoform X3 [Bos taurus]	9.25647	2.81	4	3	3	3	1.13081	3	4.79119	1.01164	3	6.03849	1.26807	3	7.97624	1.00774	3	10.4943	0.924693	3	0.165363	0.976056	3	17.2884	1.0317	3	29.0007	0.964199	3	13.8609	0.992932	3	12.8924	1066	116.642	6.0874						0.952666	1.02913	1.45254	1.06078	1.1705	1.38448
High	kVPEAIPPkPEsPPPAVPEVPPEVIPEkk	2	2	2	741916099;741872547	K1(TMT6plex); N-Term(TMT6plex); K9(TMT6plex); S12(Phospho); K28(TMT6plex); K29(TMT6plex)	0	S(12): 100.0																												0	0.0001883	4.4364	7	4321.53	2.91702	86.7802	2	0	0	0	0	0	0
	Accession	Description	Score	Coverage	# Proteins	# Unique Peptides	# Peptides	# PSMs	126/129	126/129 Count	126/129 Variability [%]	126/130	126/130 Count	126/130 Variability [%]	126/131	126/131 Count	126/131 Variability [%]	127/129	127/129 Count	127/129 Variability [%]	127/130	127/130 Count	127/130 Variability [%]	127/131	127/131 Count	127/131 Variability [%]	128/129	128/129 Count	128/129 Variability [%]	128/130	128/130 Count	128/130 Variability [%]	128/131	128/131 Count	128/131 Variability [%]	# AAs	MW [kDa]	calc. pI						#VALUE!	#VALUE!	#VALUE!	#VALUE!	#VALUE!	#VALUE!
	741916099	PREDICTED: LOW QUALITY PROTEIN: titin isoform X2 [Bos taurus]	2021.03	15.41	1	5	363	970	0.502817	20	81.3895	0.653969	20	65.1317	0.83843	20	21.0398	0.958143	20	14.6879	1.122	20	25.8557	1.60675	20	64.6312	0.882696	20	23.0732	0.936125	20	23.0341	1.26663	20	35.3525	35221	3907.72	6.23975						0.423603	0.665279	0.960401	1.00857	1.42025	2.27907
	741872547	PREDICTED: LOW QUALITY PROTEIN: titin isoform X1 [Bos taurus]	1967.88	15.33	1	1	359	951	0.666417	1		1.14148	1		0.876378	1		0.877556	1		1.49801	1		1.1403	1		0.681607	1		1.15101	1		0.880076	1		35390	3925.94	6.25244						0.561429	1.16123	1.00387	0.923743	1.89621	1.61744
High	gNNIsSGTVLSDYVGSGPPk	7	1	1	75812940	N-Term(TMT6plex); S5(Phospho); K20(TMT6plex)	0	S(5): 98.9; S(6): 1.1; T(8): 0.0; S(11): 0.0; Y(13): 0.0; S(16): 0.0	0.917913	2	24.1627	0.635237	2	7.46122	0.715739	2	18.2771	1.07607	2	31.593	0.742149	2	0.427025	0.829073	2	25.5541	0.999953	2	18.7164	0.682237	2	12.7677	0.76555	2	12.9153	0	6.896e-05	4.43527	4	2487.26	1.36627	94.3482	0	0.773305	0.646223	0.819861	1.13271	0.939429	1.17599
	Accession	Description	Score	Coverage	# Proteins	# Unique Peptides	# Peptides	# PSMs	126/129	126/129 Count	126/129 Variability [%]	126/130	126/130 Count	126/130 Variability [%]	126/131	126/131 Count	126/131 Variability [%]	127/129	127/129 Count	127/129 Variability [%]	127/130	127/130 Count	127/130 Variability [%]	127/131	127/131 Count	127/131 Variability [%]	128/129	128/129 Count	128/129 Variability [%]	128/130	128/130 Count	128/130 Variability [%]	128/131	128/131 Count	128/131 Variability [%]	# AAs	MW [kDa]	calc. pI						#VALUE!	#VALUE!	#VALUE!	#VALUE!	#VALUE!	#VALUE!
	75812940	phosphatidylethanolamine-binding protein 1 [Bos taurus]	33.3672	21.93	1	2	2	30	0.943021	11	27.4504	0.729778	11	34.4606	0.808824	11	12.2002	1.05745	11	14.5875	0.811386	11	12.8494	0.91612	11	17.5686	0.953957	11	16.5172	0.754049	11	29.5182	0.884441	11	17.2295	187	20.9917	7.95752						0.794457	0.742399	0.926488	1.11311	1.02707	1.29946
High	ykVPQLEIVPNsAEER	1	2	1	528953246	N-Term(TMT6plex); K2(TMT6plex); S12(Phospho)	0	Y(1): 0.0; S(12): 100.0	3.68533	1		1.83002	1		3.97788	1		1.07984	1		0.534382	1		1.15168	1		0.984108	1		0.481774	1		1.04294	1		0	3.809e-05	4.42868	3	2410.28	2.35054	85.5111	1	3.10475	1.86167	4.55657	1.13667	0.676432	1.63358
	Accession	Description	Score	Coverage	# Proteins	# Unique Peptides	# Peptides	# PSMs	126/129	126/129 Count	126/129 Variability [%]	126/130	126/130 Count	126/130 Variability [%]	126/131	126/131 Count	126/131 Variability [%]	127/129	127/129 Count	127/129 Variability [%]	127/130	127/130 Count	127/130 Variability [%]	127/131	127/131 Count	127/131 Variability [%]	128/129	128/129 Count	128/129 Variability [%]	128/130	128/130 Count	128/130 Variability [%]	128/131	128/131 Count	128/131 Variability [%]	# AAs	MW [kDa]	calc. pI						#VALUE!	#VALUE!	#VALUE!	#VALUE!	#VALUE!	#VALUE!
	528953246	PREDICTED: alpha-S1-casein isoform X2 [Bos taurus]	9.75262	18.64	3	3	3	3	1.89234	3	22.2852	1.83002	3	15.7458	2.313	3	95.305	1.07984	3	98.7629	0.648876	3	29.3884	1.15168	3	9.36321	0.984108	3	52.4168	0.686105	3	41.1483	0.887686	3	19.9156	177	20.1704	5.41455						1.59422	1.86167	2.64948	1.13667	0.821362	1.63358
High	eAGTSPGkDEEDAsPPGGLPPGLGSR	16	3	1	528949469	N-Term(TMT6plex); K8(TMT6plex); S14(Phospho)	0	T(4): 0.0; S(5): 0.0; S(14): 100.0; S(25): 0.0	0.440823	11	24.4606	0.697988	11	49.583	0.649898	11	52.4083	0.969132	11	13.2131	1.38281	11	35.7669	1.28873	11	16.783	0.758691	11	37.9393	1.08356	11	47.3646	1.09821	11	58.522	0	1.053e-05	4.42728	4	3016.47	2.03971	71.4388	1	0.371375	0.710059	0.744442	1.02014	1.75039	1.82798
	Accession	Description	Score	Coverage	# Proteins	# Unique Peptides	# Peptides	# PSMs	126/129	126/129 Count	126/129 Variability [%]	126/130	126/130 Count	126/130 Variability [%]	126/131	126/131 Count	126/131 Variability [%]	127/129	127/129 Count	127/129 Variability [%]	127/130	127/130 Count	127/130 Variability [%]	127/131	127/131 Count	127/131 Variability [%]	128/129	128/129 Count	128/129 Variability [%]	128/130	128/130 Count	128/130 Variability [%]	128/131	128/131 Count	128/131 Variability [%]	# AAs	MW [kDa]	calc. pI						#VALUE!	#VALUE!	#VALUE!	#VALUE!	#VALUE!	#VALUE!
	528949469	PREDICTED: myosin-binding protein C, slow-type isoform X1 [Bos taurus]	180.711	24.12	5	20	20	102	1.01601	64	105.66	0.906885	65	72.5421	0.875837	64	53.2911	1.07059	63	78.1489	1.26019	65	85.9607	1.15761	64	97.4391	1.1225	62	82.408	1.06527	64	51.1198	1.00324	64	57.751	1227	137.051	5.78271						0.855949	0.922569	1.00325	1.12694	1.59518	1.64199
High	aPATATLAsPGSTSR	3	10	1	741968836	N-Term(TMT6plex); S9(Phospho)	0	T(4): 0.0; T(6): 0.0; S(9): 100.0; S(12): 0.0; T(13): 0.0; S(14): 0.0	1.12308	3	9.74737	1.18227	3	11.1959	0.953166	3	0.630918	1.00586	3	21.258	1.05527	3	0.138186	0.910321	3	34.4171	0.926459	3	12.3295	0.983248	3	3.31461	0.85119	3	9.09892	0	1.417e-07	4.42149	3	1696.85	1.9681	54.3588	0	0.946147	1.20272	1.09183	1.0588	1.33578	1.29124
	Accession	Description	Score	Coverage	# Proteins	# Unique Peptides	# Peptides	# PSMs	126/129	126/129 Count	126/129 Variability [%]	126/130	126/130 Count	126/130 Variability [%]	126/131	126/131 Count	126/131 Variability [%]	127/129	127/129 Count	127/129 Variability [%]	127/130	127/130 Count	127/130 Variability [%]	127/131	127/131 Count	127/131 Variability [%]	128/129	128/129 Count	128/129 Variability [%]	128/130	128/130 Count	128/130 Variability [%]	128/131	128/131 Count	128/131 Variability [%]	# AAs	MW [kDa]	calc. pI						#VALUE!	#VALUE!	#VALUE!	#VALUE!	#VALUE!	#VALUE!
	741968836	PREDICTED: microtubule-associated protein 4 isoform X4 [Bos taurus]	29.3407	5.25	10	9	9	13	0.928643	13	39.3127	0.924269	13	25.7516	0.846262	13	17.7751	0.93067	13	33.4239	1.00496	13	13.1874	0.853052	13	13.6371	0.931856	13	29.4363	0.983248	13	19.6498	0.883977	13	23.0249	2170	230.152	5.33838						0.782344	0.940253	0.969373	0.979652	1.2721	1.21
High	rLsISTESQPPGTSMSSSGASFSR	2	1	1	297493011	N-Term(TMT6plex); S3(Phospho)	0	S(3): 100.0; S(5): 0.0; T(6): 0.0; S(8): 0.0; T(13): 0.0; S(14): 0.0; S(16): 0.0; S(17): 0.0; S(18): 0.0; S(21): 0.0; S(23): 0.0	0.778042	2	31.4762	1.00895	2	32.5604	1.33224	2	69.1303	0.867407	2	12.2069	1.121	2	13.227	1.46757	2	46.1323	0.908965	2	0.700463	1.16208	2	1.70848	1.52815	2	33.3389	0	1.263e-06	4.4137	3	2766.3	2.70401	71.3541	1	0.65547	1.0264	1.52605	0.91306	1.41898	2.08167
	Accession	Description	Score	Coverage	# Proteins	# Unique Peptides	# Peptides	# PSMs	126/129	126/129 Count	126/129 Variability [%]	126/130	126/130 Count	126/130 Variability [%]	126/131	126/131 Count	126/131 Variability [%]	127/129	127/129 Count	127/129 Variability [%]	127/130	127/130 Count	127/130 Variability [%]	127/131	127/131 Count	127/131 Variability [%]	128/129	128/129 Count	128/129 Variability [%]	128/130	128/130 Count	128/130 Variability [%]	128/131	128/131 Count	128/131 Variability [%]	# AAs	MW [kDa]	calc. pI						#VALUE!	#VALUE!	#VALUE!	#VALUE!	#VALUE!	#VALUE!
	297493011	PREDICTED: phosphorylase b kinase regulatory subunit alpha, skeletal muscle isoform isoform X4 [Bos taurus]	36.451	7.36	7	1	6	12	0.93237	4	5.76162	0.890787	4	8.89018	1.21739	4	27.7428	0.910793	4	2.64606	0.942515	4	14.2672	1.16965	4	11.4864	0.908965	4	11.3891	1.09659	4	8.61619	1.36693	4	33.3389	1223	136.993	6.27783						0.785484	0.906192	1.39449	0.95873	1.19306	1.65908
High	lAmQEFmILPVGAsSFR	7	2	1	77736349	N-Term(TMT6plex); M3(Oxidation); M7(Oxidation); S14(Phospho)	0	S(14): 99.0; S(15): 1.0	1.10161	4	32.5663	1.05067	4	28.2355	0.993159	4	16.4499	0.811124	4	22.0757	0.879408	4	24.3336	0.821234	4	25.6068	0.853965	4	22.5926	0.915904	4	5.5569	0.814778	4	14.7078	0	2.623e-07	4.41339	3	2238.09	1.79981	116.808	0	0.928066	1.06884	1.13764	0.853815	1.11317	1.16487
	Accession	Description	Score	Coverage	# Proteins	# Unique Peptides	# Peptides	# PSMs	126/129	126/129 Count	126/129 Variability [%]	126/130	126/130 Count	126/130 Variability [%]	126/131	126/131 Count	126/131 Variability [%]	127/129	127/129 Count	127/129 Variability [%]	127/130	127/130 Count	127/130 Variability [%]	127/131	127/131 Count	127/131 Variability [%]	128/129	128/129 Count	128/129 Variability [%]	128/130	128/130 Count	128/130 Variability [%]	128/131	128/131 Count	128/131 Variability [%]	# AAs	MW [kDa]	calc. pI						#VALUE!	#VALUE!	#VALUE!	#VALUE!	#VALUE!	#VALUE!
	77736349	beta-enolase [Bos taurus]	223.026	70.74	3	19	25	111	1.25827	63	74.9494	1.21311	63	40.8512	1.19411	63	38.3362	1.40113	63	31.208	1.32144	63	30.9309	1.3899	63	36.2196	1.2276	63	44.7938	1.21402	63	31.5905	1.31925	63	31.4738	434	47.0664	7.72314						1.06004	1.23409	1.36782	1.47487	1.67271	1.97149
High	sRsDIDVNAAASAk	2	14	1	741916968	N-Term(TMT6plex); S3(Phospho); K14(TMT6plex)	0	S(1): 50.0; S(3): 50.0; S(12): 0.0	1.08858	1		1.17952	1		0.983441	1		1.00232	1		1.08235	1		0.894734	1		1.04982	1		1.12145	1		0.931201	1		0	3.578e-07	4.41286	3	1943.01	2.64786	54.1558	1	0.917084	1.19991	1.12651	1.05508	1.37006	1.26913
	Accession	Description	Score	Coverage	# Proteins	# Unique Peptides	# Peptides	# PSMs	126/129	126/129 Count	126/129 Variability [%]	126/130	126/130 Count	126/130 Variability [%]	126/131	126/131 Count	126/131 Variability [%]	127/129	127/129 Count	127/129 Variability [%]	127/130	127/130 Count	127/130 Variability [%]	127/131	127/131 Count	127/131 Variability [%]	128/129	128/129 Count	128/129 Variability [%]	128/130	128/130 Count	128/130 Variability [%]	128/131	128/131 Count	128/131 Variability [%]	# AAs	MW [kDa]	calc. pI						#VALUE!	#VALUE!	#VALUE!	#VALUE!	#VALUE!	#VALUE!
	741916968	PREDICTED: CLIP-associating protein 1 isoform X13 [Bos taurus]	4.41286	1.65	14	2	2	3	1.18273	2	12.3456	1.10594	2	9.57147	0.974854	2	1.30036	1.2164	2	29.301	1.13354	2	6.85927	0.990666	2	15.1871	1.19666	2	19.5935	1.10315	2	2.4397	0.968418	2	5.81492	1456	160.163	8.67529						0.996405	1.12506	1.11667	1.28042	1.43486	1.4052
High	qAEEAEEQANTNLskFRk	5	2	2	41386711;741939627	N-Term(TMT6plex); S14(Phospho); K15(TMT6plex); K18(TMT6plex)	0	T(11): 0.0; S(14): 100.0																												0	1.079e-05	4.4098	4	2860.49	3.10456	66.6283	2	0	0	0	0	0	0
	Accession	Description	Score	Coverage	# Proteins	# Unique Peptides	# Peptides	# PSMs	126/129	126/129 Count	126/129 Variability [%]	126/130	126/130 Count	126/130 Variability [%]	126/131	126/131 Count	126/131 Variability [%]	127/129	127/129 Count	127/129 Variability [%]	127/130	127/130 Count	127/130 Variability [%]	127/131	127/131 Count	127/131 Variability [%]	128/129	128/129 Count	128/129 Variability [%]	128/130	128/130 Count	128/130 Variability [%]	128/131	128/131 Count	128/131 Variability [%]	# AAs	MW [kDa]	calc. pI						#VALUE!	#VALUE!	#VALUE!	#VALUE!	#VALUE!	#VALUE!
	41386711	myosin-7 [Bos taurus]	1618.97	65.27	13	68	172	693	0.675686	253	52.4786	0.661464	253	37.4845	0.604	253	40.4398	0.825827	253	31.7926	0.817178	253	26.7514	0.784921	253	42.3193	0.86588	253	35.9586	0.831699	253	24.9908	0.778321	253	28.9349	1935	223.091	5.73193						0.569238	0.672904	0.691867	0.869291	1.0344	1.11336
	741939627	PREDICTED: myosin-6 [Bos taurus]	1018.83	41.38	13	1	107	409	0.937862	2	12.919	0.908689	2	28.7668	0.759194	2	58.9864	1.02088	2	53.7745	0.985751	2	36.173	0.816559	2	8.63765	0.881346	2	37.784	0.841869	2	55.5529	0.700488	2	91.9966	1938	223.899	5.79541						0.790111	0.924404	0.869638	1.07461	1.24779	1.15824
High	kSLDsDEsEDEEDDYQQkR	2	1	1	297490587	N-Term(TMT6plex); K1(TMT6plex); S5(Phospho); S8(Phospho); K18(TMT6plex)	0	S(2): 0.0; S(5): 100.0; S(8): 100.0; Y(15): 0.0	0.584283	2	11.4851	0.732468	2	0.844106	0.936552	2	30.8425	0.963944	2	7.11871	1.20429	2	3.49474	1.52672	2	35.5332	0.953723	2	24.7421	1.17872	2	13.8377	1.50097	2	17.3448	0	0.0008351	4.40414	4	3163.41	3.16094	58.9741	2	0.492235	0.745135	1.0728	1.01468	1.52442	2.16556
	Accession	Description	Score	Coverage	# Proteins	# Unique Peptides	# Peptides	# PSMs	126/129	126/129 Count	126/129 Variability [%]	126/130	126/130 Count	126/130 Variability [%]	126/131	126/131 Count	126/131 Variability [%]	127/129	127/129 Count	127/129 Variability [%]	127/130	127/130 Count	127/130 Variability [%]	127/131	127/131 Count	127/131 Variability [%]	128/129	128/129 Count	128/129 Variability [%]	128/130	128/130 Count	128/130 Variability [%]	128/131	128/131 Count	128/131 Variability [%]	# AAs	MW [kDa]	calc. pI						#VALUE!	#VALUE!	#VALUE!	#VALUE!	#VALUE!	#VALUE!
	297490587	PREDICTED: 28 kDa heat- and acid-stable phosphoprotein [Bos taurus]	13.1322	10.44	1	3	3	4	0.684156	4	21.9271	0.853444	4	22.9572	0.896155	4	17.4189	0.976412	4	5.92083	1.2113	4	3.49474	1.18032	4	10.8657	0.841101	4	9.82778	1.15508	4	13.8377	1.13469	4	33.7195	182	20.6756	8.17725						0.576374	0.868203	1.02652	1.0278	1.53329	1.67422
High	hLAAQEsTEAEDVGSPR	2	8	1	529011272	N-Term(TMT6plex); S7(Phospho)	0	S(7): 99.3; T(8): 0.7; S(15): 0.0	0.799256	1		1.13874	1		1.07456	1		0.887809	1		1.26059	1		1.1794	1		0.682343	1		0.958438	1		0.900718	1		0	2.14e-09	4.39999	3	2105.97	1.3986	47.3876	0	0.673341	1.15843	1.23088	0.934536	1.59568	1.67291
	Accession	Description	Score	Coverage	# Proteins	# Unique Peptides	# Peptides	# PSMs	126/129	126/129 Count	126/129 Variability [%]	126/130	126/130 Count	126/130 Variability [%]	126/131	126/131 Count	126/131 Variability [%]	127/129	127/129 Count	127/129 Variability [%]	127/130	127/130 Count	127/130 Variability [%]	127/131	127/131 Count	127/131 Variability [%]	128/129	128/129 Count	128/129 Variability [%]	128/130	128/130 Count	128/130 Variability [%]	128/131	128/131 Count	128/131 Variability [%]	# AAs	MW [kDa]	calc. pI						#VALUE!	#VALUE!	#VALUE!	#VALUE!	#VALUE!	#VALUE!
	529011272	PREDICTED: WASH complex subunit FAM21 isoform X7 [Bos taurus]	11.0541	4.65	8	3	3	4	0.950477	3	26.1207	1.11503	3	1.68878	1.07456	3	19.7987	1.04446	3	24.4463	1.26059	3	28.0143	1.1794	3	4.16943	1.04469	3	28.5872	1.16149	3	4.16433	1.01596	3	17.9939	1141	124.299	4.77979						0.800739	1.13432	1.23088	1.09943	1.59568	1.67291
High	rRsLGDISDEELLLPIDDYLAMk	8	2	2	741916099;741872547	N-Term(TMT6plex); S3(Phospho); K23(TMT6plex)	0	S(3): 100.0; S(8): 0.0; Y(19): 0.0																												0	2.021e-07	4.39955	5	3200.68	2.25011	119.776	2	0	0	0	0	0	0
	Accession	Description	Score	Coverage	# Proteins	# Unique Peptides	# Peptides	# PSMs	126/129	126/129 Count	126/129 Variability [%]	126/130	126/130 Count	126/130 Variability [%]	126/131	126/131 Count	126/131 Variability [%]	127/129	127/129 Count	127/129 Variability [%]	127/130	127/130 Count	127/130 Variability [%]	127/131	127/131 Count	127/131 Variability [%]	128/129	128/129 Count	128/129 Variability [%]	128/130	128/130 Count	128/130 Variability [%]	128/131	128/131 Count	128/131 Variability [%]	# AAs	MW [kDa]	calc. pI						#VALUE!	#VALUE!	#VALUE!	#VALUE!	#VALUE!	#VALUE!
	741916099	PREDICTED: LOW QUALITY PROTEIN: titin isoform X2 [Bos taurus]	2021.03	15.41	1	5	363	970	0.502817	20	81.3895	0.653969	20	65.1317	0.83843	20	21.0398	0.958143	20	14.6879	1.122	20	25.8557	1.60675	20	64.6312	0.882696	20	23.0732	0.936125	20	23.0341	1.26663	20	35.3525	35221	3907.72	6.23975						0.423603	0.665279	0.960401	1.00857	1.42025	2.27907
	741872547	PREDICTED: LOW QUALITY PROTEIN: titin isoform X1 [Bos taurus]	1967.88	15.33	1	1	359	951	0.666417	1		1.14148	1		0.876378	1		0.877556	1		1.49801	1		1.1403	1		0.681607	1		1.15101	1		0.880076	1		35390	3925.94	6.25244						0.561429	1.16123	1.00387	0.923743	1.89621	1.61744
High	nVIIWGnHSsTQYPDVNHAk	12	1	1	77736203	N-Term(TMT6plex); N7(Deamidated); S10(Phospho); K20(TMT6plex)	0	S(9): 33.3; S(10): 33.3; T(11): 33.3; Y(13): 0.0	0.880674	3	5.08242	0.710139	3	33.6826	0.78756	3	16.7739	1.07548	3	39.998	0.716964	3	10.8526	0.983439	3	66.1682	0.850809	3	2.51255	0.665003	3	25.5955	0.773072	3	24.6098	0	1.095e-06	4.39736	4	2819.4	3.2416	78.2431	0	0.741932	0.72242	0.902131	1.13208	0.907549	1.39495
	Accession	Description	Score	Coverage	# Proteins	# Unique Peptides	# Peptides	# PSMs	126/129	126/129 Count	126/129 Variability [%]	126/130	126/130 Count	126/130 Variability [%]	126/131	126/131 Count	126/131 Variability [%]	127/129	127/129 Count	127/129 Variability [%]	127/130	127/130 Count	127/130 Variability [%]	127/131	127/131 Count	127/131 Variability [%]	128/129	128/129 Count	128/129 Variability [%]	128/130	128/130 Count	128/130 Variability [%]	128/131	128/131 Count	128/131 Variability [%]	# AAs	MW [kDa]	calc. pI						#VALUE!	#VALUE!	#VALUE!	#VALUE!	#VALUE!	#VALUE!
	77736203	malate dehydrogenase, cytoplasmic [Bos taurus]	40.4817	21.26	1	5	5	36	0.664232	13	38.4507	0.591385	13	23.8701	0.63182	13	16.1126	0.829386	13	21.318	0.716964	13	33.4546	0.850146	13	40.1579	0.850809	13	11.4882	0.665003	13	24.6575	0.773072	13	26.6628	334	36.415	6.58057						0.559589	0.601612	0.723734	0.873037	0.907549	1.20588
High	aktkLEQQVDDLEGSLEqEk	3	3	2	41386691;261245063	N-Term(TMT6plex); K2(TMT6plex); T3(Phospho); K4(TMT6plex); Q18(Deamidated); K20(TMT6plex)	0	T(3): 100.0; S(15): 0.0																												0	0.0001787	4.39106	4	3285.79	7.95589	102.856	2	0	0	0	0	0	0
	Accession	Description	Score	Coverage	# Proteins	# Unique Peptides	# Peptides	# PSMs	126/129	126/129 Count	126/129 Variability [%]	126/130	126/130 Count	126/130 Variability [%]	126/131	126/131 Count	126/131 Variability [%]	127/129	127/129 Count	127/129 Variability [%]	127/130	127/130 Count	127/130 Variability [%]	127/131	127/131 Count	127/131 Variability [%]	128/129	128/129 Count	128/129 Variability [%]	128/130	128/130 Count	128/130 Variability [%]	128/131	128/131 Count	128/131 Variability [%]	# AAs	MW [kDa]	calc. pI						#VALUE!	#VALUE!	#VALUE!	#VALUE!	#VALUE!	#VALUE!
	41386691	myosin-1 [Bos taurus]	2267.24	69.35	14	33	190	886	1.48591	109	65.727	1.36734	109	41.9726	1.61382	109	36.7191	1.63887	109	42.4623	1.40243	109	40.2482	1.62334	109	47.1141	1.51845	109	45.4413	1.31778	109	30.0812	1.55993	109	37.2226	1938	222.851	5.71924						1.25182	1.39098	1.84859	1.72512	1.77523	2.30261
	261245063	myosin-2 [Bos taurus]	1969.24	62.99	13	44	169	797	0.724348	127	45.4697	0.666496	127	36.2884	0.61852	127	32.5386	0.760792	127	29.4516	0.662699	127	34.9826	0.628022	127	41.8637	0.773284	127	25.049	0.67845	127	30.2184	0.654591	127	35.8182	1940	223.194	5.79541						0.610234	0.678022	0.708499	0.800834	0.83886	0.890812
High	dTLSSISSPDLTSELGEGRsSPQAEVPR	6	20	1	741945906	N-Term(TMT6plex); S20(Phospho)	0	T(2): 0.0; S(4): 0.0; S(5): 0.0; S(7): 0.0; S(8): 0.0; T(12): 0.0; S(13): 0.0; S(20): 50.0; S(21): 50.0	1.10743	2	5.903	1.16899	2	23.9973	0.655675	2	21.1666	1.61439	2	15.8579	1.69832	2	34.4883	0.94445	2	31.5417	1.49594	2	22.4088	1.55679	2	41.5411	0.869616	2	38.4939	0	2.012e-08	4.38579	4	3224.56	1.6286	89.7467	1	0.932962	1.18921	0.751059	1.69935	2.14977	1.33965
	Accession	Description	Score	Coverage	# Proteins	# Unique Peptides	# Peptides	# PSMs	126/129	126/129 Count	126/129 Variability [%]	126/130	126/130 Count	126/130 Variability [%]	126/131	126/131 Count	126/131 Variability [%]	127/129	127/129 Count	127/129 Variability [%]	127/130	127/130 Count	127/130 Variability [%]	127/131	127/131 Count	127/131 Variability [%]	128/129	128/129 Count	128/129 Variability [%]	128/130	128/130 Count	128/130 Variability [%]	128/131	128/131 Count	128/131 Variability [%]	# AAs	MW [kDa]	calc. pI						#VALUE!	#VALUE!	#VALUE!	#VALUE!	#VALUE!	#VALUE!
	741945906	PREDICTED: LIM domain only protein 7 isoform X15 [Bos taurus]	39.7795	9.07	20	11	11	28	0.908146	18	36.9313	1.08798	18	26.101	0.852808	18	23.1978	1.11136	18	31.2645	1.1391	18	22.926	1.07396	18	23.1137	1.10545	18	25.1411	1.12564	18	15.8547	0.977653	18	31.3197	1488	169.65	7.91357						0.765077	1.1068	0.97687	1.16985	1.4419	1.52334
High	gHEEEDDDEDDIVStEHRHqVHR	2	2	1	156121271	N-Term(TMT6plex); T15(Phospho); Q20(Deamidated)	0	S(14): 50.0; T(15): 50.0	0.516593	1		0.909134	1		1.43016	1		1.12439	1		1.97202	1		3.07575	1		0.872923	1		1.51453	1		2.37276	1		0	4.371e-07	4.38295	5	3094.32	7.16378	33.6836	1	0.435209	0.924857	1.63821	1.18357	2.49623	4.36276
	Accession	Description	Score	Coverage	# Proteins	# Unique Peptides	# Peptides	# PSMs	126/129	126/129 Count	126/129 Variability [%]	126/130	126/130 Count	126/130 Variability [%]	126/131	126/131 Count	126/131 Variability [%]	127/129	127/129 Count	127/129 Variability [%]	127/130	127/130 Count	127/130 Variability [%]	127/131	127/131 Count	127/131 Variability [%]	128/129	128/129 Count	128/129 Variability [%]	128/130	128/130 Count	128/130 Variability [%]	128/131	128/131 Count	128/131 Variability [%]	# AAs	MW [kDa]	calc. pI						#VALUE!	#VALUE!	#VALUE!	#VALUE!	#VALUE!	#VALUE!
	156121271	sarcoplasmic reticulum histidine-rich calcium-binding protein precursor [Bos taurus]	1245.43	60.39	2	45	45	689	1.05585	462	64.9548	1.09969	462	43.2623	1.19309	462	39.4829	1.13241	462	36.1135	1.03165	462	41.199	1.0469	462	45.9583	1.06356	462	40.1755	0.99419	461	35.8086	1.03577	461	40.7005	871	100.609	4.83057						0.889514	1.11871	1.36665	1.19201	1.30589	1.48496
High	sQSPLRGVAEASQPDkPSAPAAAAAAAAqPPASHGPER	4	1	1	126722829	N-Term(TMT6plex); S1(Phospho); K16(TMT6plex); Q29(Deamidated)	0	S(1): 96.6; S(3): 3.4; S(12): 0.0; S(18): 0.0; S(33): 0.0	0.9932	2	3.0658	1.08566	2	1.90442	1.26935	2	8.75904	0.995539	2	24.2229	1.0845	2	23.0139	1.25719	2	12.1152	0.703454	2	36.6631	0.758078	2	35.3914	0.882714	2	24.043	0	6.97e-05	4.38206	5	4186.13	5.99118	65.42	1	0.836732	1.10443	1.454	1.04794	1.37279	1.78324
	Accession	Description	Score	Coverage	# Proteins	# Unique Peptides	# Peptides	# PSMs	126/129	126/129 Count	126/129 Variability [%]	126/130	126/130 Count	126/130 Variability [%]	126/131	126/131 Count	126/131 Variability [%]	127/129	127/129 Count	127/129 Variability [%]	127/130	127/130 Count	127/130 Variability [%]	127/131	127/131 Count	127/131 Variability [%]	128/129	128/129 Count	128/129 Variability [%]	128/130	128/130 Count	128/130 Variability [%]	128/131	128/131 Count	128/131 Variability [%]	# AAs	MW [kDa]	calc. pI						#VALUE!	#VALUE!	#VALUE!	#VALUE!	#VALUE!	#VALUE!
	126722829	BAG family molecular chaperone regulator 3 [Bos taurus]	26.2692	12.48	1	3	3	12	0.972878	7	51.608	0.836567	7	38.0128	0.960155	7	53.4518	1.16951	7	68.4016	0.942496	7	36.6184	1.15888	7	25.3425	0.89385	7	57.2466	0.945319	7	22.1091	1.03577	7	50.2056	585	62.0143	6.771						0.819611	0.851034	1.09983	1.23107	1.19303	1.64381
High	aEGAnsNVFSMFEQTQIQEFk	6	1	1	528988521	N-Term(TMT6plex); N5(Deamidated); S6(Phospho); K21(TMT6plex)	0	S(6): 100.0; S(10): 0.0; T(15): 0.0	1.90554	5	83.6085	1.23306	5	8.65697	0.604797	5	15.2287	1.10484	5	21.5907	0.734438	5	7.64484	0.346486	5	37.7106	1.08651	5	63.5594	0.729392	5	15.353	0.363888	5	10.7175	0	4.78e-06	4.37962	3	2944.39	2.03354	125.54	0	1.60534	1.25439	0.69278	1.16299	0.929669	0.49147
	Accession	Description	Score	Coverage	# Proteins	# Unique Peptides	# Peptides	# PSMs	126/129	126/129 Count	126/129 Variability [%]	126/130	126/130 Count	126/130 Variability [%]	126/131	126/131 Count	126/131 Variability [%]	127/129	127/129 Count	127/129 Variability [%]	127/130	127/130 Count	127/130 Variability [%]	127/131	127/131 Count	127/131 Variability [%]	128/129	128/129 Count	128/129 Variability [%]	128/130	128/130 Count	128/130 Variability [%]	128/131	128/131 Count	128/131 Variability [%]	# AAs	MW [kDa]	calc. pI						#VALUE!	#VALUE!	#VALUE!	#VALUE!	#VALUE!	#VALUE!
	528988521	PREDICTED: myosin regulatory light chain 2, ventricular/cardiac muscle isoform isoform X1 [Bos taurus]	707.084	90.36	1	5	16	331	1.13533	235	64.008	0.947607	235	41.4734	0.576024	235	26.8497	1.15831	235	32.1192	0.918186	235	33.6131	0.548296	235	59.8167	1.16908	235	50.548	0.919266	235	34.5958	0.585462	235	42.4187	166	18.8924	4.93213						0.956468	0.963995	0.659821	1.21927	1.16226	0.777725
High	hQGVmVGmGqkDsYVGDEAQSk	6	9	2	75812932;27819614	N-Term(TMT6plex); M5(Oxidation); M8(Oxidation); Q10(Deamidated); K11(TMT6plex); S13(Phospho); K22(TMT6plex)	0	S(13): 50.0; Y(14): 50.0; S(21): 0.0																												0	3.592e-08	4.36911	4	3151.53	7.89945	53.1488	1	0	0	0	0	0	0
	Accession	Description	Score	Coverage	# Proteins	# Unique Peptides	# Peptides	# PSMs	126/129	126/129 Count	126/129 Variability [%]	126/130	126/130 Count	126/130 Variability [%]	126/131	126/131 Count	126/131 Variability [%]	127/129	127/129 Count	127/129 Variability [%]	127/130	127/130 Count	127/130 Variability [%]	127/131	127/131 Count	127/131 Variability [%]	128/129	128/129 Count	128/129 Variability [%]	128/130	128/130 Count	128/130 Variability [%]	128/131	128/131 Count	128/131 Variability [%]	# AAs	MW [kDa]	calc. pI						#VALUE!	#VALUE!	#VALUE!	#VALUE!	#VALUE!	#VALUE!
	27819614	actin, alpha skeletal muscle [Bos taurus]	617.528	72.94	7	15	30	338	0.942488	95	33.1202	0.92573	95	23.9251	0.986881	95	23.3458	0.997376	95	23.895	1.01895	95	23.4193	1.05669	95	26.2502	0.882671	95	25.6102	0.920941	95	19.87	0.975021	95	20.6458	377	42.1089	5.49072						0.794008	0.941739	1.13045	1.04987	1.28981	1.49886
	75812932	actin, cytoplasmic 2 [Bos taurus]	383.34	51.2	5	3	18	211	1.0507	4	37.2027	0.84491	4	8.37453	0.974561	4	26.4873	1.2009	4	39.8845	1.0979	4	17.4923	1.13373	4	6.36099	1.07982	4	14.8536	0.933705	4	16.7791	1.22972	4	30.9577	375	41.7658	5.47803						0.885169	0.859522	1.11634	1.2641	1.38975	1.60812
High	sQsFGVASASSIk	5	2	1	114052551	N-Term(TMT6plex); S3(Phospho); K13(TMT6plex)	0	S(1): 0.0; S(3): 100.0; S(8): 0.0; S(10): 0.0; S(11): 0.0	2.58333	5	34.149	2.13927	5	8.96656	1.79725	5	11.7487	1.74955	5	24.0713	1.55292	5	19.8388	1.04031	5	29.5205	2.10881	5	15.6232	1.66854	5	17.9768	1.38359	5	13.2476	0	3.145e-06	4.36112	3	1806.94	1.84975	77.8868	0	2.17636	2.17627	2.05871	1.84163	1.96572	1.47562
	Accession	Description	Score	Coverage	# Proteins	# Unique Peptides	# Peptides	# PSMs	126/129	126/129 Count	126/129 Variability [%]	126/130	126/130 Count	126/130 Variability [%]	126/131	126/131 Count	126/131 Variability [%]	127/129	127/129 Count	127/129 Variability [%]	127/130	127/130 Count	127/130 Variability [%]	127/131	127/131 Count	127/131 Variability [%]	128/129	128/129 Count	128/129 Variability [%]	128/130	128/130 Count	128/130 Variability [%]	128/131	128/131 Count	128/131 Variability [%]	# AAs	MW [kDa]	calc. pI						#VALUE!	#VALUE!	#VALUE!	#VALUE!	#VALUE!	#VALUE!
	114052551	smoothelin-like protein 2 [Bos taurus]	144.754	34.06	2	10	10	99	1.34482	49	43.7734	1.19701	49	28.5074	1.33583	49	29.1251	1.16245	49	22.9264	1.08749	49	26.5255	1.14702	49	27.6821	1.14022	49	25.0102	1.00833	49	31.7617	1.0214	49	25.2634	458	49.783	8.35303						1.13295	1.21771	1.53016	1.22363	1.37657	1.62698
High	aYEDAAEEFHPYIPFFATFDsk	1	1	1	118150866	N-Term(TMT6plex); S21(Phospho); K22(TMT6plex)	0	Y(2): 0.0; Y(12): 0.0; T(18): 0.0; S(21): 100.0	1.48829	1		0.909255	1		1.37654	1		1.68422	1		1.02545	1		1.53922	1		1.14209	1		0.687891	1		1.03715	1		0	1.06e-06	4.36039	4	3133.47	2.97014	125.628	0	1.25382	0.92498	1.5768	1.77286	1.29803	2.18329
	Accession	Description	Score	Coverage	# Proteins	# Unique Peptides	# Peptides	# PSMs	126/129	126/129 Count	126/129 Variability [%]	126/130	126/130 Count	126/130 Variability [%]	126/131	126/131 Count	126/131 Variability [%]	127/129	127/129 Count	127/129 Variability [%]	127/130	127/130 Count	127/130 Variability [%]	127/131	127/131 Count	127/131 Variability [%]	128/129	128/129 Count	128/129 Variability [%]	128/130	128/130 Count	128/130 Variability [%]	128/131	128/131 Count	128/131 Variability [%]	# AAs	MW [kDa]	calc. pI						#VALUE!	#VALUE!	#VALUE!	#VALUE!	#VALUE!	#VALUE!
	118150866	calsequestrin-1 precursor [Bos taurus]	63.8486	40	1	12	12	23	1.74539	23	72.6619	1.23929	23	46.6271	1.19552	23	21.1344	1.24415	23	11.5526	0.993203	23	24.6675	0.912776	23	75.6932	1.32581	23	22.3887	1.04706	23	26.0888	0.92951	23	41.8131	395	44.9257	4.17041						1.47042	1.26072	1.36944	1.30963	1.25722	1.29472
High	rLsISTESQPPGTSmSSSGASFSR	2	1	1	297493011	N-Term(TMT6plex); S3(Phospho); M15(Oxidation)	0	S(3): 100.0; S(5): 0.0; T(6): 0.0; S(8): 0.0; T(13): 0.0; S(14): 0.0; S(16): 0.0; S(17): 0.0; S(18): 0.0; S(21): 0.0; S(23): 0.0	0.944067	2	5.76162	0.890787	2	4.47124	1.21739	2	5.33013	0.910793	2	0.365583	0.856458	2	1.65353	1.1605	2	11.4864	0.934953	2	26.639	0.869727	2	27.9982	1.18374	2	38.5991	0	8.9e-06	4.35977	3	2782.3	2.58564	64.2638	1	0.795338	0.906192	1.39449	0.95873	1.08412	1.6461
	Accession	Description	Score	Coverage	# Proteins	# Unique Peptides	# Peptides	# PSMs	126/129	126/129 Count	126/129 Variability [%]	126/130	126/130 Count	126/130 Variability [%]	126/131	126/131 Count	126/131 Variability [%]	127/129	127/129 Count	127/129 Variability [%]	127/130	127/130 Count	127/130 Variability [%]	127/131	127/131 Count	127/131 Variability [%]	128/129	128/129 Count	128/129 Variability [%]	128/130	128/130 Count	128/130 Variability [%]	128/131	128/131 Count	128/131 Variability [%]	# AAs	MW [kDa]	calc. pI						#VALUE!	#VALUE!	#VALUE!	#VALUE!	#VALUE!	#VALUE!
	297493011	PREDICTED: phosphorylase b kinase regulatory subunit alpha, skeletal muscle isoform isoform X4 [Bos taurus]	36.451	7.36	7	1	6	12	0.93237	4	5.76162	0.890787	4	8.89018	1.21739	4	27.7428	0.910793	4	2.64606	0.942515	4	14.2672	1.16965	4	11.4864	0.908965	4	11.3891	1.09659	4	8.61619	1.36693	4	33.3389	1223	136.993	6.27783						0.785484	0.906192	1.39449	0.95873	1.19306	1.65908
High	tkLEQQVDDLEGsLEQEk	4	3	2	41386691;261245063	N-Term(TMT6plex); K2(TMT6plex); S13(Phospho); K18(TMT6plex)	0	T(1): 0.0; S(13): 100.0																												0	8.047e-09	4.35806	3	2856.49	0.79656	90.9888	1	0	0	0	0	0	0
	Accession	Description	Score	Coverage	# Proteins	# Unique Peptides	# Peptides	# PSMs	126/129	126/129 Count	126/129 Variability [%]	126/130	126/130 Count	126/130 Variability [%]	126/131	126/131 Count	126/131 Variability [%]	127/129	127/129 Count	127/129 Variability [%]	127/130	127/130 Count	127/130 Variability [%]	127/131	127/131 Count	127/131 Variability [%]	128/129	128/129 Count	128/129 Variability [%]	128/130	128/130 Count	128/130 Variability [%]	128/131	128/131 Count	128/131 Variability [%]	# AAs	MW [kDa]	calc. pI						#VALUE!	#VALUE!	#VALUE!	#VALUE!	#VALUE!	#VALUE!
	41386691	myosin-1 [Bos taurus]	2267.24	69.35	14	33	190	886	1.48591	109	65.727	1.36734	109	41.9726	1.61382	109	36.7191	1.63887	109	42.4623	1.40243	109	40.2482	1.62334	109	47.1141	1.51845	109	45.4413	1.31778	109	30.0812	1.55993	109	37.2226	1938	222.851	5.71924						1.25182	1.39098	1.84859	1.72512	1.77523	2.30261
	261245063	myosin-2 [Bos taurus]	1969.24	62.99	13	44	169	797	0.724348	127	45.4697	0.666496	127	36.2884	0.61852	127	32.5386	0.760792	127	29.4516	0.662699	127	34.9826	0.628022	127	41.8637	0.773284	127	25.049	0.67845	127	30.2184	0.654591	127	35.8182	1940	223.194	5.79541						0.610234	0.678022	0.708499	0.800834	0.83886	0.890812
High	iTIVTEREEsPPPAVPEIPkk	7	2	2	741916099;741872547	N-Term(TMT6plex); S10(Phospho); K20(TMT6plex); K21(TMT6plex)	0	T(2): 0.0; T(5): 0.0; S(10): 100.0																												0	3.099e-05	4.35753	4	3097.76	2.60514	83.5799	2	0	0	0	0	0	0
	Accession	Description	Score	Coverage	# Proteins	# Unique Peptides	# Peptides	# PSMs	126/129	126/129 Count	126/129 Variability [%]	126/130	126/130 Count	126/130 Variability [%]	126/131	126/131 Count	126/131 Variability [%]	127/129	127/129 Count	127/129 Variability [%]	127/130	127/130 Count	127/130 Variability [%]	127/131	127/131 Count	127/131 Variability [%]	128/129	128/129 Count	128/129 Variability [%]	128/130	128/130 Count	128/130 Variability [%]	128/131	128/131 Count	128/131 Variability [%]	# AAs	MW [kDa]	calc. pI						#VALUE!	#VALUE!	#VALUE!	#VALUE!	#VALUE!	#VALUE!
	741916099	PREDICTED: LOW QUALITY PROTEIN: titin isoform X2 [Bos taurus]	2021.03	15.41	1	5	363	970	0.502817	20	81.3895	0.653969	20	65.1317	0.83843	20	21.0398	0.958143	20	14.6879	1.122	20	25.8557	1.60675	20	64.6312	0.882696	20	23.0732	0.936125	20	23.0341	1.26663	20	35.3525	35221	3907.72	6.23975						0.423603	0.665279	0.960401	1.00857	1.42025	2.27907
	741872547	PREDICTED: LOW QUALITY PROTEIN: titin isoform X1 [Bos taurus]	1967.88	15.33	1	1	359	951	0.666417	1		1.14148	1		0.876378	1		0.877556	1		1.49801	1		1.1403	1		0.681607	1		1.15101	1		0.880076	1		35390	3925.94	6.25244						0.561429	1.16123	1.00387	0.923743	1.89621	1.61744
High	sSGsPYGGGYGSGGGSGGYGSR	1	3	1	741916231	N-Term(TMT6plex); S4(Phospho)	0	S(1): 33.3; S(2): 33.3; S(4): 33.3; Y(6): 0.0; Y(10): 0.0; S(12): 0.0; S(16): 0.0; Y(19): 0.0; S(21): 0.0	1.03046	1		1.08937	1		1.06126	1		0.669608	1		0.705473	1		0.681407	1		0.699711	1		0.729264	1		0.707534	1		0	6.015e-07	4.35541	3	2219.92	2.27317	50.8745	0	0.868124	1.10821	1.21564	0.704851	0.893003	0.966534
	Accession	Description	Score	Coverage	# Proteins	# Unique Peptides	# Peptides	# PSMs	126/129	126/129 Count	126/129 Variability [%]	126/130	126/130 Count	126/130 Variability [%]	126/131	126/131 Count	126/131 Variability [%]	127/129	127/129 Count	127/129 Variability [%]	127/130	127/130 Count	127/130 Variability [%]	127/131	127/131 Count	127/131 Variability [%]	128/129	128/129 Count	128/129 Variability [%]	128/130	128/130 Count	128/130 Variability [%]	128/131	128/131 Count	128/131 Variability [%]	# AAs	MW [kDa]	calc. pI						#VALUE!	#VALUE!	#VALUE!	#VALUE!	#VALUE!	#VALUE!
	741916231	PREDICTED: heterogeneous nuclear ribonucleoprotein A3 isoform X2 [Bos taurus]	4.35541	7.12	3	1	1	1	1.03046	1		1.08937	1		1.06126	1		0.669608	1		0.705473	1		0.681407	1		0.699711	1		0.729264	1		0.707534	1		309	32.8255	8.54346						0.868124	1.10821	1.21564	0.704851	0.893003	0.966534
High	aAAEGGSsSVFSmFDQTQIQEFk	511	1	1	115497166	N-Term(TMT6plex); S8(Phospho); M13(Oxidation); K23(TMT6plex)	0	S(7): 0.0; S(8): 98.9; S(9): 1.1; S(12): 0.0; T(17): 0.0	4.0966	137	98.3718	2.64939	138	49.2533	2.08198	138	32.964	2.0164	138	81.4279	1.30749	138	22.6321	1.16842	138	23.2323	2.28126	138	103.457	1.38919	138	43.7313	1.13339	138	22.5138	0	4.53e-06	4.3459	3	3019.42	2.53026	112.568	0	3.45122	2.69521	2.38486	2.12253	1.65505	1.65733
	Accession	Description	Score	Coverage	# Proteins	# Unique Peptides	# Peptides	# PSMs	126/129	126/129 Count	126/129 Variability [%]	126/130	126/130 Count	126/130 Variability [%]	126/131	126/131 Count	126/131 Variability [%]	127/129	127/129 Count	127/129 Variability [%]	127/130	127/130 Count	127/130 Variability [%]	127/131	127/131 Count	127/131 Variability [%]	128/129	128/129 Count	128/129 Variability [%]	128/130	128/130 Count	128/130 Variability [%]	128/131	128/131 Count	128/131 Variability [%]	# AAs	MW [kDa]	calc. pI						#VALUE!	#VALUE!	#VALUE!	#VALUE!	#VALUE!	#VALUE!
	115497166	myosin regulatory light chain 2, skeletal muscle isoform [Bos taurus]	881.842	77.65	1	15	15	1178	2.6341	365	138.239	1.94681	369	90.1281	1.70598	369	58.7084	1.67396	369	57.1546	1.28464	370	33.6906	1.17495	370	33.4767	1.70604	368	77.1132	1.23885	370	39.9331	1.11808	370	30.5464	170	19.0004	5.0083						2.21913	1.98047	1.95415	1.76206	1.62613	1.66659
High	eNsGTAQVFSLVAER	1	3	1	741916331	N-Term(TMT6plex); S3(Phospho)	0	S(3): 100.0; T(5): 0.0; S(10): 0.0	1.68641	1		1.34799	1		0.90854	1		1.60743	1		1.28048	1		0.855683	1		2.02271	1		1.59397	1		1.06993	1		0	1.17e-05	4.34572	3	1916.93	1.5077	98.5754	0	1.42073	1.3713	1.04071	1.69203	1.62086	1.21373
	Accession	Description	Score	Coverage	# Proteins	# Unique Peptides	# Peptides	# PSMs	126/129	126/129 Count	126/129 Variability [%]	126/130	126/130 Count	126/130 Variability [%]	126/131	126/131 Count	126/131 Variability [%]	127/129	127/129 Count	127/129 Variability [%]	127/130	127/130 Count	127/130 Variability [%]	127/131	127/131 Count	127/131 Variability [%]	128/129	128/129 Count	128/129 Variability [%]	128/130	128/130 Count	128/130 Variability [%]	128/131	128/131 Count	128/131 Variability [%]	# AAs	MW [kDa]	calc. pI						#VALUE!	#VALUE!	#VALUE!	#VALUE!	#VALUE!	#VALUE!
	741916331	PREDICTED: E3 ubiquitin-protein ligase UBR3 isoform X5 [Bos taurus]	4.34572	0.98	3	1	1	1	1.68641	1		1.34799	1		0.90854	1		1.60743	1		1.28048	1		0.855683	1		2.02271	1		1.59397	1		1.06993	1		1527	170.628	6.06201						1.42073	1.3713	1.04071	1.69203	1.62086	1.21373
High	lQVPGVDsDEESkTPSASPR	6	35	2	741931158;741931130	N-Term(TMT6plex); S8(Phospho); K13(TMT6plex)	0	S(8): 100.0; S(12): 0.0; T(14): 0.0; S(16): 0.0; S(18): 0.0																												0	9.347e-06	4.34104	4	2637.32	2.17058	74.8275	1	0	0	0	0	0	0
	Accession	Description	Score	Coverage	# Proteins	# Unique Peptides	# Peptides	# PSMs	126/129	126/129 Count	126/129 Variability [%]	126/130	126/130 Count	126/130 Variability [%]	126/131	126/131 Count	126/131 Variability [%]	127/129	127/129 Count	127/129 Variability [%]	127/130	127/130 Count	127/130 Variability [%]	127/131	127/131 Count	127/131 Variability [%]	128/129	128/129 Count	128/129 Variability [%]	128/130	128/130 Count	128/130 Variability [%]	128/131	128/131 Count	128/131 Variability [%]	# AAs	MW [kDa]	calc. pI						#VALUE!	#VALUE!	#VALUE!	#VALUE!	#VALUE!	#VALUE!
	741931130	PREDICTED: obscurin isoform X21 [Bos taurus]	120.495	5.04	34	4	23	61	0.935448	13	28.7396	0.825819	13	18.3471	0.882043	13	19.76	0.927474	13	13.2955	0.887393	13	27.2771	0.971004	13	12.9737	0.990302	13	25.5252	0.941011	13	25.3143	1.01693	13	11.4004	9260	1002.91	5.99854						0.788077	0.8401	1.01036	0.976288	1.12328	1.37731
	741931158	PREDICTED: obscurin isoform X35 [Bos taurus]	86.345	5.5	2	3	22	47	0.583459	4	30.2592	0.8504	4	11.4154	0.729225	4	10.9281	0.792018	4	24.9838	1.16409	4	21.9603	0.840588	4	37.8632	0.797716	4	13.5518	1.08607	4	15.8056	0.860657	4	22.7541	8092	876.539	5.89697						0.491541	0.865107	0.835309	0.833703	1.47353	1.19232
High	vkLEQHVDDLEGsLEQEk	2	1	1	41386711	N-Term(TMT6plex); K2(TMT6plex); S13(Phospho); K18(TMT6plex)	0	S(13): 100.0	0.346565	2	18.5886	0.343809	2	25.6068	0.382825	2	3.86603	0.695344	2	16.766	0.68746	2	23.7452	0.75895	2	5.65009	0.516171	2	1.96078	0.504834	2	8.74769	0.559823	2	20.547	0	1.843e-07	4.33991	4	2863.51	2.44797	77.7577	1	0.291967	0.349755	0.438517	0.731941	0.870203	1.07653
	Accession	Description	Score	Coverage	# Proteins	# Unique Peptides	# Peptides	# PSMs	126/129	126/129 Count	126/129 Variability [%]	126/130	126/130 Count	126/130 Variability [%]	126/131	126/131 Count	126/131 Variability [%]	127/129	127/129 Count	127/129 Variability [%]	127/130	127/130 Count	127/130 Variability [%]	127/131	127/131 Count	127/131 Variability [%]	128/129	128/129 Count	128/129 Variability [%]	128/130	128/130 Count	128/130 Variability [%]	128/131	128/131 Count	128/131 Variability [%]	# AAs	MW [kDa]	calc. pI						#VALUE!	#VALUE!	#VALUE!	#VALUE!	#VALUE!	#VALUE!
	41386711	myosin-7 [Bos taurus]	1618.97	65.27	13	68	172	693	0.675686	253	52.4786	0.661464	253	37.4845	0.604	253	40.4398	0.825827	253	31.7926	0.817178	253	26.7514	0.784921	253	42.3193	0.86588	253	35.9586	0.831699	253	24.9908	0.778321	253	28.9349	1935	223.091	5.73193						0.569238	0.672904	0.691867	0.869291	1.0344	1.11336
High	sLDLsGQAFDEAFAEFQQLk	4	1	1	741976990	N-Term(TMT6plex); S5(Phospho); K20(TMT6plex)	0	S(1): 0.0; S(5): 100.0	1.02262	4	40.5698	0.885068	4	11.1594	0.76822	4	18.9423	1.2255	4	12.4951	1.09435	4	12.8828	0.967131	4	55.6576	1.02483	4	54.679	0.880387	4	13.8053	0.777495	4	8.22284	0	4.737e-06	4.33849	3	2782.39	4.59704	129.656	0	0.861518	0.900374	0.879977	1.29001	1.38526	1.37182
	Accession	Description	Score	Coverage	# Proteins	# Unique Peptides	# Peptides	# PSMs	126/129	126/129 Count	126/129 Variability [%]	126/130	126/130 Count	126/130 Variability [%]	126/131	126/131 Count	126/131 Variability [%]	127/129	127/129 Count	127/129 Variability [%]	127/130	127/130 Count	127/130 Variability [%]	127/131	127/131 Count	127/131 Variability [%]	128/129	128/129 Count	128/129 Variability [%]	128/130	128/130 Count	128/130 Variability [%]	128/131	128/131 Count	128/131 Variability [%]	# AAs	MW [kDa]	calc. pI						#VALUE!	#VALUE!	#VALUE!	#VALUE!	#VALUE!	#VALUE!
	741976990	PREDICTED: myomesin-2 isoform X1 [Bos taurus]	188.52	23.48	2	25	25	77	1.00259	63	40.6133	0.89573	63	37.4161	0.966343	63	26.6761	1.17162	63	20.4673	1.14962	63	19.2769	1.22513	63	25.801	1.13633	63	32.1559	1.06064	63	21.4456	1.15092	63	29.8436	1495	167.988	6.37939						0.844642	0.911221	1.10692	1.23328	1.45522	1.73777
High	aSLGsLEGEAEVDTSSPk	3	6	1	741979959	N-Term(TMT6plex); S5(Phospho); K18(TMT6plex)	0	S(2): 0.0; S(5): 100.0; T(14): 0.0; S(15): 0.0; S(16): 0.0	1.22015	2	4.5608	1.20387	2	11.1143	1.4657	2	14.3013	1.05346	2	12.1998	1.03586	2	3.48494	1.2504	2	6.63994	0.920762	2	6.22196	0.895645	2	22.1182	1.08598	2	25.3993	0	1.636e-06	4.33663	3	2315.15	2.55581	89.9682	0	1.02793	1.22469	1.67892	1.10891	1.31122	1.77362
	Accession	Description	Score	Coverage	# Proteins	# Unique Peptides	# Peptides	# PSMs	126/129	126/129 Count	126/129 Variability [%]	126/130	126/130 Count	126/130 Variability [%]	126/131	126/131 Count	126/131 Variability [%]	127/129	127/129 Count	127/129 Variability [%]	127/130	127/130 Count	127/130 Variability [%]	127/131	127/131 Count	127/131 Variability [%]	128/129	128/129 Count	128/129 Variability [%]	128/130	128/130 Count	128/130 Variability [%]	128/131	128/131 Count	128/131 Variability [%]	# AAs	MW [kDa]	calc. pI						#VALUE!	#VALUE!	#VALUE!	#VALUE!	#VALUE!	#VALUE!
	741979959	PREDICTED: neuroblast differentiation-associated protein AHNAK isoform X5 [Bos taurus]	123.03	5.1	6	25	25	76	1.11512	50	38.3453	1.13456	50	26.0613	1.27289	50	20.9215	1.0118	50	18.4194	1.06798	50	20.3176	1.18581	50	21.5013	1.10169	50	24.8854	1.05418	50	21.3455	1.22199	50	27.3997	5122	544.312	5.99854						0.939442	1.15418	1.45806	1.06506	1.35187	1.682
High	vLNASAIPEGqFIDskkASEk	1	4	2	41386691;297486816	N-Term(TMT6plex); Q11(Deamidated); S15(Phospho); K16(TMT6plex); K17(TMT6plex); K21(TMT6plex)	0	S(5): 2.8; S(15): 97.1; S(19): 0.1																												0	5.166e-05	4.33655	5	3229.81	7.56719	84.449	2	0	0	0	0	0	0
	Accession	Description	Score	Coverage	# Proteins	# Unique Peptides	# Peptides	# PSMs	126/129	126/129 Count	126/129 Variability [%]	126/130	126/130 Count	126/130 Variability [%]	126/131	126/131 Count	126/131 Variability [%]	127/129	127/129 Count	127/129 Variability [%]	127/130	127/130 Count	127/130 Variability [%]	127/131	127/131 Count	127/131 Variability [%]	128/129	128/129 Count	128/129 Variability [%]	128/130	128/130 Count	128/130 Variability [%]	128/131	128/131 Count	128/131 Variability [%]	# AAs	MW [kDa]	calc. pI						#VALUE!	#VALUE!	#VALUE!	#VALUE!	#VALUE!	#VALUE!
	41386691	myosin-1 [Bos taurus]	2267.24	69.35	14	33	190	886	1.48591	109	65.727	1.36734	109	41.9726	1.61382	109	36.7191	1.63887	109	42.4623	1.40243	109	40.2482	1.62334	109	47.1141	1.51845	109	45.4413	1.31778	109	30.0812	1.55993	109	37.2226	1938	222.851	5.71924						1.25182	1.39098	1.84859	1.72512	1.77523	2.30261
	297486816	PREDICTED: myosin-4 isoform X2 [Bos taurus]	1338.97	48.19	13	4	113	555	0.372593	4	80.0721	0.681592	4	2.84221	0.679746	4	22.5296	0.601492	4	17.5787	1.29145	4	25.5572	1.29905	4	27.2821	0.608961	4	64.8786	1.01894	4	16.7707	1.18645	4	11.9057	1938	222.826	5.79541						0.313894	0.69338	0.778632	0.63315	1.63475	1.84263
High	rLsISTESQVkQPPGTSMSSSGASFSR	1	2	1	529014933	N-Term(TMT6plex); S3(Phospho); K11(TMT6plex)	0	S(3): 100.0; S(5): 0.0; T(6): 0.0; S(8): 0.0; T(16): 0.0; S(17): 0.0; S(19): 0.0; S(20): 0.0; S(21): 0.0; S(24): 0.0; S(26): 0.0	0.393068	1		0.610815	1		0.995129	1		1.10343	1		1.70885	1		2.7603	1		0.744788	1		1.14103	1		1.85134	1		0	0.0001625	4.33505	4	3350.69	1.69587	70.0552	2	0.331144	0.621378	1.1399	1.16151	2.1631	3.91532
	Accession	Description	Score	Coverage	# Proteins	# Unique Peptides	# Peptides	# PSMs	126/129	126/129 Count	126/129 Variability [%]	126/130	126/130 Count	126/130 Variability [%]	126/131	126/131 Count	126/131 Variability [%]	127/129	127/129 Count	127/129 Variability [%]	127/130	127/130 Count	127/130 Variability [%]	127/131	127/131 Count	127/131 Variability [%]	128/129	128/129 Count	128/129 Variability [%]	128/130	128/130 Count	128/130 Variability [%]	128/131	128/131 Count	128/131 Variability [%]	# AAs	MW [kDa]	calc. pI						#VALUE!	#VALUE!	#VALUE!	#VALUE!	#VALUE!	#VALUE!
	529014933	PREDICTED: phosphorylase b kinase regulatory subunit alpha, skeletal muscle isoform isoform X6 [Bos taurus]	51.2811	7.97	11	3	8	25	1.2319	11	50.2741	1.17358	11	38.2141	1.27551	11	37.1375	1.26488	11	45.0244	1.40898	11	32.2918	1.67862	11	76.1888	1.15018	11	51.6228	1.14103	11	29.3213	1.2623	11	40.1398	1167	130.91	6.02393						1.03782	1.19387	1.46107	1.33145	1.78351	2.38102
High	hRDHGEEEEEDDsEEHHHHHSPSHR	61	1	1	156121271	N-Term(TMT6plex); S13(Phospho)	0	S(13): 100.0; S(21): 0.0; S(23): 0.0	1.31941	32	41.216	1.24917	32	21.889	1.36175	32	26.5274	1.31136	32	44.6448	1.28679	32	37.8754	1.36383	32	56.3447	1.29807	32	48.8759	1.31913	32	30.5307	1.37651	32	39.9272	0	9.846e-09	4.32847	5	3400.38	3.05085	16.4002	1	1.11155	1.27077	1.55986	1.38038	1.62884	1.9345
	Accession	Description	Score	Coverage	# Proteins	# Unique Peptides	# Peptides	# PSMs	126/129	126/129 Count	126/129 Variability [%]	126/130	126/130 Count	126/130 Variability [%]	126/131	126/131 Count	126/131 Variability [%]	127/129	127/129 Count	127/129 Variability [%]	127/130	127/130 Count	127/130 Variability [%]	127/131	127/131 Count	127/131 Variability [%]	128/129	128/129 Count	128/129 Variability [%]	128/130	128/130 Count	128/130 Variability [%]	128/131	128/131 Count	128/131 Variability [%]	# AAs	MW [kDa]	calc. pI						#VALUE!	#VALUE!	#VALUE!	#VALUE!	#VALUE!	#VALUE!
	156121271	sarcoplasmic reticulum histidine-rich calcium-binding protein precursor [Bos taurus]	1245.43	60.39	2	45	45	689	1.05585	462	64.9548	1.09969	462	43.2623	1.19309	462	39.4829	1.13241	462	36.1135	1.03165	462	41.199	1.0469	462	45.9583	1.06356	462	40.1755	0.99419	461	35.8086	1.03577	461	40.7005	871	100.609	4.83057						0.889514	1.11871	1.36665	1.19201	1.30589	1.48496
High	hRnHGEEEEEDDsEEHHHHHSPSHR	61	2	1	156121271	N-Term(TMT6plex); N3(Deamidated); S13(Phospho)	0	S(13): 100.0; S(21): 0.0; S(23): 0.0	1.2063	27	46.937	1.35615	27	31.8441	1.67507	27	53.1286	1.2706	27	68.3154	1.43984	27	51.0171	1.73131	27	55.2834	1.3001	27	48.5087	1.34894	27	28.6609	1.63147	27	56.02	0	9.846e-09	4.32847	5	3400.38	3.05203	16.4002	1	1.01626	1.37961	1.91875	1.33748	1.82259	2.45576
	Accession	Description	Score	Coverage	# Proteins	# Unique Peptides	# Peptides	# PSMs	126/129	126/129 Count	126/129 Variability [%]	126/130	126/130 Count	126/130 Variability [%]	126/131	126/131 Count	126/131 Variability [%]	127/129	127/129 Count	127/129 Variability [%]	127/130	127/130 Count	127/130 Variability [%]	127/131	127/131 Count	127/131 Variability [%]	128/129	128/129 Count	128/129 Variability [%]	128/130	128/130 Count	128/130 Variability [%]	128/131	128/131 Count	128/131 Variability [%]	# AAs	MW [kDa]	calc. pI						#VALUE!	#VALUE!	#VALUE!	#VALUE!	#VALUE!	#VALUE!
	156121271	sarcoplasmic reticulum histidine-rich calcium-binding protein precursor [Bos taurus]	1245.43	60.39	2	45	45	689	1.05585	462	64.9548	1.09969	462	43.2623	1.19309	462	39.4829	1.13241	462	36.1135	1.03165	462	41.199	1.0469	462	45.9583	1.06356	462	40.1755	0.99419	461	35.8086	1.03577	461	40.7005	871	100.609	4.83057						0.889514	1.11871	1.36665	1.19201	1.30589	1.48496
High	gNksPsPPPDGSPAATPEIR	15	22	3	528938641;528938633;528938643	N-Term(TMT6plex); K3(TMT6plex); S4(Phospho); S6(Phospho)	0	S(4): 100.0; S(6): 100.0; S(12): 0.0; T(16): 0.0																												0	0.0003587	4.3261	3	2593.25	2.60397	62.8825	1	0	0	0	0	0	0
	Accession	Description	Score	Coverage	# Proteins	# Unique Peptides	# Peptides	# PSMs	126/129	126/129 Count	126/129 Variability [%]	126/130	126/130 Count	126/130 Variability [%]	126/131	126/131 Count	126/131 Variability [%]	127/129	127/129 Count	127/129 Variability [%]	127/130	127/130 Count	127/130 Variability [%]	127/131	127/131 Count	127/131 Variability [%]	128/129	128/129 Count	128/129 Variability [%]	128/130	128/130 Count	128/130 Variability [%]	128/131	128/131 Count	128/131 Variability [%]	# AAs	MW [kDa]	calc. pI						#VALUE!	#VALUE!	#VALUE!	#VALUE!	#VALUE!	#VALUE!
	528938643	PREDICTED: myc box-dependent-interacting protein 1 isoform X21 [Bos taurus]	286.584	33.17	4	2	8	140	0.592635	24	57.2652	0.716875	24	37.0398	0.75443	24	26.8655	1.06928	24	30.0281	1.32993	24	49.4225	1.25675	24	33.1778	0.636736	24	36.3985	0.757146	24	35.5907	0.733885	24	47.0022	410	45.7419	5.49072						0.499271	0.729272	0.864181	1.12556	1.68345	1.78262
	528938633	PREDICTED: myc box-dependent-interacting protein 1 isoform X15 [Bos taurus]	256.276	22.2	18	1	8	124	1.47451	2	37.4389	1.21272	2	15.0208	1.65794	2	2.82754	0.685233	2	7.66604	0.561652	2	13.6897	0.761304	2	32.1796	0.521706	2	14.9445	0.42302	2	6.42556	0.575954	2	24.5409	491	54.5706	6.04932						1.24221	1.23369	1.89913	0.721298	0.710952	1.07986
	528938641	PREDICTED: myc box-dependent-interacting protein 1 isoform X20 [Bos taurus]	248.355	35.04	9	1	8	120	0.797945	1		1.05583	1		1.386	1		0.790188	1		1.04199	1		1.35618	1		0.625226	1		0.815601	1		1.06627	1		448	49.8251	5.93506						0.672236	1.07408	1.58763	0.831776	1.31898	1.92366
High	iVESmQSTLDAEIRsRNDAIR	2	2	1	41386691	N-Term(TMT6plex); M5(Oxidation); S15(Phospho)	0	S(4): 0.0; S(7): 0.0; T(8): 0.0; S(15): 100.0	0.984729	2	40.0896	0.930825	2	16.0818	1.35672	2	2.71147	1.15881	2	9.52709	1.09164	2	32.9793	1.57755	2	54.2874	1.1064	2	25.9549	1.03106	2	2.90749	1.49666	2	15.8822	0	0.000613	4.32318	4	2729.36	3.1544	67.8118	2	0.829595	0.946922	1.55408	1.2198	1.38182	2.23765
	Accession	Description	Score	Coverage	# Proteins	# Unique Peptides	# Peptides	# PSMs	126/129	126/129 Count	126/129 Variability [%]	126/130	126/130 Count	126/130 Variability [%]	126/131	126/131 Count	126/131 Variability [%]	127/129	127/129 Count	127/129 Variability [%]	127/130	127/130 Count	127/130 Variability [%]	127/131	127/131 Count	127/131 Variability [%]	128/129	128/129 Count	128/129 Variability [%]	128/130	128/130 Count	128/130 Variability [%]	128/131	128/131 Count	128/131 Variability [%]	# AAs	MW [kDa]	calc. pI						#VALUE!	#VALUE!	#VALUE!	#VALUE!	#VALUE!	#VALUE!
	41386691	myosin-1 [Bos taurus]	2267.24	69.35	14	33	190	886	1.48591	109	65.727	1.36734	109	41.9726	1.61382	109	36.7191	1.63887	109	42.4623	1.40243	109	40.2482	1.62334	109	47.1141	1.51845	109	45.4413	1.31778	109	30.0812	1.55993	109	37.2226	1938	222.851	5.71924						1.25182	1.39098	1.84859	1.72512	1.77523	2.30261
High	sAsPDDDLGSSNWEAADLGNEER	1	1	1	78369286	N-Term(TMT6plex); S3(Phospho)	0	S(1): 0.0; S(3): 100.0; S(10): 0.0; S(11): 0.0	0.527998	1		0.819504	1		0.97405	1		0.500119	1		0.773583	1		0.911633	1		0.666281	1		1.01953	1		1.20683	1		0	1.445e-06	4.32058	3	2744.16	4.15286	87.869	0	0.444817	0.833677	1.11575	0.526441	0.979219	1.2931
	Accession	Description	Score	Coverage	# Proteins	# Unique Peptides	# Peptides	# PSMs	126/129	126/129 Count	126/129 Variability [%]	126/130	126/130 Count	126/130 Variability [%]	126/131	126/131 Count	126/131 Variability [%]	127/129	127/129 Count	127/129 Variability [%]	127/130	127/130 Count	127/130 Variability [%]	127/131	127/131 Count	127/131 Variability [%]	128/129	128/129 Count	128/129 Variability [%]	128/130	128/130 Count	128/130 Variability [%]	128/131	128/131 Count	128/131 Variability [%]	# AAs	MW [kDa]	calc. pI						#VALUE!	#VALUE!	#VALUE!	#VALUE!	#VALUE!	#VALUE!
	78369286	small acidic protein [Bos taurus]	4.32058	12.71	1	1	1	1	0.527998	1		0.819504	1		0.97405	1		0.500119	1		0.773583	1		0.911633	1		0.666281	1		1.01953	1		1.20683	1		181	20.0961	4.76709						0.444817	0.833677	1.11575	0.526441	0.979219	1.2931
High	gTGGVDTAAVADVyDISNIDR	1	1	1	77736255	N-Term(TMT6plex); Y14(Phospho)	0	T(2): 0.0; T(7): 98.8; Y(14): 1.2; S(17): 0.0	0.741692	1		0.951509	1		0.791022	1		0.815592	1		1.04274	1		0.859481	1		0.865998	1		1.09529	1		0.906823	1		0	1.27e-08	4.31714	3	2418.14	2.16812	98.9612	0	0.624846	0.967964	0.906097	0.858518	1.31993	1.21912
	Accession	Description	Score	Coverage	# Proteins	# Unique Peptides	# Peptides	# PSMs	126/129	126/129 Count	126/129 Variability [%]	126/130	126/130 Count	126/130 Variability [%]	126/131	126/131 Count	126/131 Variability [%]	127/129	127/129 Count	127/129 Variability [%]	127/130	127/130 Count	127/130 Variability [%]	127/131	127/131 Count	127/131 Variability [%]	128/129	128/129 Count	128/129 Variability [%]	128/130	128/130 Count	128/130 Variability [%]	128/131	128/131 Count	128/131 Variability [%]	# AAs	MW [kDa]	calc. pI						#VALUE!	#VALUE!	#VALUE!	#VALUE!	#VALUE!	#VALUE!
	77736255	creatine kinase S-type, mitochondrial precursor [Bos taurus]	55.7086	31.26	1	8	8	16	0.858029	16	42.5832	1.03289	16	27.7533	0.987041	16	21.0172	0.953176	16	22.6656	1.07093	16	18.155	0.934653	16	12.6474	0.854034	16	24.1808	0.994277	16	16.2239	0.927286	16	16.2089	419	47.2012	8.19189						0.722856	1.05076	1.13063	1.00334	1.3556	1.32575
High	nLQQEIsDLTEQIAEGGkR	4	3	2	41386691;261245063	N-Term(TMT6plex); S7(Phospho); K18(TMT6plex)	0	S(7): 100.0; T(10): 0.0																												0	1.462e-06	4.31515	3	2667.38	2.85544	115.624	1	0	0	0	0	0	0
	Accession	Description	Score	Coverage	# Proteins	# Unique Peptides	# Peptides	# PSMs	126/129	126/129 Count	126/129 Variability [%]	126/130	126/130 Count	126/130 Variability [%]	126/131	126/131 Count	126/131 Variability [%]	127/129	127/129 Count	127/129 Variability [%]	127/130	127/130 Count	127/130 Variability [%]	127/131	127/131 Count	127/131 Variability [%]	128/129	128/129 Count	128/129 Variability [%]	128/130	128/130 Count	128/130 Variability [%]	128/131	128/131 Count	128/131 Variability [%]	# AAs	MW [kDa]	calc. pI						#VALUE!	#VALUE!	#VALUE!	#VALUE!	#VALUE!	#VALUE!
	41386691	myosin-1 [Bos taurus]	2267.24	69.35	14	33	190	886	1.48591	109	65.727	1.36734	109	41.9726	1.61382	109	36.7191	1.63887	109	42.4623	1.40243	109	40.2482	1.62334	109	47.1141	1.51845	109	45.4413	1.31778	109	30.0812	1.55993	109	37.2226	1938	222.851	5.71924						1.25182	1.39098	1.84859	1.72512	1.77523	2.30261
	261245063	myosin-2 [Bos taurus]	1969.24	62.99	13	44	169	797	0.724348	127	45.4697	0.666496	127	36.2884	0.61852	127	32.5386	0.760792	127	29.4516	0.662699	127	34.9826	0.628022	127	41.8637	0.773284	127	25.049	0.67845	127	30.2184	0.654591	127	35.8182	1940	223.194	5.79541						0.610234	0.678022	0.708499	0.800834	0.83886	0.890812
High	kAEQGsEEGEEEEEEGESkADDPYAHLSk	1	1	1	332634816	K1(TMT6plex); N-Term(TMT6plex); S6(Phospho); K19(TMT6plex); K29(TMT6plex)	0	S(6): 100.0; S(18): 0.0; Y(24): 0.0; S(28): 0.0	1.85254	1		1.50155	1		0.809178	1		1.34073	1		1.083	1		0.578648	1		2.09133	1		1.67115	1		0.896892	1		0	1.747e-05	4.31029	5	4204	1.54402	63.5743	2	1.56069	1.52752	0.926894	1.41129	1.37088	0.820777
	Accession	Description	Score	Coverage	# Proteins	# Unique Peptides	# Peptides	# PSMs	126/129	126/129 Count	126/129 Variability [%]	126/130	126/130 Count	126/130 Variability [%]	126/131	126/131 Count	126/131 Variability [%]	127/129	127/129 Count	127/129 Variability [%]	127/130	127/130 Count	127/130 Variability [%]	127/131	127/131 Count	127/131 Variability [%]	128/129	128/129 Count	128/129 Variability [%]	128/130	128/130 Count	128/130 Variability [%]	128/131	128/131 Count	128/131 Variability [%]	# AAs	MW [kDa]	calc. pI						#VALUE!	#VALUE!	#VALUE!	#VALUE!	#VALUE!	#VALUE!
[truncated: 7,507 more rows]
[truncated: 3 more columns]

## Sheet: 2600 phosphopeptides
Sequence	Protein Group Accessions	Modifications	phosphoRS Site Probabilities	126/129	126/130	126/131	127/129	127/130	127/131	128/129	128/130	128/131
[truncated: 2,600 more rows]

## Sheet: 702 phosphoproteins
Accession	Description	Gene names	Gene ontology (biological process)	Gene ontology (molecular function)	Gene ontology (cellular component)	Post-translational modification	Subcellular location [CC]	Cross-reference (KEGG)
[truncated: 702 more rows]

[truncated: 1 more sheets: 149 sig+FC phosphopeptides]
